# Supplementary material for: In vivo phage display: identification of organ-specific peptides using deep sequencing and differential profiling across tissues
Source: Nucleic Acids Res. 2021 Jan 14;49(7):e38. doi: 10.1093/nar/gkaa1279 (PMC8053097; doi:10.1093/nar/gkaa1279)
Supplement: gkaa1279_Supplemental_Files [file gkaa1279_supplemental_files.zip]

Archive with 8 entries (8 files):
- S1-PRIMER SEQUENCES.xlsx
- S2-Kaarel Kurm - round1_allpeptides.xlsx
- S3-Kaarel Kurm - round2_allpeptides.xlsx
- S4-Kaarel Kurm - 20191114_Maarja_allpeptides.xlsx
- S5-Round2_differential_binding_brain_seq.csv
- S6-Round2_differential_binding_lung_seq.csv
- S7-Round2_lib_vs_brain_enrichment_lfc2.csv
- S8-Round2_lib_vs_lung_enrichment_lfc2.csv
