# Supplementary material for: In vivo phage display: identification of organ-specific peptides using deep sequencing and differential profiling across tissues
Source: Nucleic Acids Res. 2021 Jan 14;49(7):e38. doi: 10.1093/nar/gkaa1279 (PMC8053097; doi:10.1093/nar/gkaa1279)
Supplement: gkaa1279_Supplemental_Files [file gkaa1279_supplemental_files.zip › S1-PRIMER SEQUENCES.xlsx]

## Sheet: Sheet1
Primer name	Sequence
T7F1P1NGS	5'-CCTCTCTATGGGCAGTCGGTGATACCAGATTATCGCTAAGTACGC-3'
T7R2ANGSBC1	5'-CCATCTCATCCCTGCGTGTCTCCGACTCAGCTAAGGTAACTTACTCGAGTGCGGCCG-3'
T7R2ANGSBC6	5'-CCATCTCATCCCTGCGTGTCTCCGACTCAGCTGCAAGTTCTTACTCGAGTGCGGCCG-3'
T7R2ANGSBC7	5'-CCATCTCATCCCTGCGTGTCTCCGACTCAGTTCGTGATTCTTACTCGAGTGCGGCCG-3'
T7R2ANGSBC8	5'-CCATCTCATCCCTGCGTGTCTCCGACTCAGTTCCGATAACTTACTCGAGTGCGGCCG-3'
T7R2ANGSBC10	5’-CCATCTCATCCCTGCGTGTCTCCGACTCAGCTGACCGAACTTACTCGAGTGCGGCCG-3’
T7R2ANGSBC11	5´-CCATCTCATCCCTGCGTGTCTCCGACTCAGTCCTCGAATCTTACTCGAGTGCGGCCG-3´
T7R2ANGSBC12	5´-CCATCTCATCCCTGCGTGTCTCCGACTCAGTAGGTGGTTCTTACTCGAGTGCGGCCG-3´
T7R2ANGSBC15	5´-CCATCTCATCCCTGCGTGTCTCCGACTCAGTCTAGAGGTCTTACTCGAGTGCGGCCG-3´
T7R2ANGSBC17	5´-CCATCTCATCCCTGCGTGTCTCCGACTCAGTCTATTCGTCTTACTCGAGTGCGGCCG-3´
T7R2ANGSBC18	5´-CCATCTCATCCCTGCGTGTCTCCGACTCAGAGGCAATTGCTTACTCGAGTGCGGCCG-3´
T7R2ANGSBC24	5´-CCATCTCATCCCTGCGTGTCTCCGACTCAGAACCTCATTCTTACTCGAGTGCGGCCG-3´
T7R2ANGSBC26	5´-CCATCTCATCCCTGCGTGTCTCCGACTCAGTTACAACCTCTTACTCGAGTGCGGCCG-3´
T7R2ANGSBC27	5´-CCATCTCATCCCTGCGTGTCTCCGACTCAGAACCATCCGCTTACTCGAGTGCGGCCG-3´
T7R2ANGSBC29	5´-CCATCTCATCCCTGCGTGTCTCCGACTCAGTCGACCACTCTTACTCGAGTGCGGCCG-3´
T7R2ANGSBC30	5´-CCATCTCATCCCTGCGTGTCTCCGACTCAGCGAGGTTATCTTACTCGAGTGCGGCCG-3´
T7R2ANGSBC31	5´-CCATCTCATCCCTGCGTGTCTCCGACTCAGTCCAAGCTGCTTACTCGAGTGCGGCCG-3´
