# Supplementary material for: In vivo phage display: identification of organ-specific peptides using deep sequencing and differential profiling across tissues
Source: Nucleic Acids Res. 2021 Jan 14;49(7):e38. doi: 10.1093/nar/gkaa1279 (PMC8053097; doi:10.1093/nar/gkaa1279)
Supplement: gkaa1279_Supplemental_Files [file gkaa1279_supplemental_files.zip › S2-Kaarel Kurm - round1_allpeptides.xlsx]

## Sheet: round1_allpeptides
Unique peptides	71336	34097	66379	46995	59894	59828	71468	47489	57032	61365	59521	60506	60973	27438	65137	63065	62464	57048
Total peptides	180827	175209	190614	94910	188023	174604	189625	205035	155180	180670	180798	189436	141015	169229	193263	172453	178787	178099
Total unique peptides:	210178
Sum total peptides:	3137777
Peptides	442 Input Model Round1	442 Br Model Round1	442 Lu Model Round1	442 Li Model Round1	442 Ki Model Round1	442 Mus Model Round1	443 Input Model Round1	443 Br Model Round1	443 Lu Model Round1	443 Li Model Round1	443 Ki Model Round1	443 Mus Model Round1	444 Input Model Round1	444 Br Model Round1	444 Lu Model Round1	444 Li Model Round1	444 Ki Model Round1	444 Mus Model Round1
C	11521	12055	11276	5723	12421	11462	11885	11937	9295	11295	11889	12028	9024	11223	10734	10944	12078	11401
CS	1083	917	1250	552	1053	1135	1067	1201	917	1069	971	1303	811	789	1101	1038	996	1147
CR	901	861	1037	505	924	931	937	915	850	899	945	1000	673	733	982	904	841	1025
CL	805	727	906	399	786	816	820	882	758	850	834	858	577	841	873	801	784	799
CV	758	737	872	412	800	799	774	869	740	771	792	844	571	587	915	768	855	907
CT	754	665	822	348	718	706	830	855	657	698	718	739	576	757	799	714	687	758
CG	737	746	889	413	827	775	769	930	681	790	768	901	620	659	803	806	739	826
CA	619	677	735	343	718	730	685	773	617	677	738	803	504	606	769	660	689	801
CP	560	526	714	350	676	616	606	649	559	542	640	704	458	516	726	592	602	641
CK	540	484	613	313	607	545	560	606	518	613	590	744	437	510	708	610	600	711
CD	509	350	544	257	556	517	517	650	427	497	526	595	391	517	595	489	591	548
CN	484	367	536	266	500	522	482	594	463	559	504	585	380	584	590	520	501	614
CE	374	435	489	228	467	425	386	420	343	394	405	410	303	370	444	368	402	400
CI	361	380	389	188	338	330	399	390	350	322	354	439	296	269	385	377	317	398
CM	279	239	367	152	337	280	307	337	260	328	316	343	203	325	379	306	273	293
CH	275	191	320	158	279	287	287	264	234	318	277	312	232	257	307	249	299	307
CQ	243	272	390	187	280	298	289	302	296	283	312	342	261	296	363	314	302	349
CC	234	410	219	110	278	244	237	253	176	229	252	244	176	251	235	211	234	205
SS	226	327	189	165	459	336	275	396	184	389	334	261	186	422	205	312	381	191
CF	183	124	201	81	146	151	193	165	171	176	130	189	156	144	178	147	138	149
CY	164	157	166	59	119	117	155	157	120	116	105	134	111	108	145	117	112	130
SSVDKLAAALE	153	621	131	99	366	226	216	545	192	193	245	153	146	503	167	184	257	121
CSR	130	115	144	73	131	122	131	175	117	128	122	142	88	35	140	128	140	171
CSS	102	94	136	43	123	94	103	141	91	83	115	125	84	101	103	114	110	111
CTS	91	120	115	53	88	92	102	116	74	91	70	72	59	86	83	73	106	130
CVS	88	64	71	34	83	85	68	78	82	68	65	70	59	114	82	63	90	83
CLS	82	64	92	33	71	72	82	65	69	64	64	82	62	122	82	72	80	94
CGS	75	58	90	48	85	71	67	92	60	68	73	66	76	94	80	75	65	78
CRR	74	68	88	33	63	91	88	59	58	75	90	79	51	45	71	75	76	91
CSN	73	73	79	41	55	76	62	59	63	63	50	107	44	30	67	92	64	76
CRS	72	44	80	41	78	67	98	81	72	80	90	90	73	94	91	83	67	93
CGR	70	84	86	33	67	54	76	68	68	74	59	61	51	15	81	59	54	94
CKS	70	42	81	34	76	78	90	53	63	87	89	89	58	58	85	79	67	98
CKR	65	43	90	27	57	58	66	63	68	71	74	82	49	47	83	67	61	62
CSL	63	41	61	32	48	52	49	67	56	60	49	54	46	77	59	63	52	63
CST	63	32	63	23	36	55	54	91	57	55	68	73	40	70	58	58	44	52
CVR	63	30	72	30	58	54	49	33	45	60	56	66	51	19	55	54	49	73
CAR	62	41	88	32	69	76	54	95	50	64	70	59	40	63	74	56	59	78
CLP	62	27	54	26	65	53	46	49	65	51	42	55	32	30	61	56	53	44
CSP	61	51	37	21	45	39	38	38	17	34	21	37	36	30	42	36	52	48
CLR	60	52	71	22	64	43	55	65	49	53	34	48	41	29	60	57	48	65
CRV	56	51	56	30	55	49	64	20	51	39	36	54	32	5	59	54	35	45
CRG	56	47	48	25	57	63	60	74	46	56	47	85	42	30	53	42	48	74
CAS	55	47	52	26	47	60	48	96	52	55	43	65	37	35	59	56	46	79
CLG	55	33	67	27	55	64	47	52	40	59	67	69	49	60	60	43	53	58
CSV	55	33	53	23	57	48	59	75	56	58	32	67	39	8	54	45	54	54
CRT	54	61	70	40	54	51	53	39	62	53	53	62	47	20	56	44	52	66
CSK	54	32	72	42	69	49	44	65	46	64	51	74	32	55	62	56	45	78
CTR	52	48	65	27	62	73	49	46	45	63	51	71	44	28	60	54	66	72
CTL	52	40	49	18	54	44	52	56	44	25	40	42	37	34	56	33	53	51
CPS	52	28	54	29	59	50	41	57	35	48	40	66	38	34	55	37	40	69
CTT	51	35	52	21	52	54	60	58	33	39	39	58	36	55	55	40	60	60
CW	51	24	30	25	21	23	42	51	25	25	23	26	37	77	33	19	19	20
CAL	49	59	33	22	50	29	41	48	41	29	43	47	33	45	41	47	42	38
CVG	47	64	48	29	38	42	55	46	41	34	34	58	28	30	50	39	45	50
CTP	47	33	50	21	27	51	47	46	61	41	39	50	27	8	55	40	47	50
CAG	47	5	27	17	25	22	33	29	29	29	31	51	25	47	37	31	33	28
CRL	46	37	54	29	41	52	46	41	59	28	18	44	37	54	52	44	37	46
CTG	45	30	55	14	54	38	39	49	47	37	39	49	27	33	59	43	49	49
CNG	45	28	59	22	37	50	37	24	30	40	36	30	25	7	37	36	33	33
CLT	43	28	41	15	29	49	39	45	28	38	52	34	29	26	46	31	39	38
CNR	43	5	43	19	24	28	36	32	39	46	25	44	24	10	38	19	36	38
CDL	41	86	46	20	56	36	48	49	59	46	54	64	40	48	50	32	48	40
CVA	41	20	34	17	42	58	33	45	41	41	32	43	25	53	40	36	32	50
A	40	55	21	18	62	53	26	55	16	41	43	40	19	68	14	43	60	20
CGV	40	46	62	40	64	54	56	77	49	58	53	59	40	80	58	51	57	64
CSA	40	37	39	15	30	32	38	26	23	38	30	40	25	58	31	22	23	40
CAT	40	20	19	10	24	28	36	30	20	24	33	36	15	14	32	26	29	24
CPR	40	18	69	36	49	51	61	71	46	61	46	63	40	13	62	52	48	61
CVK	39	40	32	21	41	47	36	31	39	50	39	38	21	28	55	38	36	40
CKA	39	9	46	18	34	37	46	52	35	46	38	47	26	11	46	41	44	55
CVT	38	53	40	21	33	37	40	36	31	34	37	47	38	71	34	38	47	56
CVV	38	30	43	25	44	52	46	63	53	40	45	67	38	42	52	48	50	45
CKL	38	27	48	17	46	42	36	49	51	44	75	44	36	18	59	51	38	53
CSE	38	23	30	15	32	33	32	42	25	39	21	31	25	11	36	38	24	45
CDG	37	40	41	12	22	20	26	36	20	27	28	56	25	16	28	22	21	27
CSH	37	32	50	16	42	45	48	18	28	32	51	41	36	45	35	42	43	49
CVD	36	50	37	19	24	33	27	25	22	29	38	35	28	30	26	35	28	35
CDT	36	31	40	19	21	38	31	62	29	48	47	46	26	30	34	46	32	33
CRA	36	30	42	10	36	21	34	69	28	43	25	40	28	15	40	28	27	22
CAK	36	27	47	24	48	48	54	63	41	40	34	56	26	37	52	48	63	71
CIG	36	16	38	19	42	32	39	54	32	35	41	36	28	43	44	45	39	39
CSD	35	22	39	26	37	38	32	35	26	34	28	25	29	3	31	21	33	22
CRP	35	21	51	26	52	49	57	55	44	46	30	39	31	42	48	35	51	50
CKG	35	15	34	21	25	22	29	23	28	35	45	33	20	31	43	37	34	48
CGK	35	11	21	20	20	39	33	39	20	27	23	30	20	14	31	19	29	43
CAV	34	83	38	23	24	31	32	42	25	32	34	28	24	40	39	34	38	33
CCP	34	53	30	13	31	44	46	18	26	28	30	21	20	34	18	34	48	17
CPT	33	74	27	17	31	24	33	47	23	23	22	40	19	22	19	27	32	28
CTV	33	58	38	18	35	49	37	65	31	27	34	55	35	78	39	45	44	42
CCS	33	46	38	16	42	33	35	34	32	35	37	22	34	5	28	29	29	39
CRK	33	39	55	22	55	49	45	65	37	47	49	67	32	21	60	38	36	45
CLL	33	29	47	17	37	29	27	43	31	34	38	30	28	22	30	27	26	31
CSG	33	29	45	20	45	24	45	49	29	46	41	25	30	56	40	33	36	42
CGL	32	46	30	16	44	24	33	29	40	25	20	26	38	71	36	33	32	31
CML	31	47	43	16	24	22	30	35	25	25	12	26	14	83	33	21	23	20
CRE	31	45	29	28	45	37	28	20	31	43	41	24	23	36	37	38	27	37
CTA	31	44	34	18	38	39	47	63	34	37	39	45	21	72	38	35	34	35
CNS	31	38	28	17	23	19	31	44	24	23	29	35	23	9	45	25	23	41
CRQ	31	33	29	22	32	34	26	32	26	44	22	23	21	7	28	37	30	33
CDS	31	30	31	19	29	28	33	46	18	26	32	38	21	52	35	27	27	23
CER	31	27	37	25	36	42	38	64	35	30	37	50	28	13	40	38	40	29
CVH	31	27	30	14	21	35	31	52	22	26	26	29	32	26	25	31	24	44
CMP	31	25	45	15	37	29	36	31	31	30	29	38	25	23	37	33	28	39
CHR	31	24	34	15	38	26	35	29	16	21	21	31	21	24	30	28	34	48
CDR	31	20	38	19	22	33	33	75	27	25	32	44	29	26	31	30	35	36
CQR	31	18	30	16	39	36	30	46	30	35	24	48	12	35	57	28	32	39
CNL	31	15	25	16	22	20	31	37	17	24	23	32	25	18	38	29	25	22
CQG	30	56	33	12	36	25	39	25	32	26	27	27	25	31	43	35	27	27
CAD	30	21	26	11	33	33	25	45	21	32	22	33	26	25	37	31	30	32
CVL	30	5	28	7	17	25	33	16	18	20	28	33	16	37	18	18	23	21
CTD	29	29	45	20	26	38	35	36	36	33	27	42	22	34	37	26	41	30
CKV	29	22	24	9	26	18	25	68	15	29	17	25	25	11	33	19	17	23
CGP	29	6	32	13	29	26	21	29	12	17	26	26	13	55	20	22	24	21
CAH	28	59	38	16	34	29	29	30	30	36	23	35	23	16	36	30	38	35
CSQ	28	47	57	21	49	57	33	59	53	45	55	59	32	41	59	44	52	41
CAP	28	14	36	13	30	34	32	44	29	31	27	34	24	37	36	46	28	39
CLQ	28	13	30	9	34	40	29	35	31	26	24	23	21	29	25	23	32	39
CDA	27	34	29	18	37	30	31	27	31	26	44	42	20	27	37	24	29	33
CAE	27	31	46	25	51	28	34	30	35	38	40	39	27	38	47	51	19	44
CDV	27	26	36	9	32	21	27	18	18	27	29	48	25	46	29	34	32	40
CPV	27	24	20	14	34	26	28	17	11	24	25	26	13	41	37	22	28	34
CRN	27	15	33	10	28	18	17	13	28	19	29	35	20	27	25	22	31	31
CRI	27	10	19	11	23	22	14	17	21	18	27	15	30	57	20	15	11	18
CIR	27	7	43	11	13	16	25	33	14	21	18	38	26	53	21	18	22	40
S	26	31	13	4	27	19	17	7	6	19	13	15	14	3	3	25	23	10
CHV	26	23	32	11	16	20	28	41	28	17	28	32	18	4	20	27	30	25
CGE	26	21	33	16	21	37	26	28	21	21	48	29	28	30	29	36	22	35
CQP	26	19	25	17	37	29	32	63	18	28	23	26	19	16	35	27	24	35
CPN	26	13	33	5	35	27	22	43	35	24	29	30	22	11	33	25	32	21
CRD	26	12	33	15	28	33	27	19	30	42	26	40	25	3	34	42	36	32
CPL	25	58	36	16	23	24	37	31	13	39	43	44	28	18	38	31	28	26
CMR	25	31	33	9	29	28	31	43	21	25	21	30	25	13	28	27	38	29
CES	25	31	26	16	39	33	34	30	20	24	40	48	21	19	37	18	27	50
CKM	25	26	24	16	21	14	21	20	20	27	24	25	21	5	18	26	27	21
CTQ	25	24	38	16	29	36	36	17	28	44	39	38	24	20	33	36	46	42
CLA	25	15	33	11	20	34	29	24	17	23	24	19	14	36	25	29	18	26
CEK	25	13	40	18	19	23	16	40	24	23	37	12	22	28	32	24	24	18
CSI	25	8	17	8	19	15	19	25	10	14	16	17	9	8	21	11	17	13
CKY	25	5	19	5	17	16	16	6	17	17	12	14	17	6	16	23	16	20
CMG	24	43	28	6	16	26	20	23	15	17	21	21	17	39	27	18	21	12
CHG	24	27	18	8	17	26	25	16	19	20	20	24	11	43	22	22	25	20
CVP	24	19	20	10	18	25	23	13	14	19	20	21	15	21	20	27	15	28
CNM	24	18	39	14	10	21	16	19	24	19	22	15	13	11	23	14	7	32
CIK	24	11	20	19	23	26	24	27	20	21	19	25	13	22	24	23	30	35
CIL	24	8	22	10	8	8	20	23	16	20	4	22	18	12	13	18	21	11
CNT	24	4	34	11	22	26	19	9	14	20	23	31	22	24	28	26	28	21
CTN	23	58	33	16	28	24	35	62	34	32	41	39	31	10	48	30	32	46
CRM	23	37	26	13	9	14	16	22	20	20	29	22	16	12	22	14	25	14
CGA	23	28	40	14	34	21	23	20	18	21	25	48	24	64	35	32	26	26
CGQ	23	20	15	11	12	23	24	38	21	22	13	21	19	3	17	13	11	19
CDM	23	19	24	17	29	16	32	31	17	31	16	31	15	10	30	16	24	22
CSKS	23	19	11	11	24	8	16	6	12	24	19	21	9	0	11	19	15	21
CTI	23	14	25	9	26	28	36	26	26	24	24	30	18	5	27	17	19	28
CLN	23	13	18	13	20	19	23	49	14	16	17	32	20	2	28	23	18	20
CLE	23	11	25	12	21	16	20	17	22	26	19	13	19	4	17	19	19	25
CEL	23	10	49	21	35	42	24	48	23	27	39	45	25	9	30	26	16	28
CID	23	4	17	7	13	11	16	30	13	14	15	12	9	14	18	11	9	12
CYS	22	22	28	9	21	18	19	19	17	12	13	17	19	16	28	17	24	20
CLK	22	21	48	26	36	44	32	46	35	42	34	36	20	53	48	50	40	32
CIV	22	20	21	16	24	32	19	25	11	18	29	27	23	22	19	22	18	23
CPH	22	17	25	4	12	15	22	10	12	13	28	29	14	0	20	12	16	19
CMT	22	17	13	10	18	8	16	28	17	18	16	18	14	15	22	14	14	13
CHA	22	5	24	9	11	20	18	9	21	19	20	24	8	8	24	14	17	12
CME	21	61	21	12	21	21	24	19	24	15	19	22	10	28	21	18	14	28
CNN	21	42	36	12	29	25	19	13	21	29	17	25	13	17	25	22	23	23
CPD	21	36	18	9	17	28	20	30	18	28	24	13	21	24	20	27	27	20
CGT	21	31	20	7	22	24	18	35	15	30	15	32	24	16	25	10	31	35
CDC	21	18	11	8	10	14	19	9	15	16	11	23	21	14	9	20	11	22
CDY	21	16	29	10	14	23	16	14	14	8	13	17	10	22	22	15	12	8
CCL	21	7	16	9	19	21	29	27	18	17	24	34	12	19	21	18	10	9
CTH	21	2	28	8	9	19	32	18	21	17	12	27	16	13	25	17	15	15
CPG	20	31	16	5	17	14	13	18	9	13	16	16	14	18	19	17	12	21
CHL	20	18	19	9	18	17	26	39	20	20	11	23	18	34	28	22	22	16
CLV	20	16	30	7	27	19	22	19	31	19	29	29	21	2	23	23	19	23
CNA	20	16	14	3	16	17	17	23	17	15	11	23	11	12	23	14	15	24
CHE	20	13	28	12	35	26	38	25	22	29	31	26	27	42	36	20	28	49
AR	20	8	18	16	27	20	15	12	7	27	38	20	18	57	8	23	22	14
CNV	20	6	33	18	16	21	20	7	13	16	19	18	8	3	19	16	10	33
CMS	20	4	35	16	28	28	27	23	27	23	18	27	14	7	20	23	21	30
CCE	19	51	20	12	40	12	23	51	18	31	28	19	20	4	27	16	23	24
CKQ	19	43	36	17	24	33	26	13	26	35	23	25	11	16	23	20	16	34
CQK	19	43	22	12	23	21	14	17	22	22	18	30	20	14	26	12	20	11
CQL	19	37	24	11	16	19	28	28	13	28	18	15	17	10	28	16	26	14
CQS	19	35	12	14	19	17	6	14	23	27	16	17	15	33	20	25	21	28
CVC	19	23	16	12	17	12	20	36	11	13	16	20	11	17	21	9	8	12
CTM	19	22	19	11	24	16	20	35	17	20	20	13	11	25	21	22	18	15
CDH	19	11	18	11	25	15	18	31	13	19	13	16	13	23	23	15	24	22
CRPT	19	11	14	7	10	9	12	15	7	12	13	11	11	15	19	12	10	9
CSM	19	10	30	17	40	19	19	27	22	36	18	29	23	3	25	24	27	24
CFS	19	10	24	5	11	17	24	21	8	12	15	16	16	23	23	20	7	11
CCG	19	10	14	11	35	28	33	17	15	32	23	22	16	1	25	16	19	16
CVE	19	8	18	13	23	19	19	17	16	17	12	25	13	15	37	17	26	22
CYH	19	5	3	3	7	7	6	14	5	9	4	7	8	24	12	4	5	21
CHS	18	53	18	3	22	20	14	14	19	15	18	20	12	5	20	12	18	21
CVSA	18	42	21	4	12	9	10	10	7	10	16	12	16	9	20	21	15	17
CIS	18	42	19	9	15	28	14	18	16	25	17	37	16	10	27	31	24	28
CNK	18	39	29	18	29	30	33	17	25	34	31	39	10	38	42	50	23	54
CDSC	18	33	7	4	16	19	11	10	5	8	17	12	7	2	4	5	16	9
CQD	18	27	22	22	22	36	25	8	10	20	12	19	17	24	25	15	16	26
CAA	18	26	21	7	11	19	18	37	15	13	9	21	13	0	24	22	16	17
CYG	18	22	10	10	14	17	14	10	9	15	16	12	18	10	11	12	15	13
CFV	18	21	12	3	7	9	11	7	7	5	4	6	3	0	9	6	9	3
CIP	18	19	12	7	10	10	13	17	19	15	16	15	17	2	17	12	5	15
CNP	18	16	26	13	15	25	16	12	29	20	17	23	21	12	19	14	21	25
CFG	18	15	9	5	12	14	15	13	7	5	4	7	8	5	5	10	3	4
CLI	18	8	13	3	14	16	13	9	8	12	17	32	8	2	15	15	11	8
CVM	18	6	24	10	15	18	15	8	20	10	14	15	13	20	17	16	22	20
CGN	18	5	32	10	27	20	12	15	24	24	10	21	16	16	23	20	20	35
CIT	18	5	19	12	27	16	24	9	20	31	22	26	14	20	25	11	21	12
CTSS	18	5	10	8	16	5	7	5	7	9	5	17	9	17	13	10	18	8
CNLR	18	2	12	1	9	9	8	9	9	6	10	19	5	1	7	5	9	16
CHK	18	0	23	8	13	19	15	19	13	13	12	20	8	10	9	18	18	17
CKP	17	57	19	5	21	14	17	19	18	26	22	35	11	0	21	30	22	20
CDN	17	53	25	18	25	30	20	39	21	26	35	30	22	21	30	22	23	21
CKH	17	22	17	7	17	19	20	4	18	18	12	22	19	1	21	11	12	23
CNE	17	19	21	9	12	13	19	16	15	8	12	27	10	21	15	14	21	17
CRH	17	18	28	11	19	26	17	21	23	14	21	21	21	34	15	16	27	16
CKK	17	17	21	8	16	7	14	24	13	11	8	13	8	1	20	16	15	18
CVN	17	12	26	14	30	22	20	27	19	13	15	34	20	6	22	25	18	18
CSKR	17	3	19	3	12	16	13	26	18	9	9	11	11	5	18	11	7	12
CNC	17	3	16	17	8	22	25	26	14	25	9	22	16	0	27	19	16	32
CARA	17	3	15	1	11	7	10	11	15	11	17	16	10	0	13	12	10	11
CTK	17	2	23	11	15	28	26	22	24	22	26	21	12	5	19	25	16	35
CAI	16	35	23	8	15	9	10	21	10	11	11	9	13	15	13	20	16	7
CGI	16	32	10	9	7	16	8	11	12	12	11	13	6	3	15	14	6	17
CPI	16	26	13	8	17	9	13	7	12	9	17	15	12	32	13	16	13	14
CNQ	16	25	15	6	17	23	14	10	11	19	21	27	9	9	14	17	20	32
CNI	16	21	5	3	8	6	13	8	4	11	16	14	11	7	10	5	10	13
CGD	16	20	10	12	28	18	21	21	11	16	22	28	14	28	17	22	18	24
LP	16	18	23	16	12	14	16	29	12	14	20	21	9	12	13	18	15	15
CVI	16	18	15	4	11	9	16	7	7	6	13	21	12	8	23	13	17	14
CSSP	16	18	9	3	10	6	19	10	13	13	13	23	10	12	12	18	26	14
CVEK	16	14	10	3	10	6	10	30	3	5	12	9	10	21	11	7	9	16
CQI	16	10	13	7	6	17	16	13	10	11	11	15	9	13	9	10	14	11
CKSSHRGVC	16	7	17	4	14	4	8	14	5	7	7	6	5	0	9	10	14	5
CPLR	16	6	12	6	14	4	16	14	15	19	5	13	7	9	13	9	7	9
CKT	16	5	13	5	12	20	25	1	8	9	13	20	10	6	14	11	7	15
CIH	16	3	19	10	27	17	20	25	16	24	16	21	11	7	14	15	14	11
CDF	16	3	14	5	7	17	14	11	6	6	10	15	13	0	21	16	17	12
CMI	16	3	4	1	3	2	10	10	7	2	5	8	3	2	9	7	8	2
CLH	16	2	16	6	5	5	21	10	10	18	19	13	14	17	13	16	18	11
CAKR	16	2	14	3	9	7	10	11	8	4	7	8	9	6	17	8	8	10
CQGT	16	2	4	2	4	11	3	3	6	9	5	6	6	0	10	10	6	6
CSSS	15	37	13	6	6	15	14	14	21	20	7	9	13	12	18	14	11	12
CAN	15	25	30	19	26	21	21	31	27	27	27	28	15	23	33	20	25	37
CHT	15	25	11	6	18	18	16	14	10	5	12	25	11	9	15	18	13	17
CDI	15	13	11	5	8	14	9	4	19	14	10	22	14	11	10	12	9	11
CHP	15	12	14	5	25	15	23	24	8	26	16	16	15	25	13	17	10	10
LPA	15	11	3	5	22	12	16	9	10	24	20	2	6	6	6	14	19	9
CLKSPGSKC	15	10	15	4	10	10	9	15	8	16	15	4	14	8	11	6	5	14
CGY	15	8	20	5	17	19	24	15	17	8	11	14	15	2	16	20	8	14
CDQ	15	8	13	8	13	12	12	14	5	18	13	15	10	8	26	14	19	9
CRPP	15	8	10	4	12	19	17	11	4	9	22	10	8	29	6	6	18	15
CKLKQVRDC	15	7	14	4	3	13	5	10	6	10	13	10	10	4	13	6	8	20
CFH	15	5	6	1	7	3	14	1	9	4	1	4	11	22	2	9	8	5
CSY	15	4	13	6	8	11	23	11	13	19	5	16	6	16	23	10	15	11
CGM	15	3	24	9	10	17	12	54	10	16	12	13	15	9	19	15	15	26
CDE	15	3	8	4	11	20	15	10	7	12	14	12	12	24	15	8	8	18
CCQ	15	3	8	3	8	19	21	11	4	13	13	14	2	4	15	8	3	15
CRF	15	2	25	12	8	8	15	11	6	15	13	9	20	10	11	10	15	12
CSLTEGNSC	15	2	9	2	8	7	3	22	13	5	12	8	4	0	7	8	2	5
CDK	15	0	22	6	12	12	7	22	13	12	9	14	16	1	11	9	15	19
CMRSAKRAC	14	43	10	5	5	3	5	2	9	11	4	8	5	23	12	6	13	11
R	14	37	11	5	31	10	13	18	10	6	19	8	12	20	14	13	15	7
CSNTSG	14	36	9	6	10	13	12	12	10	15	4	11	8	20	10	8	10	2
CEA	14	23	14	8	15	10	17	19	11	9	16	18	11	10	26	17	18	8
CEG	14	21	41	14	19	28	14	30	21	19	37	17	14	18	28	25	21	40
CIRKNSTVC	14	16	9	6	17	13	10	14	11	9	9	10	5	0	10	16	7	3
CCN	14	14	18	13	22	12	16	44	10	26	10	12	12	17	12	15	20	17
CGISTDSKC	14	13	8	7	7	7	5	29	5	9	8	6	5	20	8	12	12	6
CIA	14	12	13	16	15	17	23	23	14	21	23	20	14	3	22	19	15	22
CEP	14	9	18	5	17	13	13	21	11	7	11	14	4	0	7	11	12	8
CGKTVPGKC	14	9	14	4	14	17	8	36	15	13	13	11	5	5	22	7	9	10
CVAGASRKC	14	7	13	4	14	5	11	5	7	11	12	15	3	18	5	9	16	19
CTRTNRKVC	14	7	11	0	11	11	16	16	7	24	4	10	6	28	18	9	6	9
CIE	14	5	13	9	19	20	12	14	13	14	15	22	10	5	15	15	9	11
CRC	14	3	13	6	6	11	9	4	12	10	5	14	8	4	7	6	9	11
CTRSSSPRC	14	3	12	5	4	5	7	23	9	4	4	11	8	0	9	11	13	3
CSGE	14	2	15	7	10	4	12	14	17	10	5	7	10	14	20	7	7	23
CAQ	14	1	12	3	16	22	11	10	12	6	11	15	14	1	18	28	13	11
CSC	14	1	9	2	8	12	9	21	11	4	8	12	12	0	9	8	6	11
CPK	13	36	19	4	18	34	12	18	16	21	17	39	18	8	23	13	13	22
CPY	13	25	11	7	17	6	17	8	11	12	15	15	8	3	15	3	12	6
CSLS	13	22	14	8	10	8	12	8	12	12	14	13	15	5	16	11	15	15
CYD	13	18	12	6	13	9	14	7	9	9	8	13	10	26	12	15	13	12
LH	13	18	7	8	11	18	15	13	11	14	11	10	5	8	8	18	10	8
CTE	13	15	13	7	9	13	19	10	21	18	7	13	11	1	16	9	8	8
CPGARRLPC	13	15	3	3	1	1	6	2	4	3	3	7	4	3	6	1	6	3
CSF	13	14	10	10	11	6	8	15	9	11	12	11	12	23	15	7	9	7
CKKARGSRC	13	11	8	6	6	8	9	2	7	9	13	14	5	1	20	11	9	12
CSRVDVPSC	13	10	10	2	8	7	8	0	3	4	3	2	2	0	5	2	8	6
CGLD	13	9	8	5	5	8	10	15	8	12	9	5	9	10	10	11	18	6
CKSQGAMPC	13	9	4	6	5	7	4	14	6	6	5	7	3	6	3	8	6	4
CLGSPERSC	13	8	8	2	8	11	3	6	2	3	9	6	3	2	4	5	9	8
CLAL	13	6	14	6	10	7	15	2	5	8	9	8	6	4	10	8	14	8
CLNT	13	5	18	10	16	14	11	30	8	14	15	5	11	14	16	15	12	14
CFR	13	5	17	4	12	15	11	8	8	13	12	11	10	8	13	16	8	7
CNTPDSVEC	13	5	10	4	11	12	15	13	16	3	9	11	6	22	14	9	10	6
CKQDKPARC	13	5	9	6	13	6	4	3	5	6	9	6	3	0	4	7	11	10
CQY	13	5	7	6	4	12	13	11	9	9	7	4	6	8	7	8	3	12
CPP	13	5	5	2	7	14	11	16	10	13	7	15	7	21	15	15	7	8
CMQ	13	4	15	9	14	17	11	11	15	8	17	17	12	0	17	6	9	10
CCK	13	4	13	6	9	9	17	12	12	5	13	14	10	0	6	9	15	15
CKRASNVPC	13	4	9	0	11	4	8	0	4	6	9	4	5	2	6	7	4	8
L	13	4	8	6	16	13	14	14	7	16	20	8	9	6	9	20	13	3
CTPI	13	4	4	7	5	8	7	12	7	8	11	10	3	0	13	7	9	17
CNH	13	3	13	7	10	17	8	8	13	11	16	7	12	3	10	11	7	16
CTPLPNRKC	13	3	1	2	5	5	5	4	5	6	6	6	4	0	11	4	5	1
CAVTKSGRC	13	2	6	2	7	4	9	4	2	11	10	6	6	3	11	6	8	7
CPRTLPVKC	13	2	5	0	3	4	6	25	2	6	2	0	6	0	4	4	5	5
CIF	13	2	4	1	4	3	4	9	3	2	1	4	5	19	4	3	6	10
CGMRPIEDC	13	1	7	3	10	11	4	12	4	11	8	3	5	21	2	8	6	8
CDLA	13	0	9	7	14	10	7	9	8	12	20	14	8	3	20	11	13	21
CNSP	13	0	7	5	14	9	5	7	15	13	8	7	2	5	14	7	11	2
CNVDSKVAC	13	0	5	3	7	7	5	4	7	7	9	6	3	1	6	11	9	7
CSPRNSKKC	13	0	4	4	6	9	9	1	2	7	4	16	1	4	8	4	12	11
CKAPRRMVAKLAAALE	13	0	4	4	5	6	6	2	10	7	14	6	5	4	14	2	7	4
CPISNPTPC	13	0	0	4	1	2	4	0	1	3	6	3	3	0	1	4	7	2
CARKTAKGC	12	42	11	6	9	8	18	33	11	29	25	17	5	0	16	19	14	12
CFN	12	38	13	4	8	20	18	12	18	17	6	8	10	9	14	13	7	12
CLD	12	36	12	5	18	12	15	10	11	12	10	15	12	11	15	19	5	19
CEI	12	34	12	9	14	11	13	4	12	17	14	15	11	2	14	13	18	21
CATTTHKMC	12	32	8	6	10	4	4	28	9	13	4	1	6	1	4	9	3	5
CMH	12	25	9	5	15	19	17	14	11	10	18	15	9	6	23	16	26	21
CPLG	12	24	12	3	17	6	5	0	14	12	12	14	5	3	7	4	6	10
CAKV	12	23	17	6	11	13	10	7	9	12	12	12	8	0	9	13	12	8
CRRS	12	22	19	9	19	13	13	14	11	18	15	13	17	4	17	17	15	17
CEN	12	22	17	11	17	22	13	16	19	21	18	20	13	4	20	19	18	12
CNF	12	20	15	3	7	13	7	18	9	17	15	10	10	9	9	9	7	11
CNSV	12	20	10	7	16	8	6	10	9	16	12	14	6	0	13	4	9	8
CGG	12	18	28	10	19	27	19	23	20	21	26	34	18	10	25	14	18	29
CFP	12	18	19	9	12	12	16	12	17	24	18	12	12	15	15	7	10	9
CGF	12	18	18	5	11	8	13	8	18	10	12	14	19	52	14	19	11	16
CPPG	12	16	12	2	15	12	16	4	14	4	10	13	13	15	10	16	12	10
CET	12	16	10	5	22	20	16	3	16	11	10	29	5	3	14	11	14	16
CTY	12	16	6	7	4	6	9	3	8	8	4	10	3	2	3	9	10	6
CCAT	12	15	7	6	14	5	3	19	9	6	4	6	6	3	10	5	11	6
CKPSSARRC	12	14	25	8	15	5	15	12	6	16	13	19	11	15	12	18	19	11
CEF	12	14	15	10	20	18	17	14	21	20	10	17	11	7	13	12	10	16
CRTSTNARC	12	14	15	8	17	15	13	24	11	18	13	17	8	33	13	20	19	18
CKVR	12	12	11	10	8	9	12	7	6	6	8	6	6	9	13	6	10	24
CLC	12	11	15	8	6	18	10	11	11	9	9	10	13	1	10	9	11	6
WL	12	10	10	9	2	15	15	13	5	7	9	8	10	13	11	14	7	4
CGKPKNGVC	12	8	8	2	6	11	10	3	3	8	8	8	6	8	7	8	8	20
SLLSLRPHSS	12	8	6	0	12	3	6	24	7	4	9	3	9	3	6	7	10	3
CEST	12	7	7	3	12	4	9	10	8	7	10	3	5	2	7	14	9	7
CRTKTMNRC	12	6	10	11	16	11	11	3	6	9	24	18	7	24	10	17	10	9
CTTAPPSRC	12	6	8	4	6	10	7	15	5	11	2	1	2	0	6	6	10	4
CHRKRVGTC	12	6	8	3	4	4	1	0	5	0	1	2	3	0	3	4	4	1
CKTPGSRVC	12	5	13	4	12	8	7	7	2	8	17	4	4	0	10	9	8	2
CQTRKVSKC	12	5	11	3	1	9	7	9	7	11	4	15	6	2	14	8	6	4
CRERPSEEC	12	5	10	3	11	9	6	9	10	6	14	11	9	2	7	12	12	7
CSKLTGRVC	12	5	9	5	13	18	5	8	1	10	5	11	7	0	13	9	12	2
WP	12	5	8	8	6	11	10	4	6	5	8	13	7	8	5	4	7	5
CGATSTHEC	12	5	6	2	2	2	2	2	5	8	5	3	9	0	13	8	7	7
CPKKSDKNC	12	5	5	2	5	12	9	4	4	7	19	12	5	15	2	12	9	7
CSRE	12	3	30	9	8	14	11	21	12	10	19	29	15	11	21	15	17	18
CHH	12	3	9	3	15	7	18	18	10	13	9	7	9	0	15	7	5	10
CEGDGVGSC	12	3	9	3	7	4	3	17	3	6	6	5	8	0	1	4	3	16
CLLD	12	3	6	5	7	3	7	3	6	2	4	9	6	0	11	5	6	9
CRLG	12	2	13	6	10	6	16	14	19	4	12	8	13	3	13	7	10	20
CVTL	12	2	12	6	13	8	11	18	3	4	11	12	8	0	6	10	11	10
CQA	12	2	10	3	12	8	7	9	3	7	5	7	10	6	11	6	7	7
CRRLSIQ	12	2	9	3	5	6	3	10	3	9	5	15	8	0	14	3	10	12
CSPLSGSGC	12	2	6	2	11	10	4	4	6	4	2	6	11	0	4	7	4	4
CTSDGAVEC	12	2	5	6	5	10	8	6	6	7	7	7	3	0	6	9	7	4
CKSQEGTCAKLAAALE	12	2	3	4	3	6	6	9	3	4	9	11	4	0	8	5	9	14
CSRD	12	1	14	4	13	12	11	16	5	15	8	11	14	0	14	9	9	17
CSKKRLAPC	12	1	12	8	15	6	17	10	5	14	8	12	7	0	10	13	8	11
CDDR	12	1	12	2	10	8	7	8	7	5	7	10	8	1	16	8	6	9
CMD	12	0	9	5	10	14	12	14	7	3	11	7	10	8	6	9	9	12
CADTKRVHC	12	0	8	7	7	5	9	9	3	1	5	11	3	0	2	10	6	5
CTPANNMPC	12	0	7	2	10	11	6	3	5	6	7	2	3	0	6	6	3	2
CSPE	12	0	4	1	7	5	7	9	5	10	4	8	1	0	3	4	2	8
CSQLRNI	12	0	3	3	1	1	4	5	3	1	6	1	1	0	3	1	3	0
CHRSGNTRC	12	0	3	2	13	4	2	17	5	6	6	4	4	6	2	6	5	1
CGKYPQDSC	12	0	3	1	3	8	9	6	2	4	4	2	2	0	5	2	3	2
CED	11	29	17	8	14	15	22	29	14	11	13	8	5	3	15	9	9	16
CLEA	11	29	7	2	4	12	6	4	7	19	9	4	5	1	7	5	10	15
CRRK	11	24	9	5	12	14	9	15	12	9	8	9	6	2	12	9	5	14
CRSL	11	23	12	6	10	3	9	23	9	8	5	12	5	5	8	7	11	10
CDTKKTKRC	11	19	11	5	10	10	11	5	9	9	8	7	6	1	8	9	11	12
CRVG	11	17	12	6	5	13	12	3	7	8	11	8	10	26	12	12	20	9
CRVNRKNGAKLAAALE	11	16	14	6	8	5	8	11	13	8	4	7	5	2	2	5	5	6
CCM	11	16	13	4	16	3	9	24	5	11	14	11	15	25	11	6	9	5
CLSM	11	16	11	4	10	3	8	22	7	14	4	8	2	11	10	10	14	12
CVQ	11	13	20	17	10	18	28	31	25	16	23	27	11	24	27	23	16	29
CRTKVRTQC	11	13	11	5	4	3	0	1	1	9	7	1	5	2	3	8	8	8
CDD	11	12	10	5	6	12	8	18	9	11	6	10	10	27	7	11	19	9
CSSGVK	11	11	4	7	6	8	8	8	11	3	8	6	4	2	7	7	8	3
CNTC	11	11	4	7	5	9	10	7	4	9	7	10	15	0	8	3	7	12
CSRL	11	11	4	6	10	12	18	21	6	10	5	6	11	3	15	6	8	10
CGNERRMKC	11	11	3	3	6	6	6	0	2	5	4	0	12	0	3	4	8	11
CGAHDSHSC	11	11	2	3	4	0	5	2	6	1	3	3	2	0	1	1	5	12
CSLAR	11	10	7	4	12	6	4	4	3	9	9	6	2	2	14	6	5	9
CLDS	11	10	6	2	9	5	6	4	2	4	5	4	1	0	2	4	8	1
CKPH	11	10	4	5	6	5	1	9	7	10	6	4	5	0	7	13	8	11
CDVSGSKMC	11	9	14	6	24	20	8	17	15	16	24	9	5	12	14	9	6	7
CLAC	11	8	5	5	15	11	7	21	6	11	9	9	9	7	6	6	8	16
CTRSARLAC	11	8	1	3	3	4	1	5	8	1	4	1	1	10	5	4	4	3
CARKRSASC	11	7	12	3	6	3	9	5	7	2	5	6	7	3	9	7	7	13
CRVVTRKAC	11	7	9	5	9	9	4	2	3	6	7	7	9	3	2	4	4	11
CMA	11	7	8	5	10	14	10	29	3	10	7	22	10	3	15	4	5	11
CERA	11	7	6	4	7	5	4	6	6	10	4	7	5	5	5	4	7	4
CSSQVPDDC	11	7	1	4	6	3	7	30	7	2	1	0	0	0	3	9	4	2
CVRESPSGC	11	7	1	2	5	6	2	0	4	2	5	6	3	13	7	2	7	1
CGEVSKRGC	11	6	11	6	0	6	10	9	3	9	9	5	9	5	6	6	15	10
CRDSTNDSC	11	6	8	4	9	10	8	1	8	8	4	3	1	1	4	4	4	4
CIESH	11	6	1	2	1	1	3	11	3	3	0	0	0	0	1	3	1	8
CQQ	11	5	12	9	16	3	14	21	13	6	7	13	6	13	17	12	9	17
CRY	11	5	11	6	4	8	7	13	5	5	2	2	9	1	2	6	9	4
CAC	11	5	8	6	10	6	9	17	13	3	16	14	7	1	11	6	10	12
CII	11	5	7	6	8	12	4	10	5	8	7	9	4	5	5	7	4	11
CDENTKSSC	11	5	6	5	4	1	9	2	6	7	8	2	2	2	7	3	12	6
CRPQSQAKC	11	5	4	3	10	5	7	2	5	6	3	6	8	0	3	4	4	13
CFD	11	4	15	5	15	15	21	10	7	7	9	4	8	2	14	10	16	4
CTPE	11	4	9	4	21	7	13	10	6	10	10	7	4	0	11	4	9	7
CLKSSKTVC	11	4	8	2	8	8	1	2	8	9	8	4	4	0	4	6	7	8
CQAS	11	4	7	3	3	7	10	5	12	6	6	8	4	31	9	6	5	10
CDQNKSLRC	11	4	7	2	11	2	3	5	4	3	12	18	2	2	7	2	5	7
CPDP	11	4	5	5	3	9	4	10	3	6	6	10	4	1	13	8	8	3
CPHPSALEC	11	4	5	0	2	6	6	0	7	1	7	2	1	3	2	3	5	1
CVSKPRKKC	11	4	4	2	0	2	3	0	3	10	4	0	3	0	0	13	3	8
CVF	11	3	12	6	6	11	16	1	6	13	5	4	4	17	8	16	9	7
ARRRSVGGAKLAAALE	11	3	8	3	9	14	7	36	3	8	15	12	12	8	13	16	4	6
CGSRRVSRC	11	3	6	5	6	5	4	7	15	8	3	10	7	23	11	3	9	6
CTNK	11	2	14	7	6	5	8	15	5	12	4	16	4	1	14	10	8	4
CKANKGSLC	11	2	9	3	5	8	6	7	2	9	5	7	5	0	2	9	9	3
CTKGMRSKC	11	2	8	4	13	8	7	12	6	17	8	6	7	2	8	9	12	7
CKHELQPSC	11	2	6	3	4	4	10	20	2	7	5	8	4	0	9	4	4	5
CGNH	11	2	5	1	14	11	3	6	14	7	12	9	15	2	12	9	6	9
CHGQGGTPC	11	2	2	6	5	7	2	6	4	15	18	7	5	6	8	7	3	5
CTNRGTRPC	11	1	16	9	7	19	10	24	11	20	15	9	7	14	13	11	17	15
CRSG	11	1	16	3	12	4	10	1	3	6	5	11	7	61	5	11	5	5
CGANRTKGC	11	1	12	6	20	12	13	26	5	20	10	23	4	12	5	11	20	10
CYDS	11	1	8	0	2	2	5	13	1	4	4	2	4	0	7	2	3	11
CQGKARNRC	11	1	5	1	6	1	3	1	2	1	6	0	3	0	9	0	4	7
CTKPAKQRC	11	1	4	2	1	3	5	1	5	7	3	16	3	2	5	10	6	8
CTC	11	1	3	1	3	4	5	6	4	5	5	6	8	1	6	11	6	11
CKKMKSLSC	11	0	10	7	9	3	12	5	9	15	12	11	8	0	7	7	17	8
CARLPSTEC	11	0	9	5	10	4	5	5	1	1	5	4	3	0	10	6	16	11
CRKI	11	0	9	3	9	4	5	9	7	7	10	8	7	2	15	5	3	12
CQC	11	0	9	2	13	4	6	8	7	0	3	10	6	2	9	7	9	5
CEVMS	11	0	9	2	1	4	5	14	6	3	5	9	4	0	4	7	12	5
CLGPGASEC	11	0	7	6	6	11	8	11	5	1	8	7	7	10	5	7	13	10
CKYSLP	11	0	7	2	0	3	3	0	0	1	3	4	0	1	3	4	1	5
CVKVQEKVC	11	0	6	4	2	6	5	1	5	0	6	5	4	0	8	0	7	10
CSTSA	11	0	6	3	10	7	3	5	3	5	14	5	5	1	10	2	4	4
CMRAARMRC	11	0	6	1	7	3	7	0	1	5	3	7	6	0	6	9	5	3
CTNQASRAC	11	0	5	3	9	5	2	15	5	2	2	4	3	0	11	5	7	14
CRTGRTKNC	11	0	5	1	6	5	6	7	1	6	2	1	3	0	3	3	5	2
CLSTSLVSC	11	0	5	1	3	7	7	1	6	4	4	8	3	0	6	6	5	3
CHQ	11	0	4	3	7	15	6	2	5	3	9	6	5	0	7	10	10	5
CHC	11	0	4	2	0	3	5	0	2	3	3	2	6	1	4	3	2	2
CFAQGSKSC	11	0	3	2	7	3	8	4	3	4	4	8	3	0	0	1	6	0
CPHSGQD	11	0	3	2	6	1	4	6	2	5	5	5	8	1	4	7	2	5
CTRLTSRLC	11	0	3	1	3	6	7	0	1	9	1	1	1	3	4	3	3	2
CEKPHKDSC	11	0	2	2	5	6	6	20	5	6	5	5	2	9	4	2	9	3
CCD	10	45	20	14	15	14	15	9	23	22	21	19	15	30	34	22	27	22
CIMVDKSRC	10	39	7	6	8	10	13	11	4	3	4	14	3	12	8	6	10	18
CGH	10	34	8	9	6	7	14	8	9	9	6	4	6	1	8	7	12	15
CPLL	10	34	8	3	5	7	9	8	4	9	7	14	3	15	3	11	10	7
CSSC	10	29	23	5	22	21	15	9	11	21	20	21	17	9	25	18	16	13
CQVVRNSEC	10	24	7	3	1	5	7	7	5	5	8	0	5	1	9	11	7	9
CSLPRAKNC	10	23	4	2	9	8	4	4	3	8	12	13	4	1	7	9	2	11
CYEGAVPQC	10	21	6	1	5	5	3	3	5	4	5	3	5	14	3	6	8	2
CLSASDRDC	10	20	12	5	9	1	5	10	2	5	3	5	5	3	6	2	4	6
CKGV	10	19	21	7	7	18	10	24	15	18	22	12	11	5	21	9	20	21
CGAS	10	19	7	2	5	7	5	3	6	10	2	8	3	11	5	6	3	6
CND	10	18	20	7	10	14	9	9	9	14	15	10	15	0	11	15	10	20
CVTR	10	18	16	5	9	9	9	15	8	9	8	8	4	2	9	9	6	12
CPA	10	17	10	9	8	14	8	13	8	8	7	13	7	5	7	14	10	17
CTRNIQGKC	10	15	9	5	7	3	6	6	9	8	13	10	8	7	5	7	13	16
CCT	10	14	9	5	9	2	6	1	7	6	10	9	8	0	7	4	9	7
CGSKSRQPC	10	14	3	4	14	3	4	5	7	4	6	10	3	6	8	5	4	3
WR	10	13	16	7	8	6	10	18	10	9	7	9	8	4	14	10	15	6
CPEETPHKC	10	13	11	13	8	9	13	4	8	22	5	8	5	21	10	10	13	11
CLPA	10	13	9	4	7	11	7	19	4	7	7	7	6	2	4	6	9	3
CKDGSSTGC	10	13	4	6	18	8	4	25	6	4	5	12	2	6	4	14	7	3
CAEDRLISC	10	12	14	4	9	9	7	23	11	10	7	5	5	11	6	4	9	11
CNTKSPSTC	10	12	11	4	7	8	3	6	9	3	5	6	5	3	4	2	4	3
CEALTKRSC	10	12	9	5	12	12	4	0	7	8	4	18	4	1	10	2	7	23
CVITS	10	12	8	3	9	3	7	8	12	8	3	12	6	0	7	6	10	8
WQ	10	12	4	0	3	6	12	5	8	3	10	11	8	4	9	5	4	7
CEMQGLNVC	10	12	3	0	4	6	3	3	4	9	10	8	7	0	2	7	3	7
CTRRK	10	11	10	3	2	7	3	1	8	9	6	10	5	4	9	6	11	5
CFA	10	11	4	2	4	2	5	11	6	8	4	8	4	1	10	5	1	7
CSTRPVLGAKLAAALE	10	10	11	3	7	6	2	11	4	9	11	9	6	5	6	9	3	19
CVPGDQDGC	10	10	7	1	9	3	5	2	3	6	6	3	3	12	5	4	8	4
CQRRQG	10	10	7	1	6	6	5	4	3	2	1	10	2	6	2	6	4	8
CGQSCTESC	10	10	6	4	1	3	9	4	6	4	12	6	6	2	7	5	3	5
CSTKKSLRC	10	9	14	7	7	4	6	4	5	8	10	5	3	6	11	6	4	10
CDGSVEAAC	10	9	11	10	16	14	7	8	4	16	19	10	8	0	9	15	13	25
CLPTSVS	10	8	10	4	5	2	4	6	3	1	4	6	3	15	7	9	11	3
CHSGVGGSC	10	8	9	5	6	9	2	5	5	4	15	10	5	4	6	3	5	5
CHNRAGEVC	10	8	6	2	10	1	7	16	11	8	9	3	7	2	3	3	8	9
CQSN	10	8	6	1	5	12	9	0	8	10	8	9	3	1	6	5	8	5
CRDN	10	8	5	10	20	8	15	13	12	7	10	6	8	3	11	4	15	4
CTTRSRKAC	10	8	3	2	10	11	9	10	7	6	11	9	2	18	4	7	7	7
CAM	10	7	20	8	24	12	18	18	5	20	23	22	17	8	20	27	18	22
CKAR	10	7	19	13	19	12	14	10	11	16	11	21	9	16	13	16	11	11
CEREDGQRC	10	7	7	3	10	5	4	4	4	5	4	1	5	4	7	4	7	0
CKKQSGTEC	10	7	7	0	12	11	7	19	4	10	13	1	5	0	6	2	7	10
CSNKLAAPC	10	7	4	2	5	3	6	6	9	8	6	6	2	19	10	5	7	5
CSSGNAMAC	10	7	4	1	7	4	5	5	15	4	6	5	2	8	10	15	6	1
CTTNGRLKC	10	7	0	5	4	11	7	0	2	11	1	4	6	0	6	3	4	1
P	10	6	11	6	12	2	8	11	3	15	8	7	5	23	4	6	15	5
CCH	10	6	6	5	10	3	5	9	5	9	10	6	9	0	7	4	10	12
CRSKRAISC	10	6	6	5	3	2	4	1	11	3	6	12	6	4	11	2	8	7
CRDG	10	6	6	2	11	4	8	0	5	15	6	12	4	0	7	6	11	5
CAKDSSRRC	10	6	5	4	8	14	9	2	6	8	17	11	5	0	8	9	7	7
CRSGP	10	6	5	1	7	3	1	5	3	6	5	9	2	15	2	7	1	7
CKSIRGSMC	10	6	4	2	11	4	6	3	6	6	4	5	2	0	3	4	6	1
CGGATRARC	10	5	8	2	6	18	3	22	4	16	7	4	5	0	8	6	8	4
CNSLEKKAC	10	5	7	6	3	6	14	11	8	12	2	9	7	11	12	5	8	10
CGKSAQKSC	10	5	7	1	8	6	3	8	4	4	6	8	4	3	7	4	8	7
CSTGVKSRC	10	5	4	5	1	2	5	7	0	11	7	6	1	0	8	3	8	6
CGVRPSSLC	10	5	4	1	6	4	10	1	1	5	1	11	5	14	6	2	6	2
CEH	10	4	16	7	4	10	13	11	6	18	6	7	15	7	11	11	7	12
CCA	10	4	14	6	18	9	18	5	7	13	14	11	7	42	20	6	5	8
CDLGR	10	4	10	5	6	1	1	7	3	4	13	8	4	1	3	8	5	7
AS	10	4	9	7	24	22	12	38	16	16	29	29	16	40	7	11	31	9
CFL	10	4	7	5	10	4	4	4	2	4	5	11	11	0	9	4	7	3
CLSG	10	4	5	5	6	11	5	2	3	5	3	9	2	0	10	4	4	6
CRTRRSERC	10	4	5	1	1	2	2	2	5	2	4	4	4	1	2	2	1	4
CRVPLSKKC	10	4	3	4	5	4	2	13	8	5	7	7	3	5	4	11	8	11
CRQA	10	4	2	5	8	4	2	6	6	5	4	8	4	0	11	7	6	11
CGDRRVSNC	10	4	1	2	2	5	2	7	1	5	3	3	1	0	4	5	3	2
V	10	4	0	1	8	3	4	8	1	1	3	5	4	25	1	4	4	4
CEV	10	3	21	12	11	18	11	42	19	14	7	17	7	2	22	14	13	15
CFVTKRLEC	10	3	9	0	6	6	9	2	1	5	5	6	2	12	6	4	6	4
CEKSSGFSC	10	3	8	3	8	10	7	7	6	8	13	6	7	0	5	8	5	10
CKRDMNSRC	10	3	8	1	7	7	5	15	1	4	8	4	3	0	3	5	1	2
CVVT	10	3	7	4	11	11	14	12	10	11	14	8	7	0	19	8	8	13
CRLK	10	3	7	4	7	4	1	3	2	4	6	7	8	1	10	7	3	10
CRGESKLHC	10	3	7	1	3	3	2	3	5	12	3	5	4	2	7	8	12	7
CNKTQSVSC	10	3	6	5	3	2	2	20	0	3	11	5	2	3	7	6	5	7
CTRRG	10	3	2	4	4	4	3	3	1	6	9	1	5	11	1	4	1	4
CATSPIQMC	10	3	2	1	1	5	3	13	1	1	4	2	0	5	3	3	5	2
CNSSVDHAC	10	2	11	2	10	10	5	6	3	8	5	11	14	17	10	7	8	12
AL	10	2	10	5	8	8	8	18	2	6	5	2	3	3	2	6	12	3
CVGD	10	2	9	1	7	5	9	2	2	13	16	6	4	17	4	8	11	13
CTLP	10	2	6	5	7	5	6	15	5	8	3	2	3	3	10	4	7	8
CTSKTHEEC	10	2	5	3	3	2	2	7	4	6	7	1	3	24	4	3	6	2
CLRDERANC	10	2	4	0	4	4	5	6	3	1	3	5	2	20	5	7	7	1
CSRSLSGTC	10	2	4	0	1	4	3	6	1	2	2	1	3	6	2	3	5	15
CRLTSASTC	10	2	3	4	10	6	4	1	3	7	10	4	5	8	4	3	5	5
CKI	10	1	13	6	4	10	10	14	8	5	7	15	4	30	12	9	8	9
CAPH	10	1	12	5	11	15	7	2	13	7	18	6	5	0	16	7	9	12
CYT	10	1	11	1	11	12	11	17	4	14	7	7	9	4	21	12	5	11
CNDPAGPQC	10	1	9	1	7	6	1	5	2	6	8	4	4	0	7	4	5	0
CRVKGSNRC	10	1	8	3	10	4	4	5	5	4	14	10	3	8	7	8	7	21
CVSAV	10	1	7	2	2	1	4	3	5	3	2	3	4	2	2	4	3	7
CLRRTGTTC	10	1	6	2	5	6	7	1	6	4	3	9	5	0	4	3	5	6
CSRESMKAC	10	1	5	4	4	3	1	5	3	3	6	7	3	0	7	4	5	1
CEY	10	1	5	1	6	10	10	9	9	6	9	5	5	4	9	7	7	10
CRRGPKNGC	10	1	5	1	5	4	3	6	10	6	4	3	4	7	9	2	2	4
CSEVASNAC	10	1	5	1	3	10	5	10	4	5	10	3	5	3	6	2	4	1
CLDTSKTRC	10	1	4	6	5	5	3	5	7	7	1	7	3	4	6	12	6	0
CTTSNSEHC	10	1	3	4	2	5	2	5	2	0	5	3	1	0	6	2	6	5
CAPLNIPDC	10	1	3	3	5	4	5	0	4	3	9	4	1	0	10	9	3	3
CGTVPQKRC	10	1	3	2	3	2	1	3	2	5	6	5	4	0	4	5	5	5
CLRRGPPNC	10	1	2	1	9	5	5	0	1	3	3	2	6	5	2	1	7	3
CRVLGHTDC	10	1	1	1	4	2	4	5	3	6	6	4	3	0	2	2	4	6
CTVDGSLSC	10	1	1	0	5	2	3	0	0	3	3	0	1	0	2	4	1	2
CSMV	10	0	10	3	6	8	6	10	10	10	6	10	7	0	6	5	9	5
CVNESSGRC	10	0	10	2	5	7	2	9	2	3	5	5	8	0	3	2	6	8
CTKKFDYKC	10	0	10	1	2	2	8	10	3	6	7	1	5	0	3	3	6	2
CCTG	10	0	9	2	6	6	5	13	2	11	9	3	3	2	9	9	8	5
CEKSSSALC	10	0	8	5	7	15	10	9	8	8	8	6	8	0	4	13	16	5
CTVG	10	0	8	3	2	8	3	6	3	6	4	9	1	18	4	2	4	1
CGSRVNKGC	10	0	8	0	7	6	7	4	7	10	2	3	2	0	2	6	3	6
CVTKSKVRC	10	0	7	5	11	15	7	5	6	9	17	3	5	10	10	9	17	10
CNVPKLSSC	10	0	7	5	5	3	7	3	0	1	7	3	4	0	4	6	4	2
CTNKSKLVC	10	0	7	3	4	8	6	1	7	4	5	6	7	0	9	7	9	4
CNSQCVKEC	10	0	7	2	5	6	6	1	3	3	6	2	4	8	6	4	5	5
CGTVCEDEC	10	0	6	2	3	7	3	1	4	7	2	2	1	0	3	4	3	6
CNNFVVEEC	10	0	6	1	6	4	4	1	5	4	3	5	6	39	2	2	1	6
CTKSLKERC	10	0	6	1	3	2	4	7	4	6	8	4	1	2	3	1	4	6
CHVV	10	0	5	3	0	0	7	3	2	5	7	2	0	2	3	3	0	4
CGRLIASKC	10	0	5	1	2	5	2	9	2	3	5	6	3	0	3	5	2	5
CVLSR	10	0	4	5	1	2	4	4	7	5	8	1	4	1	2	3	1	1
CSTEEKKRC	10	0	4	5	0	3	3	9	5	1	6	8	1	3	5	7	1	5
CDGFQLDKC	10	0	4	4	1	2	6	0	1	6	2	9	1	0	6	5	4	3
CGGLLGSEC	10	0	4	2	5	4	6	0	5	0	8	1	3	0	3	4	2	0
CKMSNNSSC	10	0	4	1	4	5	3	3	8	6	5	8	6	24	10	4	7	9
CRSIKPSIC	10	0	3	2	5	1	2	5	1	5	2	1	2	52	6	4	6	8
CTMSQ	10	0	3	1	1	4	4	0	1	2	1	5	5	0	3	2	1	6
CRAPPLHEC	10	0	3	0	4	2	5	2	2	2	5	3	3	7	2	2	7	0
CRKDIAREC	10	0	2	4	6	6	6	5	3	8	4	6	6	13	3	4	5	17
CDTVTSNKC	10	0	2	2	1	4	5	0	1	1	4	2	2	0	3	0	2	2
CVPKGHDSC	10	0	2	1	6	10	4	14	5	5	11	11	7	8	5	6	7	12
CNERLHDLC	10	0	2	1	3	1	1	0	3	5	2	1	2	0	4	1	5	3
CLKANRRTC	10	0	1	4	4	3	5	20	7	2	3	6	1	3	3	9	3	2
CSNAHP	10	0	1	3	0	9	7	6	3	0	1	3	3	2	4	2	9	13
CKNRRMQVC	10	0	0	1	1	5	5	1	6	4	4	4	7	0	7	2	2	1
CSNG	9	23	15	6	6	9	7	13	5	15	8	11	4	35	18	9	9	9
CSRR	9	23	12	4	12	14	9	7	9	7	11	10	13	1	16	13	15	18
CSSA	9	22	11	6	11	23	6	9	14	10	8	12	11	12	6	8	6	9
CPM	9	22	9	11	17	12	14	19	12	17	13	16	8	10	21	15	6	11
CTSHKGSLC	9	22	4	7	3	3	6	4	5	4	7	4	2	12	5	10	4	5
CSDR	9	21	12	6	13	11	9	15	11	13	9	12	7	11	11	13	7	9
CSRAPGYRC	9	21	7	1	4	4	5	7	4	6	6	4	2	0	6	3	5	6
CEGMQGGNC	9	19	6	0	5	2	8	9	12	9	8	7	4	1	8	4	5	8
CGAGSELKC	9	17	28	8	10	12	13	19	10	19	18	13	13	14	21	8	19	9
CSSRDTKPC	9	17	8	2	6	4	4	6	1	2	8	8	5	0	14	4	8	10
CGPGKVSNC	9	17	5	2	5	7	5	1	3	5	10	6	4	1	5	2	7	1
CVDT	9	16	9	4	15	10	7	16	5	5	16	5	6	0	10	2	11	17
CQE	9	15	13	2	8	7	8	0	10	7	13	3	8	16	9	5	12	6
CGSPHDGAC	9	15	7	4	12	8	5	10	3	4	14	5	9	25	6	3	5	7
CDLRRKKSC	9	15	4	2	8	8	7	5	2	6	14	10	3	0	13	15	11	10
CDPKFEASC	9	15	1	2	3	1	4	4	0	1	5	3	2	0	2	1	3	2
CSQRRGSRC	9	14	4	7	5	2	5	3	1	7	2	16	4	3	12	8	7	5
CRMLKPGEC	9	14	4	2	9	2	2	0	2	9	4	3	3	0	6	1	3	8
CENV	9	13	16	5	10	10	9	9	3	4	16	14	3	3	10	4	7	8
CTNRKRTAC	9	13	6	1	2	7	2	2	8	7	5	11	3	3	3	7	2	3
CVKT	9	13	6	0	4	3	7	3	1	3	10	3	4	9	9	6	10	6
CLRSSSSGC	9	12	10	3	3	3	4	9	2	4	3	10	6	1	6	3	6	4
CKRSTL	9	12	4	4	10	3	2	3	7	3	4	4	1	0	12	8	4	6
CKAAKGSIC	9	12	0	1	5	5	3	5	4	4	4	3	5	1	1	3	3	8
CGLP	9	11	6	2	7	2	2	15	1	5	2	3	2	3	5	4	3	9
CYMARRSACGRTRV	9	11	6	1	6	7	4	2	3	4	2	2	2	0	2	6	2	3
CLTSRSSDC	9	11	2	4	6	6	0	7	1	10	4	3	2	2	4	5	7	2
CETQADSVC	9	11	1	1	1	1	6	0	2	5	2	2	1	0	3	2	2	0
CLVKVMK	9	10	15	1	6	7	5	1	6	8	4	10	11	0	6	7	3	3
CSSRTRLKC	9	10	10	2	9	3	7	7	6	9	4	9	1	0	14	12	3	12
CSAKKIGTC	9	10	8	5	3	14	7	8	14	8	6	12	10	0	9	9	7	10
CKQGYGNSC	9	10	8	0	5	6	6	3	11	8	4	7	1	0	5	0	3	1
CLKSPSGVC	9	10	4	4	6	4	4	17	2	9	12	0	2	1	6	6	8	3
CAGVDIAEC	9	10	4	1	1	3	3	3	7	5	3	3	1	1	7	3	7	2
CQGARRSRC	9	9	26	4	17	18	6	7	18	16	3	12	9	1	16	7	5	15
CVRS	9	9	18	6	11	16	14	3	12	5	7	18	10	1	12	13	12	8
CKTQSTS	9	9	4	3	8	10	9	1	9	9	7	5	3	0	4	5	5	2
CQRD	9	9	3	2	9	11	12	3	6	9	9	9	5	12	6	4	3	6
CTNST	9	9	3	2	3	6	9	9	7	5	3	4	4	1	6	5	3	3
CSGKKM	9	9	1	2	4	6	6	13	1	14	2	8	2	0	9	4	2	8
CSSR	9	8	20	5	9	8	9	9	9	12	6	18	7	74	8	10	9	15
CMSEGDLGC	9	8	17	9	9	11	8	7	4	8	5	8	2	16	13	10	5	13
CKGSKSNKC	9	8	9	3	6	2	12	7	3	6	11	6	8	0	8	4	7	14
CAGT	9	8	5	5	5	9	3	5	4	8	8	11	9	0	12	4	12	6
CNSKKSPPC	9	8	3	0	6	5	10	12	4	3	7	3	1	12	7	3	8	4
CRIRL	9	8	3	0	1	3	2	0	0	0	3	5	2	0	2	2	2	0
CRGRSPQKC	9	7	9	6	9	9	7	6	8	2	7	20	3	8	8	9	12	3
CNGPGVSNC	9	7	8	1	8	5	2	1	6	6	6	11	1	3	8	4	8	8
CNQVSFNHC	9	7	6	1	2	1	2	4	2	1	0	1	0	0	0	1	1	4
CEVVHS	9	7	6	0	7	4	7	5	5	3	0	1	3	0	8	4	1	3
CREVTSGRC	9	7	2	5	8	5	5	18	8	5	9	3	7	3	7	3	9	5
CAKPVNRAC	9	7	2	0	2	1	4	4	3	6	5	5	2	0	3	3	5	3
CKMANKRLC	9	6	17	3	11	5	5	2	2	13	14	12	3	9	13	8	4	10
CKATLVSKC	9	6	11	3	17	6	12	18	9	13	7	13	4	5	14	7	17	4
CSKRIQ	9	6	9	3	5	7	7	14	3	8	9	6	2	5	10	3	6	2
CKGLSKRLC	9	6	7	6	4	2	4	0	4	7	3	7	2	13	3	4	1	8
CKVSPHETC	9	6	5	2	3	6	2	6	3	9	4	7	4	1	6	4	5	1
CSKKIPYRC	9	6	5	2	2	5	6	3	6	3	5	3	4	2	5	8	4	6
CSGTPMGKC	9	6	5	2	2	2	4	5	5	5	11	6	6	1	7	8	9	4
CRRISGGGC	9	6	4	3	6	13	4	8	3	7	12	10	3	5	4	12	6	6
CLPQRSSRC	9	6	4	0	4	6	3	7	6	1	10	3	4	0	6	4	8	6
CGVKSRSRC	9	6	3	4	6	4	3	16	2	8	2	1	3	0	3	7	2	1
CARARPPRC	9	5	18	6	7	6	10	8	11	5	8	5	11	0	7	10	9	8
CSLNQNTKC	9	5	6	5	5	6	7	16	6	8	1	11	10	1	4	2	4	13
CHNDGGKEC	9	5	4	7	9	10	6	12	6	9	16	9	5	33	5	13	13	6
CNLLEGNRC	9	5	4	3	17	14	4	10	5	5	8	3	9	20	7	9	0	14
CGDKTLA	9	5	4	2	8	3	10	13	3	16	0	9	0	0	7	8	5	6
CIGVQRDVC	9	5	3	5	0	4	1	0	0	0	5	1	3	1	4	0	1	2
CSGYQRFKC	9	5	2	1	3	2	2	0	2	5	2	3	1	0	4	2	2	1
CKTSRVDMC	9	4	15	2	5	13	7	0	5	3	4	10	1	8	6	3	7	3
CKHNTKRAC	9	4	12	4	6	8	10	4	6	2	11	5	2	9	1	6	7	5
CLQLRGEDC	9	4	11	4	6	7	6	37	4	9	10	8	13	9	11	14	8	3
CSSSPKKRC	9	4	10	4	8	4	9	0	2	13	7	5	8	6	8	6	5	6
CSVD	9	4	10	1	4	6	4	11	4	4	11	6	5	3	3	6	10	5
CSNKVSGKC	9	4	9	5	7	8	12	9	4	1	7	12	2	22	9	7	9	3
CTMKGSSPC	9	4	8	4	5	9	6	1	2	3	7	3	5	16	12	3	4	10
CPTDKSSEC	9	4	7	1	8	4	5	8	8	7	5	9	2	4	3	6	1	3
CSGPGAKAC	9	4	6	3	6	11	10	13	1	6	7	12	0	0	6	3	10	1
CKHNGHTPC	9	4	6	2	5	7	2	1	2	3	5	7	2	1	2	3	4	10
F	9	4	5	4	13	9	4	8	2	5	14	4	5	21	7	10	3	4
CPNRTGKRC	9	4	5	3	14	7	11	3	5	11	7	7	2	2	7	12	4	7
CVTT	9	4	4	1	3	4	6	5	1	4	7	9	5	0	3	0	1	8
CTKLLDELC	9	4	3	0	0	0	5	2	3	6	2	3	0	4	7	1	5	1
CPAK	9	4	0	0	11	9	4	2	2	4	2	9	4	0	7	6	3	8
CPSAGRKKC	9	3	10	1	3	7	5	1	5	4	5	9	5	0	6	5	3	12
CQPSKRPRC	9	3	9	7	12	23	17	10	9	14	15	11	11	46	17	11	6	3
CRSRLK	9	3	9	0	3	7	5	4	5	1	2	8	3	0	5	5	3	6
CSRP	9	3	8	6	15	3	13	17	10	10	14	10	10	13	14	14	11	13
CNSAGLSEC	9	3	6	3	3	5	2	4	6	2	3	9	4	19	7	8	3	14
CEHGGSSGC	9	3	5	3	13	5	3	13	4	6	9	4	5	0	5	6	4	4
CSTRQTNSC	9	3	5	1	4	3	7	0	2	8	2	3	2	7	2	3	2	5
CDCS	9	3	4	3	4	6	8	1	5	3	6	1	5	1	4	4	6	3
CKQNIKPDC	9	3	4	2	7	3	4	0	6	3	4	6	2	13	0	7	8	4
CARRAA	9	3	4	1	5	2	4	5	5	5	7	6	8	0	6	1	5	3
CGQE	9	3	3	4	4	6	4	9	13	5	6	13	3	2	8	6	2	10
CSVNEL	9	3	3	2	1	6	3	4	6	3	2	4	1	0	1	8	3	2
CVFE	9	3	2	5	1	1	5	3	6	8	3	4	1	3	5	1	3	9
CYLEVA	9	3	2	4	4	0	1	7	2	0	2	4	2	2	4	5	3	2
CVMKNNRRC	9	3	2	3	4	8	5	6	1	3	2	4	4	0	5	2	7	3
CAKGLIDDC	9	3	1	1	6	3	2	6	6	2	7	5	2	0	4	6	11	2
CLLKEVRSC	9	3	1	1	3	4	5	0	2	1	2	4	4	8	1	2	3	2
CSDNAGRHC	9	2	13	4	11	2	4	18	8	5	9	14	4	0	10	6	7	6
CKSGRTARC	9	2	12	1	9	6	10	6	15	14	11	6	3	1	15	8	4	7
CRKTASIQC	9	2	11	7	5	5	9	1	8	15	6	9	6	2	10	7	8	2
LPYVD	9	2	10	1	3	3	3	7	2	3	14	12	2	1	11	3	2	5
CRGSTGLTC	9	2	10	0	3	3	7	9	3	9	4	7	7	0	3	1	4	6
CTSKRMMTC	9	2	9	3	7	2	3	0	3	4	1	4	1	29	4	1	7	1
CGIDGSEGC	9	2	9	1	10	9	7	1	8	7	10	3	7	0	8	2	8	4
CAGS	9	2	8	2	9	15	7	21	6	8	7	7	3	1	4	6	6	1
CKRA	9	2	7	5	15	4	9	9	15	11	11	12	5	4	5	7	12	7
CTGHPARKC	9	2	7	3	7	1	6	2	5	1	1	3	5	0	6	4	2	4
WH	9	2	7	2	6	6	3	3	2	2	2	1	8	6	4	4	2	3
CKDRSPLKC	9	2	7	0	10	6	6	13	2	3	3	7	6	6	3	2	5	10
CSPP	9	2	6	2	9	7	8	21	3	10	6	24	6	6	10	5	8	4
CLTL	9	2	6	1	6	2	4	5	7	5	8	4	7	11	5	6	5	4
CMRNKAN	9	2	5	3	5	2	5	1	2	8	4	7	2	3	6	5	4	13
CNTDKHGLC	9	2	5	2	7	3	3	0	2	5	6	4	2	0	5	1	4	7
CYKKPGNPC	9	2	5	1	8	3	6	0	2	3	5	6	4	1	2	4	3	2
CRAG	9	2	4	3	5	3	9	3	4	8	6	5	3	2	6	2	1	6
CLDTAPIVC	9	2	4	3	3	1	5	7	7	3	1	1	3	0	4	5	2	1
CSLA	9	2	3	4	4	4	9	5	5	2	1	4	4	2	3	3	5	6
CGRR	9	1	14	4	6	18	1	7	14	10	16	8	9	2	14	7	10	7
CKDRKSRVC	9	1	12	7	8	7	20	14	5	15	8	14	15	24	17	14	7	3
CVNEEGFRC	9	1	9	3	5	8	5	10	11	5	8	13	7	0	4	2	7	4
CEQRP	9	1	8	4	6	8	6	4	4	6	5	3	2	0	4	2	7	4
CPRG	9	1	7	3	4	11	7	28	5	7	3	9	4	15	4	9	5	8
CGC	9	1	7	2	5	2	9	9	7	3	7	4	8	16	4	2	6	6
CEKVKGSNC	9	1	6	6	7	5	9	3	2	2	9	12	4	0	5	1	7	5
CSNRNLENC	9	1	6	4	8	7	3	12	3	6	5	5	3	22	4	1	4	2
CYK	9	1	6	4	1	5	9	3	7	6	0	10	9	2	3	5	7	10
CYDDNTANC	9	1	6	3	6	0	3	9	4	11	4	6	4	3	5	3	1	3
CKKRVPDLC	9	1	6	1	2	7	8	1	6	5	4	4	2	2	7	4	10	1
CKGQ	9	1	5	6	8	3	9	2	8	7	3	3	8	7	7	3	2	7
CVSR	9	1	5	3	1	12	11	4	9	15	1	7	11	0	16	5	6	6
CSPKGPSSC	9	1	5	2	9	4	3	4	1	6	5	4	3	1	5	5	8	3
CRRM	9	1	5	1	9	5	3	15	0	2	3	5	4	30	4	5	4	4
CYANSG	9	1	4	5	3	4	4	4	3	2	8	5	4	6	2	7	2	5
CSGRRDRIC	9	1	4	0	6	3	7	4	3	5	0	8	2	0	4	4	6	1
CVNRNRTPC	9	1	3	2	4	3	5	0	2	5	2	5	1	2	2	3	3	3
CVKLDDTQC	9	1	3	1	5	5	11	1	7	7	5	3	6	5	4	3	1	6
CVRASGYDC	9	1	2	3	3	1	2	8	2	2	4	6	1	18	0	5	8	3
CTPTLDLQC	9	1	2	0	2	5	4	0	2	6	5	6	1	0	2	2	0	1
CSGKDKASC	9	1	1	6	8	3	4	6	4	6	2	5	7	0	4	5	15	8
CSRTNSTAC	9	1	1	6	7	4	8	8	3	6	3	5	3	0	4	3	6	4
CITSGDDCC	9	1	1	2	4	7	2	5	1	4	9	5	2	6	3	2	1	4
CVRTKGSCAKLAAALE	9	1	1	1	3	1	1	2	3	3	0	3	2	2	1	2	1	1
CEKRHMKSC	9	1	1	0	2	1	4	1	2	13	4	6	3	7	5	4	7	7
CTSNSRQMC	9	1	0	2	3	4	1	1	0	4	1	2	3	6	1	4	4	1
CITP	9	0	16	9	11	18	8	22	8	12	11	12	6	1	7	14	8	9
CVY	9	0	15	4	13	14	14	4	9	11	5	11	11	9	12	4	6	9
CTQSHKVKC	9	0	13	8	7	8	5	9	4	6	6	2	5	1	12	8	12	3
CKATRNGRC	9	0	12	5	10	1	4	10	9	4	4	9	7	9	3	2	5	7
CKRSKDRIC	9	0	12	4	12	8	7	13	6	5	6	10	4	1	10	7	9	2
CDRADMGEC	9	0	12	3	8	8	7	35	6	4	15	12	5	0	6	9	9	1
CIGLSKARC	9	0	12	2	10	6	9	2	7	8	13	1	3	0	4	3	4	5
CKTTRTRSC	9	0	11	3	8	6	13	6	4	14	6	7	4	0	3	8	9	6
CATPKRSLC	9	0	10	5	11	10	8	14	2	8	7	6	12	1	3	4	2	7
CRGTRGPGC	9	0	10	4	4	9	3	4	4	5	12	11	7	10	6	7	3	14
CARPRVRKC	9	0	10	3	1	1	5	2	10	6	3	3	6	10	2	5	1	7
CRETQLTSC	9	0	9	10	3	3	4	4	5	0	8	5	5	5	10	5	6	7
CTRGDSKRC	9	0	9	4	14	5	6	5	4	10	5	5	5	0	9	6	7	5
CSKPFGKRC	9	0	9	2	6	8	6	5	11	9	5	6	10	11	9	1	5	3
CSKAINVRC	9	0	9	2	3	0	2	0	5	3	5	5	2	3	8	2	5	4
CARH	9	0	8	7	12	5	9	15	6	11	8	11	10	0	8	12	1	10
CMRRKLDRC	9	0	8	5	4	4	3	0	8	5	3	9	2	3	9	3	2	5
CSQKKQYSC	9	0	8	4	1	1	1	0	5	0	5	7	2	10	6	3	8	2
CSRRPRVRC	9	0	8	3	4	4	6	2	4	3	1	7	1	15	6	2	4	2
CLNDKQTVC	9	0	8	0	7	0	6	17	5	2	3	4	3	12	4	4	9	6
CKVRTARSC	9	0	7	4	6	10	6	9	3	10	14	4	7	2	7	9	12	4
CVLENPKSC	9	0	7	3	6	6	2	4	0	6	6	4	2	2	6	4	6	4
CMRSKKVHC	9	0	7	2	8	1	8	7	5	6	9	4	2	0	15	7	2	3
CVLGRKRLC	9	0	7	2	6	2	5	3	1	1	1	1	1	0	2	1	1	5
CRRSDWVKC	9	0	7	2	1	2	4	0	3	7	3	2	4	0	3	1	5	1
CMMSTSTDC	9	0	6	5	4	1	3	4	6	1	3	2	2	0	7	2	2	1
CPVSPRKLC	9	0	6	4	6	6	4	13	3	3	5	1	4	1	4	7	4	4
CAGVNVTNC	9	0	6	3	8	5	4	2	5	12	6	11	4	1	12	11	8	11
CSNSTLRGC	9	0	6	3	6	6	4	14	11	10	11	6	3	3	8	6	5	12
CKLLSQ	9	0	6	1	3	3	3	3	1	2	2	8	2	0	2	1	2	2
CRIRNNSLC	9	0	6	0	2	4	3	8	0	3	10	3	2	9	6	6	4	2
CRSDTMLRC	9	0	5	5	5	6	2	1	8	9	9	9	5	7	3	5	2	6
CEGQGVL	9	0	5	5	1	6	11	11	2	8	6	11	4	0	7	5	9	11
CDTT	9	0	5	3	12	3	1	20	1	2	4	8	4	1	4	4	2	3
CSRKRGTLC	9	0	5	3	9	2	10	5	12	8	5	9	4	2	12	8	14	8
CTVSS	9	0	5	3	6	6	4	1	1	7	7	8	1	0	1	6	7	1
SVE	9	0	5	2	14	4	4	4	8	2	4	5	9	0	3	4	9	4
CTEGRVPPC	9	0	5	2	6	1	6	2	1	3	2	0	2	12	6	4	4	10
CSLDCDLDC	9	0	5	2	3	1	1	2	4	2	1	3	4	0	7	5	2	0
CTW	9	0	5	2	2	2	7	6	4	3	0	3	4	1	4	2	6	3
CAPNEPLGC	9	0	5	1	8	7	6	2	11	3	2	6	2	0	5	5	7	1
CLPNRASKC	9	0	5	1	7	5	7	0	2	7	4	0	2	2	6	4	3	3
CATNHRVRC	9	0	5	1	0	3	3	11	1	4	6	1	7	0	1	4	1	6
CRSSRS	9	0	5	0	1	4	2	0	1	1	0	4	3	0	2	5	2	2
CKSAQHGKC	9	0	4	4	7	4	7	4	3	9	8	2	8	4	5	3	4	13
CNRANSTVC	9	0	4	3	4	5	4	5	6	3	8	6	9	2	8	6	4	5
CRRSRLTNC	9	0	4	3	0	2	4	1	1	4	4	6	1	4	2	5	3	6
CMLV	9	0	4	2	8	3	8	12	3	3	4	1	3	0	3	0	6	2
CGNMIERGC	9	0	4	1	2	3	6	4	6	3	11	11	6	3	4	4	3	1
CAPRSN	9	0	4	0	15	3	3	0	4	5	3	3	3	0	4	5	4	10
CHLAG	9	0	3	5	6	7	6	22	3	4	6	6	3	1	3	7	3	11
CKDRINIPC	9	0	3	4	9	5	4	3	2	10	7	4	3	0	6	4	4	3
CLNSSTGRC	9	0	3	4	9	5	2	15	3	3	6	6	3	0	5	3	4	3
CLSTSS	9	0	3	4	1	5	4	0	1	3	2	0	0	0	3	1	3	4
CMNASRRLC	9	0	3	3	16	4	5	11	0	5	14	3	3	16	4	6	17	8
CDLKRVGSC	9	0	3	3	3	1	4	1	2	4	6	2	4	1	2	3	5	4
CKALKMN	9	0	3	2	4	9	4	4	5	2	3	5	2	4	4	2	7	0
CTVMTKHDC	9	0	3	2	4	4	1	4	0	0	4	2	1	0	0	1	0	0
CQTTQYAKC	9	0	3	2	3	1	2	15	3	3	0	1	1	22	5	2	4	0
CATSSEPGC	9	0	3	1	14	4	3	3	5	10	4	10	3	4	8	1	5	6
CERNEPSTC	9	0	3	1	8	2	4	3	6	10	1	5	0	0	4	7	5	9
CCPEE	9	0	3	1	4	3	5	3	5	5	12	5	0	10	6	4	7	8
CTRRVAPSC	9	0	3	1	3	5	5	4	4	2	1	8	4	0	11	2	6	2
CDGSILESC	9	0	3	1	3	5	3	3	2	2	4	5	5	0	2	7	5	6
CTDPPYRVC	9	0	3	0	4	3	2	4	2	1	0	0	3	0	2	3	2	3
CAIRMRNRC	9	0	2	5	3	3	4	4	12	3	4	7	3	24	8	7	3	7
CSDFEQDLC	9	0	2	3	6	0	7	9	3	3	2	6	3	5	6	5	1	2
CVLKISNEC	9	0	2	3	3	3	2	10	3	2	7	0	3	0	5	5	7	5
CSLT	9	0	2	2	5	8	8	7	5	4	5	8	4	0	5	9	5	6
CGISE	9	0	2	1	3	8	7	2	7	7	7	1	0	1	3	1	3	3
CARNSRRRC	9	0	2	1	0	2	0	2	2	3	1	3	3	0	0	1	1	1
CRPTVRSVC	9	0	1	8	1	1	3	11	0	4	8	4	3	13	6	3	5	3
CTSPKTLLC	9	0	1	5	3	0	3	10	3	2	4	3	0	0	1	4	6	3
CKIL	9	0	1	4	7	4	3	8	5	4	5	3	5	0	2	9	0	3
CVNASFRKC	9	0	1	2	11	6	3	12	0	3	7	7	7	11	9	4	6	10
CFLVPRTKC	9	0	1	1	2	3	5	3	2	0	1	0	0	0	0	2	1	1
CPLGKSKYC	9	0	1	1	2	1	3	4	4	4	3	3	1	0	4	3	0	0
CAPSKQNIC	9	0	1	1	1	1	2	2	1	0	1	1	2	2	2	3	0	0
CTNSLSYKC	9	0	0	4	5	4	10	21	11	7	7	10	6	24	5	3	2	5
CSGSNRGPC	9	0	0	2	5	3	3	1	4	3	3	0	1	0	0	2	7	0
CRSNSTLSC	9	0	0	1	3	5	3	4	1	0	2	1	1	8	1	1	3	2
CHGSGLPSC	9	0	0	0	3	3	2	4	4	2	6	7	3	0	0	2	4	5
CPALPKTVC	9	0	0	0	1	0	2	5	2	4	2	3	2	0	0	2	1	0
CFGESIRNC	9	0	0	0	0	0	0	0	0	0	0	0	0	0	0	0	0	0
CSVR	8	38	12	3	9	5	5	4	7	5	10	9	3	1	9	5	10	9
CSGVVFEDC	8	32	10	2	4	3	2	3	3	1	5	6	4	0	7	4	10	1
CSHP	8	31	13	5	10	9	5	13	12	5	7	15	4	0	13	10	8	14
CYGRKGPSC	8	31	7	1	5	0	5	2	3	9	4	6	4	0	8	4	1	3
CESLSR	8	30	4	2	5	1	5	11	2	7	6	3	4	0	6	5	3	5
CPGRDSLAC	8	29	6	3	8	2	2	1	4	4	5	3	7	0	5	1	4	4
CVSRS	8	28	8	0	17	11	6	17	12	12	12	11	4	0	8	6	4	8
CRSM	8	27	12	2	12	8	10	2	8	4	5	2	4	53	9	4	3	8
CPGL	8	24	17	6	11	14	10	15	10	10	12	8	3	3	8	3	8	10
CPQLGKNQC	8	24	12	2	5	5	8	0	1	1	3	6	11	13	11	8	5	12
CTSSKNMAC	8	23	2	2	4	1	2	5	4	5	4	2	4	7	1	4	5	13
CSERNKPQC	8	22	9	1	1	11	4	1	8	4	10	7	8	4	7	16	5	9
CDQEGGLC	8	22	7	7	7	7	10	9	10	8	15	6	8	6	7	3	5	3
CTKKASE	8	22	3	2	5	9	6	7	5	5	8	7	6	17	10	9	5	8
CYP	8	21	8	7	14	9	16	6	12	10	10	8	4	4	7	11	6	8
CSVGASDVC	8	21	7	4	10	5	4	4	6	6	14	7	3	0	4	7	2	4
CLRPHSS	8	21	7	3	6	1	14	12	3	15	3	10	4	2	13	7	7	14
CADAQTRLC	8	21	6	4	2	3	8	17	8	7	8	6	2	4	7	5	13	4
CSSTQDSKC	8	20	7	1	9	5	3	4	3	8	9	13	2	0	5	6	15	6
CLRKSRKVC	8	20	3	5	4	0	9	4	6	4	7	5	4	6	14	3	6	4
CMDKGAVNC	8	19	10	2	11	5	8	3	5	3	9	4	0	0	5	8	3	3
CPASSSSLC	8	19	6	1	2	2	5	0	2	5	7	8	3	0	3	7	9	5
CRGSRVQEC	8	19	3	3	7	5	4	3	5	3	1	5	3	14	3	1	4	0
CGLQRSSSC	8	19	1	2	8	5	4	0	3	4	6	1	2	12	2	2	2	4
CQQTDMARC	8	18	5	0	5	4	5	2	4	6	4	4	3	0	6	10	2	0
CAINRKTNC	8	17	8	5	5	4	3	14	9	8	10	8	6	1	8	5	13	14
CKRPANDPC	8	17	3	1	3	2	8	0	4	6	6	7	2	0	6	6	4	4
CRKS	8	16	11	7	6	9	12	14	10	7	6	5	7	0	20	14	10	5
CTGKRTSSC	8	16	10	2	11	7	6	6	2	3	1	5	2	0	2	2	9	4
CASV	8	15	21	5	13	20	11	19	6	10	8	10	6	0	15	5	15	10
CKRSRLPSC	8	15	10	1	7	6	6	9	10	7	2	4	5	4	9	14	3	3
CSAASHQRC	8	15	8	4	12	1	2	2	2	10	1	3	5	0	7	6	7	6
CTSKKQATC	8	15	7	3	12	3	6	6	6	5	9	9	2	6	11	0	12	6
CLPMKGAKC	8	15	5	3	10	10	7	1	9	8	7	10	4	14	6	9	8	6
CLPDS	8	15	5	1	2	3	4	2	3	1	3	7	2	4	5	4	5	5
CNANKKTIC	8	15	4	1	5	7	4	7	5	6	3	4	5	0	5	6	7	6
CGPRTQQKC	8	15	3	0	5	3	7	0	9	7	8	7	5	4	8	7	6	6
CPNGT	8	15	2	0	3	4	2	6	4	1	3	5	3	0	6	3	4	10
CEM	8	14	12	10	16	11	19	9	10	13	13	13	10	14	11	8	10	6
CAKSADNSC	8	14	7	3	11	1	5	3	2	7	7	13	6	0	3	4	6	9
CPKSPKPRC	8	14	7	2	10	6	7	0	7	3	4	14	3	1	9	9	6	1
CAEAPPNRC	8	14	4	2	4	4	3	8	3	6	3	2	0	0	7	3	0	4
CRKPIGGKC	8	13	17	10	16	11	6	7	4	13	7	10	4	1	10	8	4	10
AKLAAALE	8	13	8	6	14	13	14	20	11	19	10	5	6	17	5	8	14	6
CGKGEDLKC	8	13	8	0	6	10	6	0	8	9	6	5	2	0	3	3	2	3
CKVDLSSPC	8	13	7	4	4	6	6	16	1	2	8	3	2	0	8	7	3	14
CSLTRNGSC	8	13	6	6	7	6	14	10	11	9	18	6	8	0	4	9	13	7
CPSC	8	13	5	5	11	2	8	11	13	3	10	4	6	10	9	5	15	7
CGDNPGGAC	8	13	4	4	5	2	4	1	3	3	4	1	6	0	6	1	1	3
CEQFRKTSC	8	13	3	3	4	1	2	4	3	3	3	5	5	0	3	7	7	3
CANAKRSRC	8	13	3	2	8	3	6	4	7	10	6	11	5	19	9	15	6	7
CLSREDLLC	8	13	2	3	1	2	1	1	2	8	2	8	0	1	3	2	2	1
CYRTEKRSC	8	13	2	2	6	2	5	11	0	4	4	4	5	0	0	6	11	2
CVTPELARC	8	13	2	0	4	2	7	7	5	7	6	5	4	0	4	10	2	1
CTRGSSRSC	8	12	9	5	3	9	5	8	7	12	5	3	2	18	9	3	3	9
CSRVSDRHC	8	12	9	2	7	8	4	10	2	7	4	2	3	2	5	1	8	10
CNEKRPRKC	8	12	8	1	8	5	3	1	7	9	3	7	3	7	7	7	5	6
CSGPGVN	8	12	2	5	1	3	1	2	2	7	2	6	2	13	8	5	4	5
CLLIKDTSC	8	12	2	3	11	5	3	5	2	6	7	1	6	23	2	7	1	3
CKRNREEGC	8	12	2	3	0	2	10	0	3	5	4	7	4	2	8	7	9	3
CNVI	8	11	8	1	6	5	5	2	5	3	4	8	7	1	3	8	7	2
CERRGGPAC	8	11	6	2	7	8	4	6	1	6	5	9	2	1	7	2	2	5
CDLRPKATC	8	11	5	2	6	7	8	11	6	4	7	9	3	5	1	1	9	0
CRSN	8	11	4	0	2	5	3	9	4	3	3	4	4	4	2	3	8	13
CSSTVKTRC	8	11	2	5	4	4	6	4	7	2	3	7	3	0	8	5	1	5
CPRTEPTAC	8	11	1	1	4	3	2	4	4	2	5	6	1	0	4	8	1	3
CGGVRAKTC	8	10	10	7	10	1	10	7	8	9	7	21	2	3	7	3	5	9
CSHKEKAPC	8	10	9	4	12	5	7	16	8	13	9	11	6	36	9	9	8	7
CAGIVGPGC	8	10	6	4	3	5	5	14	2	2	7	2	2	3	2	3	7	4
CGMRSGKVC	8	10	6	2	11	7	3	8	14	6	4	3	5	1	4	4	11	2
CGSTSRSSC	8	10	5	8	9	3	4	3	8	3	3	11	8	0	3	4	5	11
CMNSKNLTC	8	10	5	1	4	6	2	1	2	3	1	11	1	0	3	3	7	6
CRLPS	8	10	5	1	0	6	5	0	4	4	2	13	2	3	2	4	5	8
CSFNKGPRC	8	10	4	5	10	1	11	14	9	6	5	6	5	0	10	8	8	15
CGPNSTKNC	8	10	4	2	4	4	4	10	1	4	7	8	1	4	7	3	3	11
CKALSPDSC	8	10	3	5	1	1	4	22	0	7	0	4	4	0	3	6	0	8
CEGDVVGDC	8	10	3	2	2	6	4	1	3	3	6	4	1	11	8	7	5	8
CKVAQGTSC	8	10	3	0	5	6	5	14	5	0	6	3	5	0	9	4	3	5
CSRAREAYC	8	10	2	1	3	1	2	2	2	0	0	1	0	0	0	2	0	1
CYPTRDQAC	8	10	0	2	3	3	4	11	1	0	3	1	0	0	4	5	3	3
CKGTRKGVC	8	9	15	3	18	15	11	17	6	16	16	11	4	1	11	13	3	13
CSSKAKLGC	8	9	13	5	9	14	8	8	9	14	8	14	9	0	21	17	15	8
CTLS	8	9	10	3	5	7	6	7	1	7	11	7	6	6	9	4	9	8
CRASRIKSC	8	9	8	2	8	7	5	9	9	7	4	14	4	1	4	11	9	6
CVVG	8	9	6	4	3	4	6	1	7	1	10	9	2	3	7	3	7	4
CKTLTERNC	8	9	6	1	4	1	3	5	2	2	10	4	4	0	2	10	2	4
CRDGTSNRC	8	9	5	6	9	7	2	2	9	9	10	7	5	0	3	5	10	7
CSDSRRSKC	8	9	5	6	3	8	10	6	8	6	7	2	3	10	3	3	4	6
CTKLANDNC	8	9	5	2	2	7	9	4	2	9	11	8	9	0	7	4	4	5
CALS	8	9	2	3	4	3	5	11	3	1	6	8	4	19	6	1	7	5
CTSERKHPC	8	9	2	2	5	8	5	4	5	1	6	8	6	2	7	3	6	1
CESAHKLDC	8	9	1	1	8	5	3	4	4	5	7	3	0	0	5	3	5	4
CDP	8	8	12	6	17	13	15	14	13	13	17	19	7	23	17	16	11	4
CTSSTSKNC	8	8	9	10	9	15	11	13	12	7	13	15	4	1	7	9	20	1
CNENRKKGC	8	8	7	4	8	3	9	18	4	8	9	10	6	2	9	8	7	4
CLLSGASTC	8	8	5	3	3	3	4	7	4	5	6	5	5	0	2	5	7	5
CRSVNLAKC	8	8	4	3	6	7	6	3	6	7	1	9	4	0	2	6	7	9
CSGGGDSNC	8	8	4	2	4	12	7	9	1	5	7	9	5	19	7	5	4	7
CEMEGVRMC	8	8	3	3	3	6	3	6	4	4	6	3	1	0	8	2	3	8
CNFLMPGEC	8	8	2	3	4	3	6	2	1	3	3	6	1	6	2	2	5	2
CNSVDYAGC	8	8	2	0	12	2	9	0	4	1	6	1	5	6	4	3	6	8
CIMQGNDSC	8	8	1	0	12	9	4	8	7	12	4	6	3	4	3	5	12	2
CYR	8	7	15	2	4	6	8	7	7	4	6	9	4	3	3	7	5	6
CRSYRNKSC	8	7	13	2	8	2	6	3	12	8	4	7	5	4	9	10	8	10
CYSSRASKC	8	7	11	2	6	3	7	4	3	9	5	7	8	6	3	5	3	5
CKGKRTAPC	8	7	10	3	12	5	8	7	14	15	10	8	6	0	9	5	6	12
CARPSSKEC	8	7	10	3	3	2	5	9	4	8	3	9	6	0	5	7	8	2
CSGGRRVRC	8	7	9	3	7	5	13	8	12	7	4	2	5	0	5	10	6	5
CATVKTGRC	8	7	8	5	7	3	4	10	3	5	5	6	3	13	5	10	6	12
CLTR	8	7	8	4	7	8	15	8	8	11	6	17	6	4	8	12	5	4
CPMR	8	7	8	2	4	2	7	3	8	7	4	7	2	0	3	1	2	2
CTEKRSANC	8	7	4	6	0	2	7	0	1	5	1	4	1	0	4	2	11	3
CVNPDSTRC	8	7	4	3	4	4	4	5	5	6	8	8	4	0	4	3	5	7
CKAESRVGC	8	7	3	5	3	4	4	0	4	1	2	5	2	1	5	5	5	2
CTTSSLTDC	8	7	0	0	5	5	3	1	3	4	2	4	5	0	5	1	5	2
CGTQRSSSC	8	6	11	2	8	5	3	2	5	13	5	8	7	1	8	8	9	5
CLTNRPT	8	6	9	1	3	1	7	18	8	4	6	5	3	0	7	3	7	6
CFRGTEATC	8	6	9	1	2	6	5	2	4	6	4	4	3	0	4	7	4	2
CMNPVASNC	8	6	8	6	2	6	11	4	6	6	9	9	6	7	3	12	9	12
CRKVSSSAC	8	6	8	2	6	11	9	4	5	8	7	12	0	22	5	8	9	6
CVSPRRRVC	8	6	5	5	6	3	8	11	4	5	2	3	9	0	1	6	7	5
CRQLRNRNC	8	6	5	1	11	4	5	1	2	7	1	2	6	0	5	1	6	1
CRTAGANKC	8	6	5	0	7	6	2	3	3	5	3	6	3	11	3	3	6	3
CVQYSRGGAKLAAALE	8	6	4	1	6	5	5	5	3	6	4	12	2	1	6	6	11	10
CRRMRSRDC	8	6	3	5	8	2	2	1	0	4	5	1	3	0	1	10	4	2
CKISRPSSC	8	6	3	1	6	6	8	3	5	11	9	4	3	25	4	3	11	7
CNNTGRMDC	8	6	3	1	1	2	3	13	4	1	2	5	2	0	2	4	6	1
CIRDVGDSVLACGRTRV	8	6	3	0	7	6	6	8	2	5	6	8	4	2	4	8	7	4
CQKRSGGFC	8	6	3	0	6	1	4	1	4	8	1	5	4	0	4	3	3	3
CRNEL	8	6	2	0	1	2	5	0	6	5	3	1	1	0	4	1	3	5
CYKGDSISC	8	6	1	3	4	6	3	0	3	8	6	2	2	0	3	8	7	9
CNSNLTNLC	8	6	0	1	5	3	5	8	1	0	5	3	2	8	2	1	6	5
CSTS	8	5	14	6	6	9	12	15	24	12	12	10	12	2	8	2	10	5
CLF	8	5	12	9	6	7	5	15	7	5	6	6	11	1	13	8	7	4
CAF	8	5	11	4	9	5	6	12	14	8	3	4	3	50	11	7	6	5
LL	8	5	10	11	6	10	19	34	8	11	12	17	15	20	15	12	12	4
CLDLGYKEC	8	5	10	7	6	7	6	3	10	6	8	10	7	1	14	8	3	5
CTLK	8	5	9	7	11	6	7	13	11	8	19	16	5	2	12	9	15	8
CNER	8	5	9	7	6	9	5	1	7	11	13	16	6	0	4	6	11	22
CIQ	8	5	9	4	10	16	18	16	3	13	14	8	9	3	9	9	8	15
CRGTCK	8	5	9	2	12	6	5	5	7	3	6	3	1	2	5	8	2	4
CDGAGRGKC	8	5	7	3	13	14	10	7	11	8	16	11	3	40	10	9	8	8
CERTGSR	8	5	7	2	5	10	6	5	9	6	5	9	4	0	4	1	7	4
CPKTAMKSC	8	5	6	3	4	3	5	11	5	5	2	5	3	0	5	2	4	4
CVEA	8	5	6	1	14	1	7	13	3	1	8	8	7	1	12	1	6	8
CSNDN	8	5	6	1	13	6	3	16	6	4	5	6	2	0	11	4	2	7
CSTGPPKLC	8	5	5	1	5	6	8	4	3	0	10	4	2	3	4	0	5	1
CTVEKRRAC	8	5	5	1	3	7	2	5	3	6	3	1	2	2	5	9	4	2
CSANLSSFC	8	5	5	0	3	3	6	0	0	3	3	8	1	0	2	1	3	5
CNSS	8	5	4	2	10	5	7	2	3	3	7	6	4	2	3	4	5	3
CRGTRSKKC	8	5	3	4	2	10	7	6	11	7	3	4	11	2	8	3	6	2
CVDTKSVMC	8	5	3	3	8	3	5	2	2	4	4	7	3	37	10	4	4	1
CHY	8	5	3	1	5	1	3	2	2	9	2	6	3	1	5	4	3	1
CGRGMERAC	8	5	2	6	11	5	9	3	5	6	8	14	1	12	2	7	7	8
CGPVPTSSC	8	5	2	3	3	6	0	6	5	6	2	9	2	4	1	6	2	2
CEE	8	4	17	4	7	9	6	7	5	11	16	13	6	18	20	14	6	6
CIRRNNTRC	8	4	10	4	11	5	14	1	3	9	8	12	6	23	10	7	6	8
CAPNPAVPC	8	4	10	0	3	1	4	2	3	2	3	5	3	0	4	3	4	7
CPKTATTQC	8	4	9	3	15	7	9	13	8	12	7	4	5	2	9	6	5	14
CSRGYPLKC	8	4	8	0	2	1	0	2	0	4	2	0	3	0	3	0	3	1
CSRAPDNSC	8	4	7	6	11	4	11	8	1	6	10	7	3	4	7	6	8	9
CKVDTSSNC	8	4	7	2	9	4	6	7	10	9	3	4	4	10	5	5	9	1
CIKEAGNVC	8	4	6	1	9	3	4	7	7	7	7	3	2	0	5	6	4	4
CEEGG	8	4	6	1	6	0	9	4	1	3	7	3	2	0	8	5	3	5
CLGGRSADC	8	4	5	5	11	7	10	7	4	12	6	4	2	12	5	6	4	3
CEYN	8	4	5	3	4	9	8	6	8	4	3	4	3	0	5	2	6	5
CFDANPNTC	8	4	5	1	4	1	5	4	9	2	2	1	1	0	7	4	0	6
CAKESLPMC	8	4	4	0	2	5	2	0	2	7	0	6	2	8	7	0	3	2
CKGRRGGSC	8	4	3	4	11	9	3	7	3	5	7	9	2	0	6	7	5	1
CKDTGFSTC	8	4	3	3	6	6	4	5	3	1	5	2	3	0	1	2	6	3
CKSDSPAVC	8	4	3	2	2	1	3	2	1	0	2	2	0	0	3	0	1	1
CVREQSGTC	8	4	3	2	2	0	4	6	1	1	5	5	2	0	6	3	4	2
CVDHSSKIC	8	4	3	0	1	5	0	0	3	3	0	7	2	1	2	2	1	4
CSSAYKANC	8	4	2	4	5	4	5	5	4	3	1	1	3	1	2	1	4	1
CKSSGRQVC	8	4	2	0	4	5	4	0	3	4	2	9	3	1	2	2	5	8
CVVSLERNC	8	4	1	5	6	1	5	8	2	3	8	2	1	0	2	4	2	4
CTKAARP	8	4	1	3	7	7	2	6	2	9	5	4	3	0	2	5	3	2
CKSNR	8	3	12	2	6	6	4	1	5	4	2	4	1	0	12	4	3	15
CAGTKTGSC	8	3	11	6	1	8	8	4	9	6	8	5	2	7	8	6	8	12
CRRPVGMEC	8	3	11	5	14	6	6	6	2	10	11	5	2	18	15	6	3	4
CPTR	8	3	10	3	9	6	6	14	10	12	14	13	6	0	7	9	11	8
CASPSC	8	3	9	3	11	6	9	20	3	8	7	6	4	7	5	5	9	6
CTIARSKRC	8	3	9	2	5	11	10	7	4	9	6	13	6	0	12	5	9	8
CRLR	8	3	8	6	9	8	11	19	10	5	5	6	8	17	17	8	19	13
CNMNTKTTC	8	3	8	2	4	3	12	5	8	8	10	8	3	24	4	4	10	2
CKTAHRADC	8	3	8	1	7	6	9	0	8	8	3	7	5	0	2	7	11	6
CASTASKKC	8	3	7	1	2	1	3	1	2	2	4	8	1	0	8	4	7	7
CRSKPMGKC	8	3	6	7	3	8	4	3	3	2	11	8	6	8	5	5	4	7
CEKDSQNQC	8	3	6	3	2	2	7	2	1	2	9	9	3	0	4	2	4	1
CQPPAPIRC	8	3	6	1	2	3	2	8	0	1	3	0	3	0	1	3	0	0
CGRRGAANC	8	3	5	5	5	11	6	14	5	8	2	7	2	2	9	5	3	6
CVRRL	8	3	5	1	2	1	2	1	3	4	4	9	2	1	6	4	2	11
CSHD	8	3	4	6	5	5	5	2	2	11	8	5	0	9	9	7	5	4
CNLKGKHGC	8	3	4	4	4	5	1	0	6	5	11	4	4	0	3	3	4	1
CNGLARDCAKLAAALE	8	3	4	0	2	6	3	4	1	2	3	3	1	0	7	2	4	4
CMDTPSGIC	8	3	3	2	6	3	5	9	3	7	2	6	4	6	3	11	7	4
CLSGSIAKC	8	3	2	5	4	5	2	9	4	11	10	3	5	5	3	7	2	7
CRREKATGC	8	3	2	5	4	3	9	2	4	4	4	14	5	0	3	7	2	17
CVVEKNARC	8	3	2	3	7	7	10	20	8	9	3	7	3	5	5	6	3	2
CRVSKRLAC	8	3	2	3	7	4	6	6	7	5	3	3	4	14	4	5	7	10
CPKASSLPC	8	3	2	2	4	5	4	1	2	4	2	4	4	5	2	4	2	1
CTRQATLLC	8	3	1	3	6	6	6	0	1	1	5	1	6	1	6	2	1	7
CMVTPAHLC	8	3	1	0	4	4	0	0	0	1	5	3	2	9	4	0	5	3
CRGDSDGSC	8	2	15	6	7	10	8	15	1	12	8	3	7	6	5	3	6	18
CMSSRPSRC	8	2	13	2	8	7	5	9	5	8	2	14	6	3	6	9	10	6
CFKRKPQTC	8	2	12	3	7	10	7	1	0	10	3	7	3	0	3	9	7	6
CNSGVKKMC	8	2	10	2	5	4	8	1	6	7	2	2	8	3	7	0	3	3
CTTRLSKKC	8	2	9	3	10	2	8	13	5	7	4	12	6	0	5	5	10	9
CKLAATSSC	8	2	9	3	4	4	2	6	11	5	8	4	2	0	9	3	2	5
CHTG	8	2	8	3	7	6	8	0	6	7	9	5	5	0	4	4	8	3
CLQVGSRSC	8	2	7	4	10	1	5	1	10	2	7	6	1	1	4	5	8	5
CDVNRVAGC	8	2	7	2	2	5	4	5	2	7	5	4	2	0	4	2	7	13
CSSDSKRLC	8	2	6	3	11	5	7	9	8	12	3	12	0	0	2	8	7	13
CVSQ	8	2	6	2	12	5	8	5	7	11	2	4	8	10	2	8	5	8
CGGNIVKNC	8	2	6	2	6	7	2	1	6	3	2	3	4	0	7	5	8	3
CTRQSSVRC	8	2	5	3	10	0	3	0	2	7	6	12	6	0	7	4	3	2
CTSSH	8	2	5	2	9	1	6	3	7	9	7	8	3	0	3	6	4	4
CCF	8	2	5	2	2	2	1	2	2	2	0	2	3	3	4	5	5	0
CLGTQGPDC	8	2	5	1	8	9	3	4	3	8	2	0	2	0	3	1	7	1
CSMKGPTMC	8	2	4	4	16	7	4	5	7	4	3	5	3	6	6	3	8	2
CLGR	8	2	4	4	3	2	1	4	6	2	3	5	2	1	5	0	6	7
CGEVPSSVC	8	2	4	3	3	6	3	1	5	5	5	6	5	11	9	7	4	5
CRDKGSKSC	8	2	4	2	7	6	4	10	3	6	5	2	3	0	6	2	7	7
CIAERT	8	2	4	2	3	1	3	3	6	7	1	4	3	0	8	1	3	4
CGGRSMTGC	8	2	4	1	2	7	4	8	9	4	3	8	4	25	2	5	4	6
CHHNDRRRAKLAAALE	8	2	3	3	5	4	3	0	7	2	1	2	7	0	2	4	3	3
CHKTPPAAC	8	2	3	3	4	6	3	9	5	1	2	4	1	3	0	7	3	1
CQSEGPTRC	8	2	3	1	1	1	1	0	1	1	0	1	1	0	6	2	3	5
CSQLDNQRC	8	2	2	4	5	2	3	3	5	3	8	2	5	2	5	8	3	9
CSQTSKSPC	8	2	2	3	3	1	1	0	3	1	3	2	3	10	10	5	5	0
CYN	8	2	2	2	10	2	4	0	4	4	1	3	4	0	3	2	2	5
CLGKSALQC	8	2	2	2	9	2	2	6	4	9	8	3	5	0	3	6	3	3
CRKQFTVQC	8	2	2	0	2	4	4	1	5	3	1	4	3	1	6	2	0	4
CLRRAQRTC	8	2	2	0	1	5	3	1	6	1	1	5	2	1	4	5	1	10
CHRSHTARC	8	2	2	0	1	0	6	1	5	1	2	2	1	1	1	2	4	0
CSTTDAQAC	8	2	1	1	12	6	5	8	4	5	5	8	1	9	3	7	6	4
CERGVDGKC	8	2	1	1	4	7	0	7	1	3	6	1	3	2	0	2	4	1
CMLSTGSDC	8	2	1	0	4	2	2	5	3	1	0	2	1	28	6	1	0	0
CKTHQDPTC	8	2	1	0	1	0	4	2	3	3	2	5	5	4	3	3	4	1
CMMTNTAMC	8	2	1	0	1	0	1	2	3	5	5	2	1	2	6	3	0	3
CASNSSKHC	8	2	0	1	5	4	1	5	4	6	8	5	3	0	8	1	8	3
CVPIIRNTC	8	2	0	0	2	0	3	4	3	10	5	0	1	0	0	1	1	4
CRKSVKKVC	8	1	15	3	6	8	10	2	11	8	8	1	8	4	7	5	6	5
CNRKSPKGC	8	1	11	5	5	4	6	7	13	7	14	10	3	11	7	9	11	0
CKSTKATLC	8	1	10	1	5	3	7	8	9	7	3	15	4	4	3	3	8	13
CGAA	8	1	9	7	11	7	8	14	9	6	8	6	5	9	7	8	9	2
CLKL	8	1	9	4	6	5	6	7	3	6	6	4	2	0	3	4	11	7
CGRG	8	1	9	3	11	7	13	4	6	5	11	12	2	6	8	3	6	5
CDYKG	8	1	9	3	10	5	3	8	2	7	4	8	5	0	8	2	5	6
CHAI	8	1	9	1	5	7	9	4	10	3	2	5	5	0	7	12	3	11
CSKL	8	1	8	7	5	5	8	15	12	9	6	8	3	6	9	12	5	18
CKSGTGTLC	8	1	8	6	8	7	11	5	3	10	13	6	3	0	8	5	4	11
CFTGKKQSC	8	1	8	4	3	0	7	1	4	4	0	5	0	8	8	2	5	5
CWS	8	1	8	0	0	4	11	11	6	7	4	2	9	9	15	2	2	8
CRKVARVTC	8	1	7	6	5	11	3	3	7	6	9	4	8	12	8	8	4	10
CPGGPNALC	8	1	7	5	4	6	1	0	0	8	4	4	2	1	5	3	6	4
LQ	8	1	7	3	8	8	3	7	5	13	5	7	5	3	4	6	14	13
CRSGRETSC	8	1	7	2	12	13	5	2	0	2	6	4	2	0	3	6	6	4
CQTPKTTRC	8	1	7	1	2	2	2	8	5	5	5	2	7	2	5	3	5	6
CGRNSVSTC	8	1	6	5	7	8	2	1	0	5	0	2	2	3	5	3	5	4
CRLKGKGAC	8	1	6	4	3	5	7	1	8	12	4	3	4	12	8	9	1	4
CLM	8	1	6	4	2	3	8	15	4	10	6	3	7	0	8	4	10	3
CTTD	8	1	6	2	14	8	6	17	9	7	8	7	0	0	3	8	5	11
CRASESTMC	8	1	6	1	12	2	4	13	4	7	11	2	3	0	3	7	5	2
CLGHMRVKC	8	1	6	1	4	2	1	0	1	1	2	2	3	0	2	2	4	1
CATN	8	1	5	4	6	7	7	16	2	8	9	13	6	0	10	6	6	13
CKQHSST	8	1	5	3	2	2	3	4	2	8	1	3	1	15	3	7	3	3
CKRRETKPC	8	1	5	1	3	6	4	0	5	2	4	14	3	0	3	2	6	4
CGEDGDLAC	8	1	5	0	15	1	4	1	4	1	8	4	6	0	2	6	5	8
CQKGPMLQC	8	1	5	0	8	3	1	2	5	5	1	8	2	1	9	5	5	8
CVRKHSSVC	8	1	4	7	11	6	4	4	2	3	4	6	6	10	4	7	5	5
CGQLKRKSC	8	1	4	4	5	2	4	2	3	2	7	3	3	6	7	4	3	3
CEENMSNKC	8	1	4	4	1	5	1	0	2	3	5	3	2	0	8	8	8	3
CKRTDSRNC	8	1	4	2	8	9	5	4	3	2	10	4	2	25	5	5	4	3
CPSK	8	1	4	2	7	12	7	4	2	6	6	9	5	14	8	7	5	6
CSRH	8	1	4	2	5	9	1	8	5	7	1	2	2	0	1	4	3	6
CPLA	8	1	4	2	3	7	3	5	4	3	2	4	4	0	6	4	3	7
CTVTNNGDC	8	1	4	1	3	6	8	8	1	8	3	3	2	6	2	1	5	2
CDVTSLPRC	8	1	4	1	1	5	4	1	0	2	0	2	1	0	2	2	1	6
CKTDMSKQC	8	1	3	5	7	8	6	7	7	12	2	12	3	0	5	8	4	5
CSRSNN	8	1	3	3	7	3	3	6	3	7	5	8	5	0	3	3	4	2
CVVGRLKSC	8	1	3	3	3	7	3	1	6	3	6	1	3	0	0	2	9	7
CAGPSCAPC	8	1	3	3	3	2	5	7	5	1	1	2	2	4	8	3	1	3
CSRTERVEC	8	1	3	1	3	8	4	2	5	1	5	2	3	0	5	2	3	5
CKRSRMSVC	8	1	3	0	4	4	2	6	2	2	4	0	2	0	5	7	2	6
CSKSSNHEC	8	1	2	3	2	3	3	0	1	4	2	2	3	0	2	2	1	4
CRNTSASSC	8	1	2	2	8	9	4	6	2	3	7	2	5	0	3	4	2	5
CQLDC	8	1	2	2	0	2	4	11	6	3	2	5	2	0	10	1	0	3
CRFSDTQSC	8	1	2	1	3	6	4	0	4	0	10	4	5	4	4	2	3	5
CRERNLNNC	8	1	2	1	3	2	6	1	2	12	4	3	3	13	2	4	6	4
CTRDHNV	8	1	2	1	3	1	3	0	2	1	0	2	2	0	2	0	2	2
CRKSQAQKC	8	1	1	5	3	5	3	5	2	5	1	3	2	1	9	5	7	8
CGVNQRRGC	8	1	1	3	9	3	14	7	5	6	10	4	6	4	10	5	7	6
CNVAPKTEC	8	1	1	2	2	6	2	7	4	4	2	10	2	0	6	5	10	7
CVLDRRSNC	8	1	1	2	1	1	1	4	1	0	4	0	1	0	1	1	1	3
CGSDSPSSC	8	1	1	1	12	2	4	0	5	2	7	6	0	18	3	7	8	1
CQGPPRGLC	8	1	1	1	5	6	5	6	1	1	4	4	5	0	3	0	5	1
CGSED	8	0	14	1	5	6	5	8	9	7	8	23	7	5	6	11	14	12
CIKRSNTNC	8	0	12	7	10	5	5	12	7	12	3	10	6	10	10	13	10	11
CAPRSRAQC	8	0	12	5	5	4	5	12	4	4	1	5	3	11	3	8	9	4
CAETGTISC	8	0	12	3	3	4	4	7	14	8	11	5	5	1	4	4	4	5
CATLL	8	0	12	0	5	1	4	0	2	9	9	4	3	0	2	8	5	1
CRSGRGDKC	8	0	11	6	18	9	11	8	9	16	16	12	10	4	8	8	17	7
CKIV	8	0	11	1	4	6	10	2	1	10	4	11	4	0	2	8	6	5
CLRRQR	8	0	11	1	2	6	6	5	0	6	7	5	4	0	5	4	0	6
CKQRKTTRC	8	0	11	1	2	0	5	2	8	5	3	8	6	6	8	6	1	3
CITPRRKKC	8	0	10	7	2	2	3	7	2	8	3	8	1	0	8	6	3	3
CTPR	8	0	10	4	15	9	4	1	9	7	6	3	7	0	9	5	4	3
CHNS	8	0	10	3	4	4	3	0	9	9	2	8	5	5	5	2	9	7
CAELLN	8	0	10	2	4	5	2	1	4	4	6	6	1	2	3	0	6	4
CSNYRRGKC	8	0	9	3	2	3	5	15	6	3	6	5	5	8	4	6	3	13
CTSYRMNRC	8	0	9	2	1	14	8	7	6	4	3	7	8	0	4	4	1	10
CLMTGKSGC	8	0	9	2	1	6	5	0	4	10	7	7	8	2	10	5	3	2
CCDTDCETC	8	0	9	1	1	4	3	1	2	2	1	4	2	0	7	3	3	5
CNASLGNPC	8	0	8	8	0	9	3	3	4	3	4	5	4	0	5	7	1	3
CQTS	8	0	8	5	7	9	3	9	11	3	6	14	10	1	9	6	3	4
CRST	8	0	8	5	4	3	8	1	4	9	12	0	6	2	4	3	2	3
CKASTLFPC	8	0	8	5	3	4	8	0	1	3	1	3	1	2	0	2	3	4
CKRPGRASC	8	0	8	4	12	9	9	0	3	12	10	7	6	0	6	3	11	10
CKF	8	0	8	3	8	11	10	16	9	6	9	5	7	16	12	10	2	10
CAGRRVSMC	8	0	8	3	1	6	2	10	1	6	6	10	1	0	5	4	9	4
CHD	8	0	8	2	4	4	3	14	14	5	9	5	3	0	5	5	15	7
CKRLN	8	0	8	0	4	6	3	0	3	5	5	4	1	6	4	5	6	9
CTLSAREKC	8	0	7	5	5	8	8	3	3	0	5	9	1	0	4	2	7	1
CFSKHPREC	8	0	7	3	4	4	7	4	3	6	6	2	7	8	9	2	2	6
CLPGPSKLC	8	0	7	2	4	4	6	14	3	4	3	1	3	4	2	4	4	4
CADV	8	0	6	9	5	1	1	1	2	4	2	11	2	0	5	4	2	8
CKKGDWKRC	8	0	6	6	6	6	5	2	1	4	4	8	3	0	4	7	6	2
CASKVKP	8	0	6	3	1	4	5	1	5	5	3	2	2	1	1	0	2	0
CSQDNRSDC	8	0	6	2	5	2	3	0	1	3	4	5	1	3	5	5	9	0
CRNMSDSNC	8	0	6	2	4	12	4	3	8	8	12	7	4	0	4	4	6	12
CPKVRTPSC	8	0	6	2	4	9	3	2	2	4	0	8	3	0	10	3	2	2
CALKSKMSC	8	0	6	2	3	3	7	3	0	3	7	6	2	4	3	3	5	3
CLGSYSDRC	8	0	6	2	0	2	3	1	4	0	2	2	2	0	5	2	3	0
CSVLP	8	0	6	1	7	7	5	2	6	2	7	12	4	6	9	5	2	14
CMSIDQ	8	0	6	1	3	2	5	1	4	3	4	9	3	0	3	1	0	5
CVRVNSS	8	0	6	1	1	3	4	4	5	3	0	5	1	0	9	1	3	17
CETKIAKIC	8	0	6	0	6	5	7	1	8	2	2	3	5	0	5	3	2	2
CRGSTRLC	8	0	6	0	3	3	5	14	6	11	8	3	6	7	8	2	7	10
CNKREHKVAKLAAALE	8	0	5	7	8	5	3	10	4	2	5	5	4	22	7	7	6	3
CSSEMSKTC	8	0	5	5	3	3	2	4	6	8	7	6	4	26	1	2	6	1
CQAKRYKAC	8	0	5	4	5	1	8	7	4	3	7	7	4	0	6	5	1	1
CKSKQTS	8	0	5	3	9	8	1	1	7	10	9	3	1	1	7	4	9	8
CSGKGLGRC	8	0	5	3	9	7	3	1	1	1	5	3	3	12	6	9	7	2
CLQSVRGRC	8	0	5	3	3	5	4	0	1	0	7	3	3	0	5	2	3	5
CPGKLEREC	8	0	5	3	3	5	2	2	2	6	3	0	4	1	2	2	2	5
CLMQDNRGC	8	0	5	2	10	6	2	8	7	9	2	5	8	1	5	6	5	0
CSTLRSGKC	8	0	5	2	7	4	6	7	5	3	3	3	5	0	3	1	4	8
CDPITETVC	8	0	5	2	2	5	2	15	10	5	6	3	7	14	11	5	6	1
CSGPQLVSAKLAAALE	8	0	5	1	7	4	8	8	7	8	3	2	4	0	2	4	4	5
CSNRS	8	0	5	1	0	5	3	3	2	1	4	4	0	0	5	2	0	2
CGVGPKDAC	8	0	5	0	11	6	5	2	4	2	0	3	2	0	5	1	1	1
CRTL	8	0	5	0	2	1	3	6	6	3	10	5	6	0	2	1	2	3
CNNRFKSHC	8	0	5	0	1	8	1	0	5	1	7	3	1	1	9	6	1	6
CYSIPTRNC	8	0	5	0	1	1	5	0	3	0	1	9	3	6	6	1	4	4
CRKG	8	0	4	7	6	8	3	7	7	3	8	2	2	12	6	2	4	3
CDARSGSRC	8	0	4	5	7	3	4	6	2	4	5	5	2	5	12	2	3	4
CNGTKDYQC	8	0	4	5	3	9	5	1	2	5	2	5	11	1	4	5	5	3
CNKVQSELC	8	0	4	5	1	4	5	0	0	2	0	2	3	3	3	4	8	2
CQQIDTFEC	8	0	4	3	4	6	5	0	5	2	4	0	2	28	4	1	2	5
CSNKLLTTC	8	0	4	3	2	0	1	1	3	7	2	5	1	3	6	0	1	1
CGRVGALNC	8	0	4	2	14	9	5	4	8	11	6	9	3	0	7	5	7	12
CRVKRDTLC	8	0	4	2	3	5	10	0	3	3	5	6	2	0	3	2	12	10
CSDDGLHGC	8	0	4	2	1	3	1	16	2	2	2	0	4	4	1	2	7	4
CREQTATGC	8	0	4	2	1	2	6	13	4	3	3	6	5	2	6	5	7	3
CNRHEQIEC	8	0	4	1	8	4	5	4	2	5	4	11	2	1	7	1	6	6
CRSGKRKTC	8	0	4	1	7	1	9	1	4	7	2	4	2	6	6	6	4	1
CTDSQGAQC	8	0	4	1	6	4	3	7	7	2	1	5	4	0	3	1	1	3
CMRVSDSVC	8	0	4	1	4	3	4	0	5	4	2	6	3	0	3	7	4	5
CEGETTNAC	8	0	4	1	3	5	0	17	4	2	8	4	1	0	4	2	10	4
CSRPSPRGC	8	0	4	1	2	2	6	3	1	3	4	0	3	0	5	7	5	1
CTSPREDVC	8	0	4	1	2	1	4	3	9	2	4	4	0	0	4	1	5	4
CKLSRKTGC	8	0	4	1	1	3	5	3	0	3	0	2	8	0	2	0	1	0
CVGL	8	0	4	1	0	2	6	1	0	2	3	10	1	0	4	5	7	3
CIDHYGDKC	8	0	4	0	6	1	2	4	1	1	3	1	1	0	0	1	4	5
CYPDKNESC	8	0	4	0	3	2	7	1	1	3	7	5	1	0	4	5	2	5
CRSVPKHHC	8	0	4	0	2	4	3	0	6	4	1	2	3	0	5	2	3	3
CLRFDRNSAKLAAALE	8	0	4	0	2	2	3	0	0	1	2	1	4	0	3	0	0	1
CVNECISSC	8	0	4	0	2	2	1	5	3	2	1	1	1	17	1	4	2	2
CVMGEVKRC	8	0	3	7	7	3	1	3	5	6	7	7	5	15	3	6	7	0
CTPTTRNTC	8	0	3	4	4	2	2	4	5	3	2	0	1	0	3	2	2	7
CQSHGRASAC	8	0	3	3	7	4	8	2	7	5	10	7	2	0	6	3	4	8
CVDEFPTPC	8	0	3	3	4	3	5	9	7	9	8	3	2	0	5	4	11	6
CGIRVRSTC	8	0	3	2	5	6	3	13	4	5	4	7	5	9	3	3	8	0
CASWDAIDC	8	0	3	2	3	0	2	0	7	2	2	3	0	13	3	3	7	0
CGNTTTKEC	8	0	3	2	1	6	3	4	5	3	5	1	0	1	3	1	6	1
CRTV	8	0	3	2	1	1	2	3	6	2	1	1	2	0	0	3	2	4
CRTPHRTRC	8	0	3	1	5	1	6	2	4	1	0	2	3	2	5	3	3	1
CKVPKTTAC	8	0	3	1	4	7	6	13	4	9	1	7	6	20	9	3	4	9
CRLSKTHAC	8	0	3	1	4	2	3	0	7	10	5	7	4	1	5	6	1	4
CDAATSSRC	8	0	3	1	4	2	2	0	1	5	0	0	3	24	2	3	3	2
CIPRKDGPC	8	0	3	1	0	3	0	2	3	3	3	1	3	0	6	6	0	1
CIPFSDGTC	8	0	3	0	10	6	6	5	4	2	4	8	2	0	4	8	3	0
CGTLSGSGC	8	0	3	0	5	7	3	0	2	2	4	2	2	1	3	2	4	1
CQIHSTVQC	8	0	3	0	5	1	5	1	4	1	1	0	1	0	4	0	4	3
CTTGKGQYC	8	0	3	0	4	3	6	6	1	3	12	4	0	2	4	2	5	2
CSPGNPIEC	8	0	3	0	4	1	2	4	1	1	1	0	1	0	0	1	5	1
CSDSHGKGC	8	0	3	0	2	5	8	1	2	4	2	1	4	0	3	6	3	2
CSGLSSRVC	8	0	3	0	2	0	2	1	2	2	0	2	2	0	3	2	5	0
CLTKRFQEC	8	0	2	4	9	2	3	5	2	8	7	2	2	0	1	3	2	2
CHAGREGDC	8	0	2	4	8	2	7	10	5	6	9	5	11	0	11	6	7	13
CNIKTRANC	8	0	2	3	10	3	1	11	1	3	6	2	4	2	4	1	5	8
CETMDVPEC	8	0	2	2	10	3	3	9	3	5	5	3	5	1	3	2	2	0
CASRGMSKC	8	0	2	2	7	6	4	2	4	11	9	8	2	0	6	7	5	1
CDSKTRLNC	8	0	2	2	3	4	3	0	0	2	2	3	2	0	3	3	4	3
CAAPKSPSC	8	0	2	2	3	2	4	3	4	3	5	0	3	21	4	4	1	3
CSPVCDRLC	8	0	2	2	3	1	2	0	3	5	0	10	3	0	4	5	3	2
CTPYQDSRC	8	0	2	2	3	0	3	2	2	3	2	3	2	0	0	0	0	1
CRRQNLNPC	8	0	2	2	2	2	2	5	1	2	1	7	1	0	1	1	6	6
CQTKKTYSC	8	0	2	2	1	8	1	15	4	2	2	5	6	25	7	3	1	4
CEDSVTGSC	8	0	2	2	1	4	10	6	4	3	5	3	1	10	7	7	10	4
CNRFRTPSC	8	0	2	2	1	2	3	0	1	1	3	1	3	9	1	1	6	5
CVTSAESPC	8	0	2	1	4	4	3	1	7	11	5	2	5	1	5	6	3	1
CDRS	8	0	2	1	3	4	3	1	2	2	7	8	2	0	5	2	5	3
CPIKSFRDC	8	0	2	1	3	4	1	0	2	0	4	3	1	0	3	1	4	3
CKPKVSRLC	8	0	2	1	2	3	7	0	0	6	7	0	3	1	4	6	2	4
CSEKSTSTC	8	0	2	0	5	5	5	6	4	4	5	2	1	2	7	6	6	3
CFDQPDTVC	8	0	2	0	4	3	1	8	1	2	0	2	2	0	2	1	0	2
CLHDSPS	8	0	2	0	2	0	6	2	6	2	4	7	2	0	2	4	1	0
CTLRKGNKC	8	0	1	5	4	2	5	10	2	2	5	6	5	0	3	4	11	8
CPST	8	0	1	4	6	0	4	4	7	2	1	4	2	3	5	2	5	3
CGGWLNTKC	8	0	1	4	2	2	1	1	1	2	0	7	1	0	3	1	2	0
CRKQASLVC	8	0	1	3	6	2	9	4	3	1	7	4	3	8	6	2	3	5
CDRASVRRC	8	0	1	3	4	4	6	15	3	12	3	2	5	0	6	4	4	7
CMPLISQSC	8	0	1	3	2	4	3	1	3	2	5	5	1	0	3	5	2	4
CMTSARDCC	8	0	1	3	2	0	3	0	0	4	7	3	1	0	2	2	1	2
CMDKSKSYC	8	0	1	2	4	3	5	0	2	4	3	0	2	0	2	6	10	6
CDMATDSCC	8	0	1	2	2	1	2	6	3	4	1	4	3	0	4	0	0	5
CNGPRKAMC	8	0	1	1	2	2	4	0	1	1	1	3	0	26	1	3	1	1
CMKFVQKTC	8	0	1	1	0	2	1	2	0	0	1	0	0	11	2	1	0	0
CGLRRRV	8	0	1	1	0	0	4	4	3	2	4	6	3	9	2	2	1	2
CSKNHSQGC	8	0	1	1	0	0	1	0	2	1	1	0	2	0	0	0	4	0
CQRKLSNRC	8	0	1	0	7	0	6	0	3	6	2	2	2	0	3	4	2	1
CTTHRDVKC	8	0	1	0	2	2	2	1	0	3	1	5	1	23	4	6	1	3
CFGKIPPQC	8	0	1	0	1	1	0	0	2	6	2	3	0	0	1	2	3	4
CRTNDVPAC	8	0	0	2	3	4	6	3	4	1	3	5	5	5	3	3	12	1
CNRSALL	8	0	0	1	1	3	2	2	1	1	1	2	1	0	1	1	0	4
CQATARKPC	8	0	0	1	1	3	1	6	5	1	6	5	2	2	5	3	6	3
CTF	7	42	12	10	13	11	9	11	6	8	15	13	10	6	12	8	4	8
CTMASSAEC	7	39	1	3	5	5	5	12	4	1	6	8	3	2	1	3	10	5
CVRGP	7	36	4	4	2	2	4	2	3	1	8	11	2	3	0	3	4	0
CRSNDDSTC	7	35	5	3	7	10	4	17	5	9	4	7	5	6	4	4	4	8
CADSSANAC	7	35	5	3	6	9	4	13	5	3	7	4	5	0	4	1	6	4
CKDPGPVSC	7	34	5	1	3	4	5	11	4	6	16	4	6	11	5	3	4	6
CMK	7	33	8	8	3	5	6	2	7	10	10	10	8	4	9	10	13	11
CEEILRTAC	7	33	4	1	0	1	5	0	4	7	5	3	0	0	1	1	3	2
CSKD	7	30	7	5	8	10	6	3	6	8	6	4	2	0	5	4	3	12
CSKN	7	29	11	3	13	7	7	0	14	12	5	4	5	0	4	13	6	6
CPSKLIAAC	7	29	2	1	0	2	2	13	3	1	2	6	2	0	6	5	2	3
CSMKGKVPC	7	28	16	1	7	15	10	9	7	8	9	14	5	1	11	14	9	14
CVTSSRS	7	28	3	7	8	7	6	0	10	8	8	5	2	2	6	2	2	6
CVSAQNSSC	7	27	5	3	2	3	7	3	6	5	4	4	3	0	3	4	5	1
CKSLRRHPC	7	27	1	1	4	1	5	2	0	0	0	1	3	0	1	2	1	2
CGGRSAEKC	7	26	8	6	3	8	6	11	5	6	4	6	5	0	15	10	8	4
CSKRTKTSC	7	25	10	4	4	8	4	3	5	11	5	3	4	1	6	9	5	4
CKASNVDLC	7	25	6	3	1	3	5	7	4	4	5	1	3	0	1	2	4	2
CPRDC	7	25	4	1	7	3	3	4	5	2	3	2	1	0	6	3	4	1
CTGSS	7	25	3	3	5	5	3	9	4	2	4	3	0	10	4	4	0	4
CGLMPAAQC	7	25	2	1	4	1	1	12	2	4	5	9	5	3	3	2	1	0
CHSH	7	24	6	4	4	4	5	2	3	6	6	2	5	3	8	4	0	8
CGSNAQVEC	7	24	2	0	10	3	5	6	0	3	3	10	1	0	4	2	4	5
CAKTSQPLC	7	24	1	5	4	0	5	3	3	3	6	7	1	0	1	1	4	1
CARNVSSRC	7	23	5	4	2	5	4	3	3	6	4	3	0	0	9	7	1	1
CARVVSREC	7	23	5	3	7	3	4	5	5	10	3	4	2	7	1	2	2	7
CTGVARHRC	7	23	4	1	2	2	0	0	7	6	4	2	3	35	1	4	3	3
CGGLG	7	23	1	3	7	2	2	0	3	1	4	4	1	12	3	3	2	6
CSYERATTC	7	23	1	2	3	4	2	0	3	5	3	0	1	0	2	2	4	3
CDSRGRITC	7	21	7	3	4	3	2	10	2	4	5	6	3	0	4	4	12	6
CHTRLKSKC	7	20	9	3	8	9	2	14	7	12	8	8	6	1	2	5	12	11
CNDT	7	19	8	0	2	2	5	4	5	7	3	10	3	10	6	4	2	7
CDNGRVGSC	7	19	3	5	5	4	5	1	9	2	0	2	1	1	9	3	7	9
CTEYRNKAC	7	18	7	1	8	9	3	1	2	2	4	3	4	1	7	7	8	4
CSLR	7	18	6	3	7	10	9	9	9	10	11	7	5	18	7	4	6	11
CTGSPK	7	18	5	4	2	5	4	0	8	2	2	7	3	1	4	12	3	6
CVGAESNRC	7	18	4	4	3	4	5	13	6	2	2	1	2	0	3	6	4	4
CLGTC	7	18	3	2	6	6	3	2	2	3	0	6	0	18	2	4	5	3
CSPTMGNTC	7	17	3	1	9	3	6	7	5	9	7	3	2	3	2	9	5	4
CARS	7	16	10	3	7	2	6	3	11	10	8	16	7	11	5	14	12	6
CMSRDDNSC	7	16	10	0	4	5	2	7	2	9	8	7	1	9	6	2	5	5
CVRSSRKDC	7	16	9	8	10	7	11	6	5	9	9	4	7	8	10	5	12	9
CVEAAASHC	7	16	4	2	1	7	7	4	2	7	0	7	2	0	2	6	4	11
CRGTPGGQC	7	16	3	0	7	2	2	4	4	5	1	1	4	0	4	4	7	4
CESTGANIC	7	15	8	3	13	7	5	1	6	7	13	8	6	1	11	10	3	7
CHEAKSMKC	7	15	7	4	18	10	9	10	13	6	15	13	5	22	10	9	10	5
CTSARSEPC	7	15	2	1	2	5	2	1	1	3	8	5	0	5	2	0	4	0
CSAPTRKSC	7	14	5	4	11	11	5	4	9	9	15	7	6	15	10	5	10	6
CKKVRSNHC	7	14	5	4	6	2	3	0	9	15	2	3	4	0	10	5	2	6
CMVRRLKGC	7	14	5	1	1	0	1	6	2	3	1	6	2	4	2	3	2	6
CRENTKNLC	7	14	4	8	4	13	6	10	4	20	9	3	8	6	4	9	9	12
CGLKESSNC	7	14	4	0	1	5	2	16	1	0	1	3	5	1	2	0	6	0
CLIPPSTKC	7	14	2	6	3	3	4	10	1	5	10	5	5	11	9	4	5	3
CRLKSGGAC	7	14	2	3	7	10	4	8	4	4	8	5	4	6	8	5	9	13
CRSTRQRAC	7	14	1	2	4	2	0	1	0	3	1	1	3	0	0	1	1	2
CPGGSSSTC	7	14	1	1	6	2	7	6	2	1	11	5	2	3	2	3	4	2
CKRSKNLSC	7	13	7	6	2	8	7	3	6	11	4	2	6	2	2	7	4	3
CGPDHTMVC	7	13	5	1	2	2	1	6	1	2	5	1	1	0	2	2	0	3
CNHK	7	13	2	2	0	8	3	4	3	2	2	0	6	0	3	1	0	5
CRDVRNVNC	7	13	1	2	5	0	5	5	6	6	2	5	1	1	3	3	5	3
CSPRSKVRC	7	12	8	4	5	5	4	5	5	2	5	3	3	7	18	4	1	12
CKDR	7	12	7	3	4	4	6	4	3	9	5	4	2	0	3	2	6	0
CRKLHEK	7	12	7	2	4	5	3	10	9	6	10	7	2	2	4	10	5	3
CNAATPSKC	7	12	5	6	9	13	2	16	10	10	10	18	4	1	10	4	8	7
CTVEN	7	12	4	5	7	9	6	13	3	9	7	8	4	0	5	2	8	7
CHLR	7	12	4	4	7	2	5	0	6	5	3	8	5	13	5	10	1	5
CCRL	7	12	2	3	1	6	1	1	1	3	0	3	4	0	3	4	1	7
CREGRVLMC	7	12	2	0	1	2	0	0	1	5	3	3	1	0	2	0	4	1
CRSKPPKSC	7	11	12	5	13	18	6	3	2	12	6	6	12	0	4	13	14	6
CPEVPSRVC	7	11	12	4	8	5	6	6	5	9	4	6	5	8	4	5	5	0
CKKTKNSLC	7	11	11	12	23	10	12	13	9	12	17	12	12	22	20	20	17	11
CLKNRKMGC	7	11	11	5	5	8	3	7	5	3	8	4	2	1	2	1	7	6
CPQ	7	11	9	5	13	18	11	5	10	12	6	7	10	13	13	10	11	9
CDEQGSVTC	7	11	9	4	14	12	13	25	13	10	5	8	11	2	17	9	12	8
CRGTPIRSC	7	11	8	3	4	5	6	0	2	6	3	5	3	0	6	5	1	4
CSSARSVSC	7	11	7	3	7	5	5	3	7	4	0	3	3	10	8	6	6	1
CLGTLESQC	7	11	6	3	3	5	7	2	3	9	8	5	6	1	4	4	5	4
CAY	7	11	6	2	6	9	11	4	11	7	10	8	6	9	8	5	6	7
CIPGRSGNC	7	11	6	1	3	4	4	0	4	4	8	0	3	0	2	1	3	2
CPGGRFKSC	7	11	5	2	8	15	3	0	5	6	12	8	1	4	8	7	5	6
CTRRQWREC	7	11	5	2	3	3	8	2	2	6	3	6	3	3	13	0	0	2
CPES	7	11	4	5	9	9	3	6	3	3	14	12	6	21	15	2	7	9
CKAGEDNSC	7	11	4	1	6	11	6	5	2	5	4	3	7	7	7	1	9	6
CSRS	7	11	3	6	10	14	7	5	3	8	8	8	5	0	4	5	5	3
CDVNCRAQC	7	11	2	2	2	11	9	10	3	0	2	1	5	1	3	2	2	3
CELC	7	11	1	4	1	1	4	0	0	0	2	1	2	7	4	1	1	4
CLSKRQAKC	7	10	9	8	5	6	7	17	5	11	1	12	6	6	7	9	10	12
CRKTSQ	7	10	9	6	14	11	11	6	9	11	9	7	9	0	9	12	8	6
CTDNKTVGVLSLRPHSS	7	10	8	2	3	11	7	9	2	8	5	4	4	4	2	4	3	2
CKATSPKEC	7	10	7	9	1	1	6	9	12	3	17	4	3	14	7	11	7	4
CKN	7	10	7	7	12	17	10	28	7	16	10	17	13	1	18	11	6	12
CVQTEISKC	7	10	6	7	4	16	3	4	7	3	2	5	5	0	5	6	5	5
CTMPPKTEC	7	10	6	1	5	5	3	10	7	7	3	5	3	3	7	6	0	2
CRQVAAS	7	10	5	5	6	4	5	10	5	7	13	13	2	6	4	1	2	10
CSGNE	7	10	5	3	5	2	6	0	1	5	3	4	3	0	0	5	7	9
CGALVSPSC	7	10	5	2	3	2	3	9	3	2	2	2	2	0	5	3	9	10
CTVRQVKKC	7	10	5	2	2	1	3	0	3	4	4	1	0	0	7	8	3	1
AF	7	10	3	3	3	5	5	2	3	5	11	5	2	4	2	4	5	1
CGDNISSSC	7	10	3	3	2	2	5	12	1	2	5	5	3	10	2	6	6	0
CAKHTSKSC	7	10	3	2	10	4	3	4	4	11	7	4	5	2	6	7	15	5
CGAHPVDSC	7	10	2	3	2	3	5	0	2	1	6	1	0	1	4	1	3	5
CHTR	7	10	2	2	8	4	5	0	5	3	4	2	3	1	4	5	4	5
CDLAAHKNC	7	10	2	2	4	5	7	3	2	4	3	1	1	5	2	10	1	4
CQRRRIDKC	7	10	2	1	8	2	2	0	0	0	0	0	4	8	1	4	2	2
CYHTNDADC	7	10	1	0	1	0	2	2	2	2	1	0	4	0	0	4	2	2
CQDES	7	10	0	2	1	6	6	3	5	2	0	6	4	1	1	2	4	2
CLSDKRRKC	7	9	13	2	3	8	9	11	5	7	13	5	1	0	11	15	6	10
CNVGRMKAC	7	9	9	5	7	4	2	9	3	6	6	10	1	13	1	3	4	6
CYKQGKFAC	7	9	6	3	6	2	11	0	5	6	9	4	2	6	4	1	4	5
CSNTSQHAC	7	9	6	0	3	2	2	10	9	1	10	4	6	0	2	0	4	4
CVQGKAKRC	7	9	5	9	9	9	1	2	1	4	8	3	6	24	6	7	4	6
CKSATRDAC	7	9	5	3	7	6	10	31	3	7	8	7	4	54	11	6	10	9
CQKGGVLTC	7	9	5	3	4	3	2	8	2	3	1	4	1	0	7	8	6	3
CTINNSLRC	7	9	4	1	3	2	3	7	1	0	0	1	1	3	2	3	0	3
CASPVE	7	9	3	4	6	10	7	4	9	9	4	3	1	0	6	11	11	7
CTPVRKSGC	7	9	3	3	3	3	2	1	2	2	7	1	4	7	8	9	6	5
CVSSEFNSC	7	9	2	3	8	3	4	21	2	4	3	0	3	5	3	0	3	2
CLSSQGVNC	7	9	2	3	2	2	4	4	1	3	5	5	1	32	4	1	1	0
CKLRPHEVC	7	9	2	1	0	4	1	3	1	0	4	2	1	0	0	2	1	2
CKLTGFDAC	7	9	1	0	5	5	5	0	6	2	5	0	5	15	3	1	3	4
CGLADQRSC	7	8	13	6	1	10	5	7	6	10	11	11	2	0	11	5	8	8
CGKKSRTSC	7	8	13	2	6	3	4	5	8	6	4	8	3	19	11	8	11	5
CGRHSSGRC	7	8	10	4	5	3	6	0	2	4	5	3	3	11	6	3	3	10
CTLL	7	8	9	3	13	5	15	7	10	9	9	4	6	7	13	10	7	8
CEMDAADSC	7	8	7	5	3	2	2	9	1	6	7	4	1	16	2	2	4	4
CNNDKTHAC	7	8	6	2	10	1	2	6	3	5	4	3	2	0	6	3	5	2
CQSA	7	8	5	1	5	3	0	15	2	7	3	4	5	0	12	1	7	3
CFSK	7	8	4	5	3	10	11	9	1	8	9	6	4	23	7	8	8	11
CVKNSLKKC	7	8	4	2	5	14	4	1	3	2	6	5	5	0	4	3	5	7
CMMMRNKEC	7	8	4	2	2	4	7	9	1	6	11	5	3	0	8	2	2	4
CASVTRPEC	7	8	4	2	2	1	6	2	5	2	1	2	1	0	1	1	1	0
CADGGKSRC	7	8	4	1	6	2	4	2	3	5	4	5	5	30	7	3	12	12
CGPKLAMGC	7	8	4	0	2	2	5	2	3	0	3	0	1	0	2	1	1	1
CHRQGYRQC	7	8	4	0	2	0	2	1	3	1	2	2	1	4	0	0	2	0
CGDVLGKSC	7	8	3	4	12	3	4	11	4	1	8	1	7	0	2	10	11	7
CNVKESSLC	7	8	3	1	5	8	8	0	7	13	9	8	7	15	6	2	9	7
CAPRRGTAC	7	8	2	3	11	7	6	2	4	7	6	5	6	0	2	4	3	2
CTDQRSSSC	7	8	2	2	3	4	4	11	0	2	6	1	4	0	3	3	4	4
CSATVTDPC	7	8	1	3	10	0	2	3	4	3	2	7	2	0	7	0	0	1
CLRS	7	7	14	3	7	4	4	15	13	4	5	7	5	2	8	7	10	7
CMV	7	7	11	3	8	14	11	10	11	11	7	15	8	25	11	5	12	26
CLAK	7	7	9	4	8	10	3	6	6	8	4	2	1	0	5	3	1	0
CIPR	7	7	8	4	5	8	2	0	9	3	3	5	1	0	12	6	4	1
CEAEV	7	7	7	5	3	7	9	8	3	3	2	0	5	37	5	5	7	4
LQLG	7	7	7	4	7	4	7	4	5	4	4	3	2	2	1	5	6	9
CQLRPGKAC	7	7	6	6	10	2	5	9	4	2	3	6	2	2	5	1	7	6
CSSGTMFAKLAAALE	7	7	6	2	3	7	10	4	3	10	5	7	7	4	6	2	2	4
CGLTLDAAC	7	7	6	1	3	5	5	0	1	5	5	11	3	1	5	2	8	6
CGLGPQKGC	7	7	6	1	1	4	3	3	1	3	3	10	2	0	1	4	3	7
CVWSRLDTC	7	7	5	2	1	2	4	0	5	2	3	0	5	0	2	2	5	6
CFKKETSEC	7	7	4	3	5	5	3	0	4	6	10	11	4	3	5	5	7	6
CKIRSTSPC	7	7	4	3	4	9	5	2	5	9	4	8	5	2	7	6	7	4
CNENGHSKC	7	7	4	2	7	5	3	16	1	2	4	4	3	0	3	5	6	5
CYSIDLDEC	7	7	4	0	5	0	1	13	2	4	3	1	1	0	3	2	7	2
CEIIPVEQC	7	7	4	0	4	0	0	3	5	4	4	0	1	0	2	1	3	2
CRRGGLASC	7	7	3	3	4	8	4	1	6	1	4	4	1	3	2	3	3	7
CQPT	7	7	3	3	4	1	3	4	2	1	3	1	3	0	8	5	10	1
CTKRQ	7	7	3	3	3	8	4	2	4	4	4	2	1	0	8	4	5	7
CRTERTSKC	7	7	3	2	7	9	6	10	7	4	6	6	4	1	4	4	4	7
CNSLI	7	7	3	1	4	2	6	11	2	4	0	3	5	2	6	5	2	2
CTGKSYSQC	7	7	2	5	4	6	5	2	3	4	3	4	3	0	1	1	2	8
CSKWPGDKC	7	7	2	3	3	2	4	15	0	3	6	1	2	4	3	5	3	0
CRGEGVVAC	7	7	2	3	1	3	0	1	1	6	3	4	0	30	4	4	3	4
CMAGGTTSC	7	7	2	1	12	6	0	30	4	2	1	3	2	0	4	7	4	1
CSEKLGVLC	7	7	2	0	2	10	1	0	5	0	3	6	2	9	8	2	4	4
CPSLYHESC	7	7	2	0	1	1	0	1	1	0	3	3	2	0	1	0	0	1
CLPGTKNNC	7	7	1	0	6	6	1	5	2	5	10	4	3	25	4	1	5	2
CVQGLLGRC	7	7	0	0	0	2	1	2	3	0	3	1	2	0	2	1	7	0
CRGQKSRGC	7	6	10	1	7	3	3	7	5	7	3	11	7	0	9	7	8	8
CRIDREQVC	7	6	9	6	6	6	4	10	4	10	9	6	4	3	14	2	7	2
CRPGLDAMC	7	6	9	2	4	3	4	1	4	5	1	1	2	24	6	6	4	0
CSLKMDSKC	7	6	8	6	7	3	6	2	3	4	10	4	2	1	8	10	3	7
CMN	7	6	8	5	4	6	3	5	5	3	7	10	0	0	3	8	4	3
CSGASR	7	6	8	4	4	6	5	8	3	3	1	4	4	11	5	5	4	7
CSDSGPLKC	7	6	8	3	7	3	3	1	5	8	3	11	8	0	5	2	3	3
CRSELSTQC	7	6	8	1	4	4	3	7	2	4	3	6	3	13	3	0	3	13
CPKATR	7	6	8	0	7	1	5	1	4	4	5	9	1	19	6	2	4	11
CTGG	7	6	7	9	4	7	11	3	4	8	7	4	10	0	6	14	12	8
CRRMSDSSC	7	6	7	3	2	6	2	25	1	3	4	7	4	0	4	5	7	3
CLRP	7	6	7	1	8	10	10	11	6	7	11	8	3	43	7	5	9	15
CDINCLDDC	7	6	7	1	5	5	7	4	6	3	4	2	4	0	7	3	5	2
CSRELTVMC	7	6	6	0	9	3	4	8	6	3	1	5	6	31	5	1	3	2
CMNLHTREC	7	6	5	4	8	2	4	13	1	2	1	1	0	0	2	3	6	4
CKNTTAMKC	7	6	5	3	5	3	0	4	1	3	0	4	3	1	0	2	6	9
CARASATKC	7	6	5	1	7	7	5	7	5	4	3	7	4	0	7	8	1	0
CGRHTSPSC	7	6	4	7	6	5	4	24	4	9	5	4	6	6	4	3	9	12
CRRRGTGGC	7	6	4	6	4	4	3	0	4	8	1	9	7	0	10	6	3	5
CKERN	7	6	4	5	4	5	3	9	2	3	5	8	0	2	6	8	6	7
CGSKITVKC	7	6	4	2	1	4	7	4	2	1	5	4	3	0	3	3	7	4
CRTGAMPVC	7	6	4	2	1	2	1	3	1	3	4	3	0	0	2	4	4	4
CKPRARS	7	6	4	1	3	5	7	4	2	6	1	7	3	0	5	3	5	7
CKLALQVDC	7	6	3	2	5	10	7	6	4	6	5	3	6	1	1	7	2	1
CHRR	7	6	3	2	4	1	1	4	4	8	10	3	7	1	3	2	5	0
CEGRRRERC	7	6	3	1	4	1	2	1	0	1	3	1	1	0	2	1	0	2
CTLTTLS	7	6	3	0	3	4	2	4	6	6	3	1	0	0	2	3	3	1
CRNMEKTSC	7	6	2	3	7	7	5	3	3	5	6	5	4	20	3	1	3	4
CVSKGRMMC	7	6	2	0	10	8	4	2	3	2	10	6	6	8	1	1	4	1
CSVSCPQ	7	6	1	3	4	5	1	7	3	4	0	0	3	0	3	3	4	11
CGRTRSQVC	7	6	1	1	9	4	5	1	4	1	4	4	2	0	4	2	5	6
CRSQT	7	6	1	1	1	10	2	11	3	0	3	6	3	1	2	1	2	1
LHSVS	7	6	0	2	6	6	2	1	0	5	11	2	3	12	2	4	3	5
CRTQENEGC	7	6	0	1	3	4	2	5	1	2	7	3	1	3	2	3	4	5
CGLTTVRSAKLAAALE	7	5	9	4	4	5	5	2	8	4	6	2	5	3	12	10	5	11
CSGSRRRNC	7	5	8	5	6	7	6	5	6	8	6	6	5	18	5	5	9	12
CDRYSGESC	7	5	7	5	4	2	6	4	4	2	3	3	1	0	3	2	4	4
CVRR	7	5	7	3	6	6	12	6	2	6	7	9	7	2	5	3	5	7
CTRGSSPSC	7	5	6	2	1	3	4	10	4	1	2	5	2	15	5	5	1	1
CIGAV	7	5	6	2	0	0	0	11	5	2	1	3	1	0	1	4	7	5
CLDEKDQLC	7	5	6	1	8	1	1	3	1	0	0	2	1	6	2	1	1	3
CKLS	7	5	6	0	5	6	6	0	16	14	8	8	2	26	10	8	3	12
CTNIPNSRC	7	5	6	0	3	2	7	1	4	4	1	4	4	1	5	8	5	3
CGEKKLMDC	7	5	5	3	1	3	0	9	3	5	2	7	3	0	4	1	7	4
CETGHHQDC	7	5	5	2	6	7	3	0	4	6	4	3	0	2	7	1	2	0
CLDHGST	7	5	4	4	2	4	7	6	1	2	3	4	5	0	1	7	3	4
CLEGPRNSC	7	5	4	3	5	6	4	11	2	6	0	6	3	0	2	6	6	4
CTDAFNTPC	7	5	4	3	4	1	2	0	6	4	3	2	1	13	4	3	4	2
CRFLKSENC	7	5	4	2	4	6	1	5	0	5	3	8	0	1	3	1	5	3
CRSLVARSC	7	5	4	2	4	1	5	0	5	2	2	1	2	0	1	0	3	1
CRLMKARTC	7	5	4	1	6	5	4	3	0	1	7	12	2	0	6	4	1	6
CRLGQNETC	7	5	4	0	6	4	3	1	2	4	7	4	1	26	5	1	2	6
CKQFKSDGC	7	5	3	3	2	2	5	6	1	6	1	7	1	10	6	2	1	1
CGDAALDSC	7	5	3	2	6	2	7	1	2	1	2	1	4	3	4	3	5	2
CKSTSRLHC	7	5	3	1	9	4	3	0	5	6	0	2	3	0	7	2	1	3
CGKGAGNLC	7	5	2	3	7	0	1	7	3	5	3	4	3	0	1	5	5	6
CVDKRNM	7	5	2	3	2	0	5	1	4	2	2	8	6	1	6	4	3	4
CLRQVRDRC	7	5	2	3	1	4	1	0	0	1	1	0	1	0	0	2	1	1
LLL	7	5	2	2	5	1	5	13	4	1	2	1	7	1	6	3	2	1
CGW	7	5	1	4	1	0	5	2	1	2	0	1	9	0	0	2	4	1
CGDPTKMDC	7	5	1	1	1	3	3	0	1	1	3	3	3	13	0	2	3	5
CHPVDSTAC	7	5	1	0	5	1	2	0	5	5	1	2	1	1	3	4	0	4
CADKPEIHC	7	5	0	2	0	6	7	6	2	4	5	0	2	0	3	1	10	7
CRSTN	7	5	0	0	6	2	4	0	0	4	4	8	5	15	5	5	1	5
CKSDDPKSC	7	4	12	5	14	6	4	10	7	10	6	10	3	0	2	16	7	11
CLTKG	7	4	12	2	9	4	5	3	9	8	6	5	6	6	5	6	4	2
CVKGARSSC	7	4	11	5	10	8	10	6	13	11	9	13	7	21	12	12	11	14
CGAATLEDC	7	4	11	0	1	2	1	4	2	2	6	6	0	5	6	5	3	3
CSSNRTIKC	7	4	10	5	12	4	6	9	3	3	9	9	8	2	8	5	10	8
CRATNLTKC	7	4	10	3	6	1	2	1	3	1	4	0	2	0	2	3	4	1
CLGDKLPGC	7	4	9	5	6	6	9	1	3	5	0	8	2	6	9	5	14	9
CMRVKSSSC	7	4	9	4	10	10	8	13	5	4	11	7	10	17	7	11	4	8
CSSSQ	7	4	9	3	6	5	6	1	5	6	4	17	2	0	3	6	4	3
CSKV	7	4	9	3	1	5	3	11	9	7	8	11	7	0	9	7	10	3
CAMGRQK	7	4	8	2	2	5	3	3	8	4	10	14	3	0	13	7	11	15
CESVGTRNC	7	4	8	0	4	3	6	13	3	3	7	3	3	0	4	2	5	3
CIAKGKEQC	7	4	7	4	10	1	4	2	2	9	5	9	3	1	7	8	2	11
CPC	7	4	7	4	6	7	5	5	13	7	11	4	6	0	9	11	5	11
CAKRVKVNC	7	4	7	4	2	4	4	11	7	4	6	8	1	9	8	6	9	6
CPSSSVRRC	7	4	7	3	6	5	4	7	8	9	6	4	9	4	12	8	2	7
CVSRD	7	4	7	3	4	5	2	5	6	5	1	9	2	3	3	2	1	1
CVPMRGLRC	7	4	7	2	6	2	3	10	6	0	2	5	3	1	4	7	6	2
CSATNRI	7	4	7	2	1	5	6	3	3	5	6	5	3	0	2	3	5	2
CTASIMKQC	7	4	7	1	3	2	1	0	4	8	1	0	1	13	4	4	2	4
CRTAP	7	4	7	0	7	6	3	6	7	3	3	5	2	32	0	4	2	1
CKRT	7	4	6	6	7	8	6	8	8	6	19	7	5	5	7	5	10	14
CSPSAKRSC	7	4	6	2	8	1	5	14	10	8	5	7	6	5	4	6	3	8
CRSPKSLAC	7	4	6	2	3	4	2	7	4	3	2	2	2	8	3	4	2	1
CEC	7	4	6	2	3	3	1	13	4	4	3	2	3	0	5	7	4	3
CRKIA	7	4	6	2	3	2	2	10	3	3	3	6	1	0	3	6	1	3
CSYSNIREC	7	4	6	2	3	1	4	5	1	5	1	2	1	0	5	4	4	1
CKRGPNNSC	7	4	6	1	7	9	2	1	5	8	14	8	4	0	3	6	9	12
CALA	7	4	6	1	6	5	7	1	3	4	1	9	4	14	3	4	5	5
CCV	7	4	5	6	5	5	9	21	8	9	7	8	9	11	6	5	11	11
CRFSDT	7	4	5	3	5	4	6	6	1	3	2	3	1	0	7	7	5	5
CKDTKAALC	7	4	5	3	0	4	5	1	4	6	5	2	3	2	2	4	7	1
CAVTYSRKC	7	4	5	2	0	3	6	8	1	3	5	4	2	2	3	4	2	2
CKRRSTGRC	7	4	5	0	3	1	3	0	3	0	2	0	1	1	3	7	7	1
CSRSGMTPC	7	4	4	3	8	9	3	3	2	2	6	3	4	3	6	3	5	7
CIIGELKSC	7	4	4	3	4	0	2	10	5	4	4	4	3	2	4	6	4	4
CVGPSERNC	7	4	4	2	4	8	5	2	1	3	4	3	4	29	6	9	7	6
CRIPDVNSC	7	4	4	0	5	3	5	24	4	3	4	7	3	17	3	3	0	8
CQKQDLSTC	7	4	3	6	9	3	11	1	1	2	7	5	6	9	7	1	4	4
CKVALSAKC	7	4	3	6	8	2	4	6	6	4	8	6	1	0	9	4	5	13
CKGGH	7	4	3	4	5	4	7	3	5	5	4	8	2	0	1	1	4	7
CETS	7	4	3	3	4	4	7	0	2	2	9	7	2	0	5	3	7	9
CELERGARC	7	4	3	2	4	7	7	5	2	2	5	11	4	1	5	2	5	3
CSVRVDSSC	7	4	3	2	4	1	7	2	1	4	2	2	3	1	2	2	1	2
CPPLSLQDC	7	4	3	2	4	0	1	3	3	1	5	1	2	3	4	1	2	0
CSKKMSGEC	7	4	3	1	8	6	6	10	10	11	4	4	3	0	6	6	8	12
CSRPTGSQC	7	4	2	4	2	1	5	0	1	3	3	0	4	7	5	2	2	0
CQVVADLRC	7	4	2	1	3	3	2	1	1	1	2	2	3	2	0	2	0	1
CCADTAFRC	7	4	2	1	0	1	1	1	1	1	1	0	1	4	1	1	2	2
CAYQDLPPC	7	4	2	0	3	0	2	6	1	2	2	1	0	0	2	1	2	2
CRKGLGGAKLAAALE	7	4	1	1	4	3	0	1	4	6	3	3	1	0	3	6	1	7
CDTSSFKDC	7	4	0	0	2	7	1	4	3	1	5	1	1	18	4	3	3	2
CIKP	7	3	21	5	6	7	6	17	7	4	3	5	1	22	10	9	5	5
CSRM	7	3	17	6	13	6	9	5	6	6	8	12	10	12	14	3	14	13
CSSRTKKLC	7	3	14	2	4	4	8	2	10	12	4	1	0	7	4	12	4	4
CSKT	7	3	14	1	11	11	9	7	12	10	9	12	7	13	10	9	12	15
CSRSRGLKC	7	3	13	4	6	2	8	0	10	2	3	3	3	0	6	6	3	8
CLVK	7	3	13	3	3	7	6	6	10	8	3	8	6	0	3	8	7	8
CPQRLKRC	7	3	13	3	1	0	6	2	4	4	7	11	5	0	9	9	5	7
CSSNIKQEC	7	3	11	6	7	7	7	7	4	8	10	9	5	5	10	9	13	13
CVLA	7	3	10	6	10	9	10	9	7	4	11	5	11	1	8	3	3	11
CNTP	7	3	10	4	5	12	5	12	6	8	10	14	5	2	11	10	8	5
CVRNRSSSC	7	3	9	5	15	10	5	9	5	6	12	6	2	4	12	10	11	8
CMM	7	3	9	4	9	18	14	6	7	14	2	7	4	1	7	11	3	15
CSDEVLTKC	7	3	8	4	9	1	11	1	7	11	10	1	10	1	15	8	7	4
CSRWGNKAC	7	3	8	4	4	7	4	1	2	10	6	7	7	0	6	5	7	3
CRKFKMGQC	7	3	8	3	6	3	5	26	5	9	3	4	5	3	2	7	6	3
CEMGHRRDC	7	3	8	2	2	4	3	1	3	5	4	1	2	0	9	1	5	3
CRTRSNRVC	7	3	8	1	5	9	5	15	1	10	6	3	1	0	10	5	9	0
CERSLQHRC	7	3	8	1	2	1	8	1	1	0	3	3	2	0	9	9	6	9
CRRGMPSKC	7	3	7	6	8	1	8	1	7	7	5	13	5	18	14	7	6	6
CNAGLDGNC	7	3	7	5	18	17	6	15	6	8	3	6	9	1	12	6	10	10
CAVMGSTVC	7	3	7	3	8	6	2	7	12	4	1	7	12	3	8	9	5	7
CMSARNKRC	7	3	7	3	4	7	3	2	7	10	9	7	10	0	16	3	7	5
CDDCLPN	7	3	7	2	0	3	4	3	6	3	5	5	2	1	2	3	3	3
CNVT	7	3	7	1	8	8	7	14	3	9	5	9	3	9	8	14	3	3
CEECAVEHC	7	3	7	1	3	1	7	16	6	1	2	2	4	0	3	3	3	3
CKRKSSTRC	7	3	6	4	7	4	2	1	10	10	4	9	12	2	6	6	4	17
CAMDNAAVC	7	3	6	3	4	6	5	24	5	4	10	4	2	0	4	10	9	5
CIDSMGK	7	3	6	3	4	1	3	0	3	1	5	3	1	0	10	5	7	8
CALSNEGIC	7	3	6	2	5	4	2	2	1	0	3	0	2	16	1	1	2	3
CDRTPQ	7	3	6	2	5	1	3	2	4	2	11	11	5	0	13	1	2	7
CRSS	7	3	6	1	11	8	6	6	10	6	9	11	1	1	13	8	9	4
CQESSKLRC	7	3	6	1	9	6	10	10	10	4	12	4	5	0	6	6	3	1
CKSEHRSLC	7	3	5	6	6	5	1	4	2	3	4	3	2	4	1	3	5	5
CGSNRARSC	7	3	5	6	3	4	5	7	3	5	3	6	5	13	2	4	7	5
CVPSDSRKC	7	3	5	5	4	1	3	1	3	2	4	5	3	0	3	1	4	0
CYEIKRD	7	3	5	4	4	2	3	2	7	4	2	2	2	2	4	2	3	2
CSGVRKGEC	7	3	5	3	9	2	9	6	9	9	4	11	2	6	10	3	8	4
CSSAC	7	3	5	3	8	13	4	3	7	5	3	2	1	1	12	9	5	20
CGVAKLPQC	7	3	5	2	3	4	2	6	5	4	1	3	4	1	6	2	3	3
CGNGSSLAC	7	3	5	2	3	2	0	7	5	4	9	6	2	12	3	4	5	9
CRKQTRLSC	7	3	5	2	2	2	3	5	1	5	3	10	3	0	6	7	1	3
CGTFSEDEC	7	3	5	1	3	2	3	8	5	9	4	4	5	0	2	3	8	11
CTGERGRSAKLAAALE	7	3	5	0	5	4	1	1	6	3	6	3	4	0	5	3	4	3
CFGDSSVVC	7	3	5	0	2	1	2	6	1	5	6	2	0	17	4	1	5	0
CHSDLMLNC	7	3	5	0	2	1	1	0	0	2	3	0	2	0	0	3	4	0
CDNDTKKSC	7	3	4	6	12	11	6	7	13	2	4	6	3	0	1	4	7	13
CPPLTKTRC	7	3	4	6	4	3	3	11	14	12	12	8	6	0	7	6	10	8
CTPDPNAIC	7	3	4	3	10	2	4	2	4	2	4	4	4	0	2	7	3	0
CLDKS	7	3	4	3	3	2	4	15	5	2	4	5	3	1	2	3	4	3
CKNTTGRKC	7	3	4	2	4	6	3	6	4	6	6	7	5	0	8	9	8	6
CAKHVNSDC	7	3	4	2	3	3	3	0	4	5	2	7	2	0	2	5	2	1
CISSSIANC	7	3	4	1	3	4	2	0	0	3	1	1	0	0	3	4	2	8
CNMRSTRAC	7	3	4	0	1	3	8	0	8	5	7	3	4	0	6	2	3	6
CSSVGCK	7	3	3	8	15	4	9	3	7	5	9	6	6	4	3	5	4	6
CKEVNAGAC	7	3	3	2	3	4	0	2	7	0	3	5	4	15	4	6	3	4
CAGMS	7	3	3	2	3	2	3	2	5	2	5	6	2	0	3	6	3	4
CRPMDGMRC	7	3	3	2	2	1	3	4	3	2	7	5	2	0	2	6	4	3
CGYGAGC	7	3	3	1	2	7	1	0	2	0	7	3	1	2	2	3	1	6
QAAL	7	3	2	7	11	9	1	9	7	7	2	7	2	0	8	3	10	3
CDKLLTRSC	7	3	2	6	4	2	2	3	1	2	3	4	2	10	8	3	3	3
CVSTYEDRC	7	3	2	3	0	1	4	0	1	5	1	2	1	0	7	5	3	6
CQNAHRSTC	7	3	2	2	3	5	4	32	4	2	2	5	4	17	1	4	2	5
CRGQQRKNC	7	3	2	2	3	3	8	1	4	3	3	2	1	3	0	4	1	5
CSKIAMGVC	7	3	2	0	7	1	4	0	0	5	7	0	0	0	0	2	7	5
CKSVTEVGC	7	3	2	0	2	7	1	6	4	6	6	5	6	0	6	4	1	3
CEPNTR	7	3	2	0	2	1	2	11	3	3	0	3	2	0	7	4	5	8
YDGSESCTC	7	3	2	0	0	1	3	0	6	3	2	2	0	1	3	4	1	4
CQGARAHRC	7	3	1	3	5	4	3	1	3	7	5	3	6	1	16	5	3	4
CKRSGDLRC	7	3	1	1	7	5	4	8	3	1	12	6	6	32	5	6	6	6
CVDGKQIGC	7	3	1	1	5	2	3	0	1	3	3	0	2	0	2	5	3	3
CKVVSPTHC	7	3	0	2	4	5	4	3	2	1	5	5	1	0	8	3	5	2
CTKR	7	2	13	3	10	7	7	10	7	6	6	6	4	1	12	7	10	3
CSID	7	2	11	5	5	12	7	10	9	6	12	14	11	47	10	7	9	10
CQRVRSTRC	7	2	11	5	2	3	4	2	4	5	3	5	3	1	6	8	3	5
CVSGTTRDC	7	2	9	5	7	5	4	16	3	6	7	5	7	0	7	6	8	7
CRDKSTRQC	7	2	8	6	10	5	6	12	2	7	8	12	2	1	7	7	8	2
CTSLTP	7	2	8	3	5	7	5	5	7	6	6	10	6	1	11	6	12	7
CGSR	7	2	8	3	5	2	8	3	6	9	2	9	1	5	10	4	8	6
CNTDSTEDC	7	2	8	1	9	5	3	12	3	2	5	2	2	23	7	4	4	3
CLPHTDMPC	7	2	8	1	4	2	5	8	3	1	4	2	0	8	5	4	4	1
CARSRDKRC	7	2	8	1	0	0	6	2	1	8	4	2	4	1	3	8	5	3
CHTGRVNRC	7	2	7	2	8	6	8	5	3	11	9	10	10	8	3	3	2	1
CAARKVGGC	7	2	7	1	5	9	8	13	5	9	5	7	8	1	9	4	8	5
CLRSLRTKC	7	2	7	0	9	1	3	0	5	2	5	3	3	0	5	7	4	3
CATH	7	2	6	5	5	2	7	4	7	2	6	2	4	0	5	7	6	8
CANR	7	2	6	4	5	2	3	9	1	8	3	5	3	21	2	3	4	5
CGDIKPRKC	7	2	6	2	7	6	6	5	7	6	0	7	6	3	5	4	7	3
CESDTASKC	7	2	6	1	7	4	9	8	5	3	6	12	8	0	4	3	4	3
CAVR	7	2	6	0	4	6	8	1	2	2	3	5	1	0	2	2	5	4
CKTKMMTVC	7	2	5	6	5	1	6	2	2	4	6	2	5	0	6	7	1	5
CKRESGVMC	7	2	5	3	5	10	5	4	3	8	11	4	4	1	3	4	9	4
CSRPTGRDC	7	2	5	3	3	3	3	4	11	7	6	3	1	3	4	11	7	5
CRAQVHKQC	7	2	5	2	11	2	8	11	4	3	4	7	2	0	7	9	6	0
CRRSSSQC	7	2	5	2	4	4	5	4	8	3	4	8	3	1	12	7	6	7
CHSPEPSRC	7	2	5	1	5	3	3	1	3	2	1	8	3	8	5	3	6	4
CSEGQEGYC	7	2	5	1	0	2	4	2	3	6	4	2	6	2	7	2	7	2
CYQTDSLTC	7	2	5	0	3	3	3	1	3	2	3	2	0	0	1	3	2	3
CNNAAGYDC	7	2	5	0	1	3	1	2	3	3	3	5	1	0	5	2	3	3
CTGSGSIRC	7	2	4	6	9	7	3	0	5	6	7	7	4	0	5	10	6	1
CSRTLRGEC	7	2	4	6	8	13	3	11	8	5	6	6	4	3	4	8	5	1
CSKPM	7	2	4	6	3	3	4	0	4	3	5	5	2	0	7	5	6	1
CDMGASRLC	7	2	4	5	4	8	4	6	5	3	8	5	3	0	6	5	4	6
CKTS	7	2	4	4	12	4	7	4	4	3	9	8	3	6	4	7	8	6
CVKDFTTAC	7	2	4	3	4	1	3	0	1	0	3	2	6	0	11	4	0	8
CKVNALSAC	7	2	4	3	1	2	1	5	2	4	2	2	4	0	3	3	1	1
CGGSNVDVC	7	2	4	2	0	3	1	11	2	8	6	5	2	1	2	8	2	2
CATTPSDKC	7	2	4	1	6	3	4	1	3	1	4	2	6	2	5	9	2	6
CLITMDRDC	7	2	3	4	1	2	0	9	1	1	3	3	0	22	2	3	5	1
CTNQPTRVC	7	2	3	2	4	5	2	4	7	1	1	2	1	0	0	1	4	5
CTGVKSTPC	7	2	3	2	1	4	11	5	2	2	2	3	2	0	7	2	5	9
CCDALLN	7	2	3	1	4	2	3	0	2	3	2	1	1	0	0	1	0	2
CAQDMVSIC	7	2	3	1	3	7	3	0	1	8	6	4	2	27	7	3	5	2
CPIS	7	2	3	1	3	3	0	9	6	3	3	12	3	11	6	6	8	11
CMMETLTHC	7	2	3	1	3	2	1	7	1	4	2	0	2	3	1	2	4	0
CGKSFRVTC	7	2	3	1	3	1	0	0	3	2	1	1	0	0	4	1	1	0
CKARTIVTC	7	2	3	1	2	1	3	0	1	2	1	4	3	1	0	1	2	2
CKAQYARHC	7	2	3	1	2	0	2	0	4	2	3	1	0	1	2	3	2	1
CDPPI	7	2	3	0	6	6	4	6	7	1	2	5	3	16	1	5	1	13
CQGRRRTLC	7	2	2	7	6	4	6	2	5	6	4	4	4	0	5	1	3	3
CMMKSKSRC	7	2	2	1	5	0	2	0	3	3	1	0	3	0	4	2	8	0
CTGR	7	2	2	1	1	5	7	7	6	4	3	3	5	0	5	5	2	5
CNTGVDLDC	7	2	2	0	2	2	3	0	2	1	2	1	2	5	3	3	4	2
CMRA	7	2	2	0	1	4	2	10	6	3	2	3	3	16	3	2	1	1
CWRVKGEAC	7	2	1	3	4	3	1	8	4	6	2	2	1	0	6	4	9	8
CIQGDAGSC	7	2	1	2	10	5	5	3	5	12	9	6	1	6	6	6	11	1
CSQKVKFRC	7	2	1	1	2	4	2	11	1	3	9	9	4	7	5	2	5	1
CTAFHGDIC	7	2	1	0	3	2	1	0	3	4	2	6	1	0	5	1	4	1
CALGTAAVC	7	2	0	1	5	2	11	8	4	3	4	5	2	0	3	2	5	2
CPVGSLDIC	7	2	0	0	2	4	0	7	4	3	3	5	1	4	3	4	3	9
CKGHGPSRC	7	2	0	0	0	2	0	0	1	0	1	0	0	0	1	0	4	0
CDEGTPMSC	7	1	12	2	9	2	2	13	2	4	5	7	5	0	5	2	4	3
CRSA	7	1	11	3	3	10	7	3	8	4	5	6	5	30	7	7	9	7
CISPNPASC	7	1	11	0	2	0	1	5	0	3	2	1	3	0	2	1	0	2
CYL	7	1	10	2	4	7	9	3	6	8	3	8	2	5	3	6	4	4
CLMGKSSAC	7	1	10	0	10	6	7	12	9	9	5	4	3	6	11	3	2	6
CSVLNTRKC	7	1	9	4	10	9	10	9	8	11	8	10	8	1	7	9	12	11
CSGSRSSRC	7	1	9	1	12	6	8	5	7	7	5	4	8	12	4	5	3	0
CTNMKSDGC	7	1	9	0	9	11	7	6	9	6	5	6	7	1	20	5	1	15
CSVV	7	1	9	0	1	1	4	5	5	5	7	6	2	0	1	2	6	4
CQRR	7	1	8	4	8	7	4	19	5	5	6	3	4	4	3	8	6	17
CRQSDAESC	7	1	8	4	4	7	5	7	4	6	3	5	4	0	4	8	11	2
CNALTGSTC	7	1	8	3	6	8	2	14	5	7	14	3	1	0	2	5	4	5
CGRDADALC	7	1	8	3	3	2	0	9	3	5	2	0	3	0	4	5	2	3
CAKKR	7	1	8	1	3	8	7	9	7	5	4	4	3	0	4	4	4	4
CPSSRRPEC	7	1	8	0	4	5	8	14	5	4	4	4	3	0	5	6	3	6
CARK	7	1	7	6	3	9	6	2	4	10	7	5	9	3	9	9	3	12
CKKVSTRPC	7	1	7	3	6	4	8	25	8	10	2	7	1	1	4	6	9	9
CAHGASAKC	7	1	7	2	4	0	3	0	2	2	5	2	2	6	5	7	2	10
CVHA	7	1	7	2	3	5	3	3	0	10	3	7	1	20	2	6	7	4
CAGPSSTRC	7	1	7	2	1	6	6	19	6	3	6	6	3	5	6	1	2	3
CYQ	7	1	7	1	5	0	5	9	9	1	2	2	4	1	4	1	6	3
CRMGGRT	7	1	7	1	1	3	2	1	3	3	2	2	4	0	5	3	5	2
CVRKVEAKC	7	1	7	0	5	2	9	23	4	2	8	2	5	0	9	7	7	6
CRKDRLLPC	7	1	6	7	6	7	6	5	3	0	2	5	2	1	11	0	13	1
CNNACEDDC	7	1	6	3	4	6	5	3	6	0	2	3	3	13	1	3	2	2
CLGMEMQSC	7	1	6	2	6	5	6	10	3	3	3	4	5	0	7	8	9	8
CEAS	7	1	6	2	4	10	1	1	3	3	3	4	2	0	9	6	5	12
CREDSKLSC	7	1	6	1	5	6	6	4	2	5	2	3	5	4	1	0	1	4
CMNNSGGRC	7	1	5	7	4	12	7	6	5	15	6	9	5	4	6	3	6	6
CSTVIGKVC	7	1	5	6	3	2	5	0	1	4	3	10	3	16	4	9	2	5
CLTK	7	1	5	5	11	6	7	4	6	13	6	8	2	4	9	8	5	6
CKNPTLSSC	7	1	5	4	9	8	3	19	4	8	6	8	2	1	2	1	6	3
CGDDAGANC	7	1	5	4	6	9	7	5	6	7	5	6	6	20	10	5	3	1
CKAALMSEC	7	1	5	4	3	2	5	1	6	4	6	6	3	2	5	1	7	2
CPQRNSTRC	7	1	5	2	12	2	7	6	5	6	9	3	3	0	4	5	14	3
CDRKLPARC	7	1	5	2	10	6	7	3	7	5	5	5	3	10	6	6	13	6
CSITTKKGC	7	1	5	2	8	5	6	22	5	2	2	4	2	0	5	10	6	7
CDAR	7	1	5	2	0	5	2	0	2	5	1	3	0	0	3	3	3	5
CSRHSAALC	7	1	5	2	0	2	3	0	3	5	2	1	4	15	1	3	8	3
CSPLEC	7	1	5	1	3	5	2	2	2	2	0	5	4	0	3	1	1	5
CMVQGVPAC	7	1	5	1	2	7	2	0	0	1	5	4	1	0	2	4	1	4
CTAEHMKDC	7	1	5	1	2	4	5	3	4	1	6	6	4	0	5	3	5	11
CGSRDTEAC	7	1	5	1	2	3	5	5	5	4	6	5	0	7	3	5	6	2
CKSNCTNEC	7	1	5	0	8	2	0	2	3	1	3	1	3	0	2	1	2	1
CAKSAKPSC	7	1	5	0	2	8	2	4	3	2	8	5	2	40	5	3	4	1
CQV	7	1	4	5	7	7	9	0	2	3	11	3	5	2	4	8	12	3
CLAADVRNAKLAAALE	7	1	4	4	3	4	4	0	1	5	7	2	2	4	6	2	3	2
CELSSKVRC	7	1	4	3	11	5	5	1	5	2	0	4	0	5	5	2	2	4
CSHPSARDC	7	1	4	3	8	1	5	0	2	4	8	6	3	1	4	7	5	5
CESSRVDVC	7	1	4	3	7	6	4	8	2	4	2	2	3	10	7	3	4	3
CQARSRGSC	7	1	4	3	5	4	7	4	5	0	9	8	4	0	4	6	3	1
CADKPC	7	1	4	3	4	4	3	4	3	1	0	5	4	0	7	6	1	5
CALELERSC	7	1	4	3	3	4	2	7	3	1	3	3	3	3	11	2	4	6
CESTRDLIC	7	1	4	1	5	1	4	0	6	4	4	0	2	0	1	4	0	7
CDNRMNTRC	7	1	4	1	3	5	3	1	5	6	3	4	1	0	3	3	4	4
CLDTTGGSC	7	1	4	1	3	3	4	2	7	9	3	4	4	0	4	1	7	6
CDTQLNQQC	7	1	4	1	2	2	0	0	0	4	4	3	6	0	1	4	4	1
CATS	7	1	4	0	1	3	2	1	7	4	6	4	3	0	4	3	4	7
CSDQTVASC	7	1	3	3	9	8	5	0	3	3	3	11	3	3	5	4	4	1
CNETLQPAC	7	1	3	3	4	2	1	8	4	3	2	4	5	0	4	2	0	8
CVLGAKSGC	7	1	3	3	2	9	6	8	3	7	4	2	5	0	5	7	2	5
CLESSQINC	7	1	3	3	1	4	1	10	3	3	2	5	0	3	4	4	2	1
CQNATIPDC	7	1	3	2	6	8	2	2	4	5	2	10	2	0	4	3	7	2
CSRTHC	7	1	3	2	3	3	4	0	2	4	1	1	3	1	2	4	1	4
CRKKKPLAC	7	1	3	2	0	6	0	1	4	4	3	2	2	0	5	1	4	6
CSTLSKHGC	7	1	3	2	0	4	8	7	6	2	7	6	1	0	6	4	2	3
CTADTCSNC	7	1	3	1	10	3	2	5	2	2	2	3	2	0	4	3	4	4
CVTSDNPGC	7	1	3	1	7	4	4	2	1	4	4	5	4	1	9	6	6	5
CSTTRKISC	7	1	3	1	5	8	7	6	5	6	4	8	4	15	3	3	11	8
CKVTRTS	7	1	3	1	5	4	8	14	0	7	5	3	3	1	4	5	3	9
CGLRGSTSC	7	1	3	1	3	6	3	6	4	8	5	3	3	4	6	7	7	11
CSPARDVSC	7	1	3	1	3	0	2	8	4	6	1	6	3	0	6	0	10	3
CWLDSPKTC	7	1	3	0	4	1	1	3	1	1	4	0	2	1	3	4	1	3
CPKEMYESC	7	1	3	0	3	3	1	3	1	1	3	3	1	25	4	1	3	7
CSGLFTKPC	7	1	3	0	2	4	6	7	3	8	4	4	2	6	0	2	4	5
CVVSGGKSC	7	1	2	3	13	2	5	0	2	3	4	8	1	0	6	5	2	1
CSTRNKTRC	7	1	2	3	6	10	2	3	11	11	5	6	3	3	8	14	8	7
CRTPNLNGC	7	1	2	3	5	6	4	6	6	5	3	1	2	0	3	5	3	4
CGDLHRTSC	7	1	2	3	1	0	4	0	2	3	2	5	1	0	2	2	4	2
CSTPSKHRC	7	1	2	2	9	2	2	7	2	2	2	9	4	44	11	3	2	1
CTRGGSRIC	7	1	2	2	8	7	5	4	5	5	1	9	4	1	5	6	3	6
CPVRLGSNC	7	1	2	2	7	5	5	4	9	6	3	1	0	4	2	3	5	8
CMAGSEKQC	7	1	2	2	6	7	6	0	4	11	10	3	2	5	8	8	9	4
CRPMLNDKC	7	1	2	2	5	4	6	4	2	4	7	1	0	2	2	2	1	5
CNLASPHGC	7	1	2	1	7	3	4	3	2	2	4	1	4	0	1	3	4	3
CLQRLADNC	7	1	2	1	7	1	4	1	3	7	4	6	2	0	2	0	3	1
CEKDHGVAC	7	1	2	1	7	1	3	3	2	5	4	2	0	0	3	9	4	2
CLSPRRSDC	7	1	2	1	5	2	1	6	1	2	1	2	1	18	2	6	5	5
CNKDPLAAC	7	1	2	1	4	3	4	5	3	0	1	4	1	0	5	0	1	1
CAGGVTI	7	1	2	1	2	4	4	4	1	3	1	2	3	1	1	0	0	8
CNKTQPQRC	7	1	2	1	2	1	5	7	1	6	1	6	3	0	2	2	4	2
CVLRDQDVC	7	1	2	0	6	4	3	1	0	2	5	2	4	0	4	2	3	6
CRGGPVSIC	7	1	2	0	5	10	8	15	3	3	6	7	9	0	3	5	2	9
CERDK	7	1	2	0	5	4	7	5	8	5	7	2	0	7	6	5	5	5
CLSGPAGIC	7	1	2	0	2	3	2	13	7	3	6	4	2	0	7	2	7	4
CTPRPDINC	7	1	2	0	0	1	1	7	2	6	2	1	0	6	5	2	2	1
CTFA	7	1	1	3	2	1	1	9	1	1	6	2	0	1	1	0	3	2
CDRFRDAMC	7	1	1	2	2	1	3	0	3	2	6	4	4	18	1	2	0	0
CVW	7	1	1	1	4	0	2	0	3	1	2	0	0	0	2	1	3	1
CPLKMTQKC	7	1	1	1	3	3	0	2	2	3	1	3	1	0	2	0	1	3
CFGPKRLSC	7	1	1	1	1	2	5	9	3	0	5	4	0	5	3	4	2	0
CGRLEMLSC	7	1	1	0	8	2	2	2	2	4	1	0	0	17	0	2	1	4
CTNSNAPAC	7	1	1	0	2	0	1	8	0	1	0	1	0	5	2	1	0	0
CNDGVPEAC	7	1	1	0	1	5	2	0	5	4	6	2	2	12	6	3	1	4
CRSSETDGC	7	1	0	2	6	4	8	15	2	4	2	6	2	0	2	2	5	2
CYAPHDLSC	7	1	0	1	3	5	2	3	0	1	2	4	3	0	0	5	0	4
CVMNYP	7	1	0	0	0	0	1	0	1	2	1	0	2	14	0	3	0	1
CGDK	7	0	18	5	9	9	6	5	5	14	7	7	7	2	15	4	10	9
CNDR	7	0	14	0	4	1	6	6	6	8	9	4	2	6	5	4	2	4
CRGVRLKKC	7	0	13	6	12	7	9	10	6	12	5	4	10	0	4	4	10	6
CSKKVK	7	0	11	5	11	6	5	0	9	11	8	4	4	0	8	7	10	14
CSSGPNKPC	7	0	11	0	6	7	8	13	4	8	8	5	3	0	8	7	10	4
CPAS	7	0	10	4	6	5	4	2	5	4	4	2	2	1	4	4	4	6
CHN	7	0	10	4	3	5	9	0	3	4	4	3	4	25	4	2	5	8
CTVQPKS	7	0	10	2	6	4	2	7	6	5	5	6	2	0	10	5	3	3
CDRRSTV	7	0	10	2	5	5	2	3	6	4	11	6	3	0	5	6	2	13
CRPTR	7	0	10	1	2	7	6	3	4	2	5	0	1	13	4	4	4	1
CTTTDENKC	7	0	9	4	1	1	3	4	3	0	3	3	0	0	3	5	4	1
CSPPVGNSC	7	0	9	0	4	2	2	8	4	6	11	6	3	0	9	4	3	10
CNRSQNRKC	7	0	8	10	6	4	9	0	1	4	9	5	5	0	7	6	5	3
CSKRSAIRC	7	0	8	5	10	4	2	2	4	5	13	6	7	5	4	10	10	6
CEVCSS	7	0	8	5	2	6	4	1	4	8	7	4	3	0	5	4	4	2
CSDAVTD	7	0	8	4	8	13	5	0	10	3	4	6	5	3	2	12	6	0
CREHDPTDC	7	0	8	4	4	1	7	13	4	5	2	7	3	9	9	3	11	1
CKAQRKGVC	7	0	8	3	8	10	7	1	6	2	13	9	8	0	6	8	6	3
CRAR	7	0	8	3	8	8	5	9	7	7	4	6	4	12	9	9	7	7
CLSPQ	7	0	8	1	6	8	2	10	1	6	2	8	3	0	4	2	2	5
CARSSTQLC	7	0	8	0	4	2	7	2	3	6	5	3	2	0	8	1	4	2
CLGPRSPRC	7	0	8	0	2	5	2	7	5	8	6	1	3	1	7	1	1	2
CGTNRRSGC	7	0	7	4	12	5	5	9	4	10	7	4	3	4	3	9	9	11
CPSNRTL	7	0	7	4	4	6	2	4	4	4	5	3	2	0	3	2	2	19
CGETKFGLC	7	0	7	3	8	1	5	1	5	6	6	1	2	20	1	5	3	4
CQTTE	7	0	7	3	5	9	7	7	3	10	7	6	2	1	8	5	6	9
CLRKPDAVC	7	0	7	3	4	12	6	11	9	4	7	3	2	3	5	2	9	11
CKAPADSGC	7	0	7	3	3	5	4	3	1	8	6	7	5	0	7	3	2	3
CSRSNSSKC	7	0	7	3	3	1	5	8	1	11	9	5	2	11	7	2	6	4
CSKGMLPDC	7	0	7	2	10	5	0	5	3	3	10	0	0	0	4	4	3	3
CSPTPDNVC	7	0	7	1	9	1	2	9	6	7	2	1	2	22	6	3	4	5
CANT	7	0	7	1	6	16	7	10	1	4	6	4	3	7	5	6	7	12
CRRNTLGQC	7	0	7	1	6	8	4	3	6	2	7	2	2	1	2	5	5	5
CIDPKRVNC	7	0	7	1	5	4	4	5	3	3	0	7	1	0	6	3	2	0
CSQARVPKC	7	0	7	1	4	5	6	2	4	3	4	2	0	8	1	4	4	15
CTPRRRSQC	7	0	7	1	4	3	7	6	7	4	5	5	11	2	1	7	8	10
CSTNVRTLC	7	0	7	0	3	4	3	0	11	6	1	4	5	0	5	4	3	0
CRPSHPKIC	7	0	7	0	2	2	3	0	4	6	3	6	2	0	1	6	2	1
CSRMSP	7	0	7	0	1	7	4	9	3	4	7	5	3	14	6	0	3	5
CSKRMMRGC	7	0	6	6	5	4	6	5	3	4	11	13	4	2	4	3	6	4
CLNGKEINC	7	0	6	6	2	3	5	0	9	6	4	6	3	7	3	8	5	6
CKPRLRRSC	7	0	6	6	1	7	8	3	6	7	7	4	4	0	4	6	7	5
CSESTKARC	7	0	6	5	11	3	8	6	6	6	3	6	2	22	6	5	8	8
CPAKYTSKC	7	0	6	5	7	9	6	0	3	11	6	4	5	14	6	3	5	4
CTLEP	7	0	6	5	3	3	9	11	9	1	7	11	7	0	11	8	1	2
CRSQSGRSC	7	0	6	4	6	4	10	7	2	6	13	8	4	5	7	6	11	12
CGLNKETKC	7	0	6	4	5	5	2	4	0	8	4	3	2	0	4	2	4	5
CSRPIRTMC	7	0	6	4	3	3	5	3	2	8	3	4	2	0	2	2	3	3
CNPE	7	0	6	3	5	3	2	7	2	6	0	3	3	0	2	3	7	3
CAKRLC	7	0	6	3	2	3	3	9	8	1	4	7	2	7	7	2	3	3
CRPGSVGVC	7	0	6	2	13	7	3	3	6	5	16	8	3	6	6	9	9	5
CDGSGEGRC	7	0	6	2	4	9	5	4	1	4	5	1	2	0	7	7	4	6
CTENLGKEC	7	0	6	2	3	7	0	16	3	4	6	1	1	6	4	4	2	2
CGKWQKPSC	7	0	6	2	2	3	6	1	1	6	0	3	1	0	7	3	2	2
CLEGM	7	0	6	2	2	3	4	5	10	3	6	1	2	0	4	8	11	3
CSRAKLQAC	7	0	6	1	8	6	9	5	3	5	9	4	3	6	4	5	3	3
CHPPSLELC	7	0	6	1	6	2	6	4	1	2	1	3	3	0	6	1	4	2
CVDSSSADC	7	0	6	1	6	0	5	1	1	2	3	3	2	0	2	2	4	2
CELKNS	7	0	6	1	5	5	2	2	4	5	2	3	5	0	3	4	2	1
CKLTMPNTC	7	0	6	1	5	1	3	0	0	3	3	3	1	5	4	0	2	1
CSTGRRS	7	0	6	1	4	6	4	4	2	0	4	2	4	0	3	2	1	7
CDRSVKHGC	7	0	6	1	4	1	4	5	2	5	0	2	3	0	7	2	7	2
CATRARSGC	7	0	6	1	2	3	3	9	5	3	6	7	1	5	7	8	7	0
CKKPLRRIC	7	0	6	1	2	1	5	0	4	0	2	5	1	0	4	2	5	5
CGLDSGPMC	7	0	6	1	1	8	7	1	2	0	3	1	2	19	5	6	2	2
CDSDSNANC	7	0	6	1	1	4	5	14	1	5	3	3	5	3	4	3	6	3
CVVDEEMSC	7	0	6	1	1	2	2	4	6	1	2	5	7	0	1	9	4	3
CNATPLT	7	0	6	1	0	5	1	5	2	2	3	8	1	0	8	0	6	0
CLPLDDLRC	7	0	6	1	0	0	4	6	5	4	1	6	3	6	0	3	6	4
CSQGEGRPC	7	0	6	0	6	1	1	3	2	1	5	6	4	4	7	0	6	2
CQPKELGTC	7	0	6	0	4	5	3	0	5	0	2	8	1	0	5	3	2	1
CNSRSSTAC	7	0	6	0	2	2	2	3	0	2	2	8	2	0	2	2	4	4
CTSAKGNNC	7	0	5	10	9	5	7	8	3	9	4	8	3	3	6	2	6	3
CGNKKSSQC	7	0	5	6	6	6	8	15	5	8	4	9	3	0	3	5	4	7
CRAM	7	0	5	6	1	3	6	6	1	3	4	10	4	1	4	6	6	6
CVPNMGTRC	7	0	5	5	7	1	8	18	1	8	11	4	7	0	7	12	11	5
CESSTRLQC	7	0	5	5	6	6	5	5	6	5	2	9	5	0	2	4	5	3
CRNSPGVEC	7	0	5	4	5	8	8	4	3	4	8	13	5	12	7	7	14	7
CTADGKGEC	7	0	5	3	12	0	3	1	6	6	8	7	1	3	1	9	6	9
CKPRVRGAC	7	0	5	3	9	2	6	4	4	5	4	6	10	2	2	6	6	1
CTAAMLE	7	0	5	3	8	9	9	4	2	5	8	13	1	0	8	6	4	7
CVDDPKSLC	7	0	5	3	7	4	6	5	4	8	3	7	2	0	12	7	5	3
CNSVGDSRC	7	0	5	3	6	8	5	4	7	14	4	4	7	16	5	8	25	4
CLGMANC	7	0	5	3	4	4	3	0	2	2	2	1	4	0	3	1	4	3
CKQAS	7	0	5	3	3	1	0	0	2	8	2	2	3	0	2	5	6	1
CESA	7	0	5	2	10	1	4	17	8	2	2	9	2	0	7	5	3	10
CHLKT	7	0	5	2	7	5	2	2	4	2	3	11	3	1	5	5	4	6
CHKRGNTVC	7	0	5	2	7	5	1	16	10	4	6	0	1	1	7	5	7	4
CQVQLSDRC	7	0	5	2	7	3	2	0	2	2	3	4	1	0	0	0	5	3
CTAVGSPQC	7	0	5	2	5	4	4	0	0	6	1	4	0	11	4	5	1	5
CGEEGGFQC	7	0	5	2	5	1	6	11	6	4	6	8	4	0	3	8	7	2
CASLPTDKC	7	0	5	2	4	2	2	4	1	2	1	9	2	0	7	3	2	3
CNGG	7	0	5	2	2	4	9	2	5	2	10	10	5	0	2	1	9	2
CKVRDNAKC	7	0	5	2	1	2	2	1	4	6	4	3	1	12	3	4	4	4
CKDSDSSNC	7	0	5	2	1	2	0	4	6	6	2	1	0	0	4	1	2	6
CAPT	7	0	5	1	9	5	6	13	2	6	7	2	5	4	4	6	8	2
CRDYTFSEC	7	0	5	1	8	1	3	7	1	2	2	5	3	0	3	5	2	5
CQH	7	0	5	1	7	6	11	3	2	5	4	8	4	0	1	3	5	4
CGMLGRSGC	7	0	5	1	5	1	2	0	2	0	4	0	2	1	2	0	2	4
CGLSPDTDC	7	0	5	1	4	1	2	13	3	4	4	6	2	0	3	2	4	2
CENKPEQ	7	0	5	1	2	12	3	0	1	0	4	2	1	2	5	2	4	0
CPVPKKSAC	7	0	5	1	1	7	5	1	2	3	2	10	3	0	6	4	1	6
CNLDRDPVC	7	0	5	0	6	4	4	10	5	11	5	2	1	3	6	1	7	6
CSSD	7	0	5	0	5	2	1	10	2	13	6	14	1	0	5	7	5	6
CQTDSVLNC	7	0	5	0	4	7	2	3	1	4	3	1	1	2	1	1	4	7
CPQSKFIPC	7	0	5	0	4	2	1	1	2	2	2	1	0	17	5	2	1	2
CKEPLGTTC	7	0	5	0	3	2	3	7	2	4	3	3	0	1	6	1	10	2
CRPPEGQNC	7	0	5	0	3	1	1	1	4	3	0	3	0	0	4	3	3	2
CMNT	7	0	5	0	2	4	4	3	3	4	5	2	2	0	7	3	4	0
CLVTRDS	7	0	5	0	1	3	7	1	3	3	3	7	4	0	5	2	6	1
CGGAKNVIC	7	0	4	5	11	2	2	3	9	10	4	0	1	7	4	9	3	6
CSSKFRSGC	7	0	4	5	6	7	8	6	2	4	0	5	8	17	6	5	7	14
CRDRC	7	0	4	5	3	6	4	7	10	2	10	6	4	0	4	1	6	3
CESC	7	0	4	3	15	3	5	9	8	7	17	6	3	1	8	5	5	7
CDPKHKEKC	7	0	4	3	6	5	7	10	5	4	5	4	2	0	4	4	3	6
CNVSNDVRC	7	0	4	3	4	5	1	4	0	3	6	0	2	0	2	2	3	1
CTNDLHNPC	7	0	4	3	4	1	3	3	0	4	1	5	1	3	5	5	1	0
CSRSDSMSC	7	0	4	3	2	4	1	4	6	11	4	3	3	2	6	3	1	5
CGSLRRGNC	7	0	4	3	2	4	0	6	3	4	0	1	4	4	2	3	4	2
CSISGGTHC	7	0	4	3	2	0	2	5	0	4	0	0	1	0	0	2	0	2
CTRRKPNRC	7	0	4	3	2	0	1	4	7	4	4	1	1	0	2	1	4	2
CKTADAVDC	7	0	4	2	8	8	6	1	3	2	4	7	1	0	7	5	2	1
CAARASRRC	7	0	4	2	6	5	3	3	2	4	3	6	3	0	4	3	3	5
CERFELNRC	7	0	4	2	5	1	8	9	2	0	4	4	0	0	5	3	4	2
CAQGKKHTC	7	0	4	2	4	7	2	0	7	11	3	3	2	19	4	6	4	2
CGEPAQACC	7	0	4	2	4	1	5	1	3	2	3	0	3	1	2	2	1	5
CNKLPSTSC	7	0	4	2	4	0	5	3	1	4	3	3	2	0	5	3	4	0
CKKG	7	0	4	2	3	6	1	2	1	8	1	3	6	13	3	4	4	3
CSDRIKKLC	7	0	4	1	7	9	9	11	4	12	5	10	9	0	9	11	6	13
CKPD	7	0	4	1	3	7	4	10	3	3	1	1	0	0	1	1	2	6
CVKQLN	7	0	4	1	2	5	9	10	2	0	2	6	0	0	6	2	3	7
CLRQAVKMC	7	0	4	1	2	0	6	0	2	1	0	2	0	2	1	2	1	1
CTKAIRASC	7	0	4	1	1	6	4	7	2	6	4	5	3	0	1	4	6	10
CGLIGKRVC	7	0	4	1	1	3	2	0	1	2	7	3	0	0	4	2	4	3
CRTALLNVC	7	0	4	0	7	2	0	1	2	0	4	1	1	0	2	3	0	0
CNEPPTRAC	7	0	4	0	5	5	3	0	6	2	10	2	2	1	0	0	6	6
CTPL	7	0	4	0	5	4	3	1	7	4	0	9	3	3	8	6	6	5
CGLLTKVSC	7	0	4	0	4	6	1	4	2	2	4	5	3	6	3	3	5	6
CTDECNFRC	7	0	4	0	4	0	4	2	3	1	4	3	2	0	2	4	3	0
CATNKGLTC	7	0	4	0	3	5	1	7	2	4	6	0	3	0	3	2	4	4
CTGQHMEDC	7	0	4	0	2	5	1	0	0	1	1	2	2	3	3	5	3	0
CTRRLARRC	7	0	4	0	1	0	4	5	2	4	1	1	4	0	4	1	1	0
CALRPTVEC	7	0	3	6	2	4	5	4	3	8	7	7	3	0	3	3	4	5
CRLLRTRGC	7	0	3	6	2	4	2	0	2	8	2	1	4	0	1	1	2	0
CHLQNGNAC	7	0	3	4	6	2	2	3	3	5	9	3	7	0	6	3	7	6
CEDVLDC	7	0	3	4	5	5	9	9	4	6	2	2	3	1	2	1	5	10
CKPHM	7	0	3	4	5	2	4	1	1	6	0	3	0	8	2	7	5	9
CDHAVDSNC	7	0	3	3	3	8	3	6	5	4	12	6	3	3	8	7	4	3
CHPPTQQRC	7	0	3	3	3	4	3	0	1	3	7	1	2	0	11	8	5	5
CPKKANAHC	7	0	3	3	2	4	1	2	1	2	4	2	0	9	1	2	1	2
CVNLRVADC	7	0	3	3	2	3	3	1	4	7	3	4	1	0	5	6	0	4
CDTHDATLC	7	0	3	3	1	1	2	2	1	2	2	4	3	0	2	4	0	0
CTQDHFPSC	7	0	3	2	11	6	1	2	1	7	7	0	5	0	4	3	4	0
CATGQSVAC	7	0	3	2	10	2	5	1	3	4	2	4	2	1	6	7	4	5
CSESPSPKC	7	0	3	2	7	1	4	0	0	2	0	4	3	4	3	3	2	7
CLIKVRGGC	7	0	3	2	6	2	3	3	5	3	3	3	3	8	2	4	1	2
CDSPESHKC	7	0	3	2	4	6	7	3	2	1	4	9	2	0	7	4	2	3
CFQRNAKVC	7	0	3	2	3	7	5	8	4	2	2	6	3	0	2	2	4	1
CKTKGMSRC	7	0	3	2	3	7	4	5	3	11	1	7	6	2	7	4	7	9
CRKPALSHC	7	0	3	2	3	5	4	5	2	5	2	3	0	1	2	3	6	3
CTKGEKVEC	7	0	3	2	2	8	3	4	5	1	2	3	1	4	3	1	5	4
CSRTQPVKC	7	0	3	2	2	4	7	2	3	5	2	8	2	0	6	0	6	2
CLNNPTPQC	7	0	3	2	2	3	0	0	3	1	1	0	2	0	2	1	0	3
CRGEPKRLC	7	0	3	2	1	3	4	1	3	2	1	0	4	1	5	2	1	4
CLQENAMLC	7	0	3	2	1	1	3	5	5	2	1	0	0	0	4	2	2	0
CTRKWTTGC	7	0	3	2	0	4	5	5	1	3	6	2	5	0	8	3	0	6
CESVANRRC	7	0	3	1	10	5	6	6	0	3	2	7	5	4	3	8	2	4
CLEDPSRTC	7	0	3	1	9	2	1	5	1	9	7	6	2	1	4	3	4	2
CMVDSTSMC	7	0	3	1	8	3	1	4	5	2	2	2	1	0	2	2	5	2
CSAP	7	0	3	1	7	5	4	0	4	10	4	5	3	15	5	13	2	4
CSGRYRTAC	7	0	3	1	7	1	2	16	1	3	1	3	4	0	3	2	3	7
CHSPDRRNC	7	0	3	1	6	8	1	7	1	2	5	0	4	0	2	5	1	2
CTIQGKHSC	7	0	3	1	6	7	1	13	3	2	5	1	5	0	4	5	4	0
CTSALPGSC	7	0	3	1	6	4	2	0	5	6	3	2	3	0	2	5	4	5
CTESSPLGC	7	0	3	1	5	4	2	7	1	2	2	0	1	1	3	2	2	4
CVVSHALEC	7	0	3	1	5	2	5	6	1	2	9	4	2	3	4	3	4	1
CRTKQGAIC	7	0	3	1	5	2	4	2	8	13	6	5	7	18	6	7	3	2
CLSA	7	0	3	1	3	1	5	0	1	1	3	5	2	6	4	5	4	4
CSGIRDAAC	7	0	3	1	2	2	2	10	2	5	8	5	0	0	2	4	5	3
CSSRQSVRC	7	0	3	1	2	2	0	2	3	0	5	1	6	1	5	1	1	0
CGAPMTRTC	7	0	3	1	1	2	1	7	0	2	5	2	1	0	6	0	3	4
CFKWKSEQC	7	0	3	1	1	1	0	8	4	2	0	3	2	0	1	3	1	0
CTGY	7	0	3	1	0	4	6	3	4	3	1	0	2	0	5	2	3	1
CTTSRRSRC	7	0	3	0	7	3	3	1	4	6	3	4	1	0	1	2	0	1
CMELSRGNC	7	0	3	0	7	1	2	3	2	0	0	2	1	0	3	0	8	9
CQFTQASMC	7	0	3	0	4	1	1	2	0	1	2	1	1	0	2	0	0	1
CTNQDLSSC	7	0	3	0	3	4	5	2	1	0	2	2	3	0	2	3	4	4
CNRPTNNEC	7	0	3	0	2	3	5	9	1	2	2	2	2	0	2	5	1	5
CQISS	7	0	3	0	2	3	3	7	1	3	8	4	5	0	6	3	5	5
CPSSAEMQC	7	0	3	0	2	1	0	2	3	6	4	1	2	18	1	2	3	4
CESSKYFSC	7	0	3	0	1	1	2	10	2	2	0	0	1	6	2	3	1	0
CRPQRSSRC	7	0	2	7	9	6	5	5	4	5	5	1	2	13	11	9	5	1
CGDGRNSAC	7	0	2	7	3	7	6	4	7	6	1	4	8	0	1	3	5	5
CTKRF	7	0	2	7	0	3	3	0	5	2	3	4	3	1	5	2	2	2
CTRVKSVSC	7	0	2	5	8	5	9	5	5	4	4	6	2	0	6	5	2	10
CCDNTG	7	0	2	5	4	0	7	5	1	1	2	1	0	4	4	2	8	5
CCSDVGALLSLRPHSS	7	0	2	5	0	8	3	2	3	2	0	2	5	0	2	2	2	1
CGTGLLGRC	7	0	2	4	8	5	8	1	0	3	2	7	1	1	4	6	3	3
CDHIVKTRC	7	0	2	4	6	3	4	0	3	3	0	1	2	0	2	3	5	1
CQDACRPSTNC	7	0	2	4	6	2	4	0	1	3	0	1	1	0	9	2	0	7
CSYTKRDRC	7	0	2	4	5	2	2	1	2	5	1	4	6	0	2	6	5	7
CHSGNVPGC	7	0	2	4	4	0	4	0	3	5	0	2	2	0	2	0	2	0
CCGDPRTPC	7	0	2	4	4	0	1	1	1	4	1	2	3	0	3	0	1	3
CPSRTARSC	7	0	2	4	2	2	3	7	1	3	1	3	5	9	4	4	2	3
CFRPARVNC	7	0	2	4	1	4	1	0	3	5	1	2	0	0	1	1	0	1
CHSKGC	7	0	2	3	7	5	3	0	4	2	5	9	3	0	7	4	3	4
CASPE	7	0	2	3	6	3	6	0	2	3	5	4	1	12	7	1	4	0
[truncated: 208,184+ more rows]
