# Supplementary material for: In vivo phage display: identification of organ-specific peptides using deep sequencing and differential profiling across tissues
Source: Nucleic Acids Res. 2021 Jan 14;49(7):e38. doi: 10.1093/nar/gkaa1279 (PMC8053097; doi:10.1093/nar/gkaa1279)
Supplement: gkaa1279_Supplemental_Files [file gkaa1279_supplemental_files.zip › S3-Kaarel Kurm - round2_allpeptides.xlsx]

## Sheet: round2_allpeptides
Unique peptides	31655	20982	46539	44538	45699	35195	53453	25087	49315	45071	45851	37727	38291	29426
Total peptides	69506	149388	192341	151911	191379	186123	184857	197337	193270	152397	188848	194562	94216	215778
Total unique peptides:	142166
Sum total peptides:	2361913
Peptides	445 Brain Input for R2	445 Br Round2	445 Lu Round2	445 Li Round2	445 Ki Round2	445 Mu Round2	446 Brain input for R2	446 Br Round2	446 Lu Round2	446 Li Round2	446 Ki Round2	446 Mu Round2	447 Brain input for R2	447 Br Round2
C	4558	10728	10420	10464	12232	11983	12246	15476	9253	10645	13290	12844	6155	16088
CS	365	810	856	855	1186	1153	1052	1177	817	856	1084	1068	483	1321
SSVDKLAAALE	351	1508	688	517	1149	1424	816	2497	971	513	902	1320	550	4022
CL	314	501	655	613	816	753	788	841	641	586	943	748	371	800
CR	308	617	999	765	770	687	890	767	849	738	921	748	427	762
CT	304	588	550	617	810	762	770	919	566	539	803	757	370	1021
CA	297	601	544	572	772	679	679	902	532	537	748	714	373	946
CG	295	508	726	631	719	701	837	1029	586	632	881	693	414	998
CP	242	537	516	510	619	566	606	724	574	493	698	675	284	836
CV	234	545	661	542	813	713	673	1066	539	590	880	814	357	1032
CN	199	519	452	431	614	515	505	739	378	444	582	685	249	786
CD	185	326	564	436	551	492	541	632	536	428	561	442	274	661
CE	167	287	478	324	408	349	446	625	580	343	355	370	211	486
CK	158	454	576	564	630	613	549	547	526	508	596	668	283	710
SS	152	1125	385	524	989	1466	400	1070	280	489	987	1809	201	1207
CI	128	240	304	277	372	343	362	485	282	296	344	268	165	314
CC	124	322	408	259	281	293	329	247	285	244	318	293	158	270
CQ	120	191	243	206	340	237	277	224	295	263	287	292	141	368
CM	97	182	252	205	303	268	286	221	355	205	236	217	145	372
CH	81	145	172	186	199	152	241	249	166	188	229	218	99	296
CF	64	88	101	69	71	101	126	168	85	76	93	63	62	113
CSS	51	85	78	73	119	107	105	134	57	95	107	102	63	257
CTS	47	98	80	92	104	67	104	54	84	87	105	89	46	155
CY	42	45	122	64	68	48	101	45	90	58	84	78	44	129
CSR	41	61	114	76	88	66	107	95	126	87	99	123	49	86
CVS	41	31	54	61	79	72	83	105	54	53	93	67	45	72
CGV	31	4	54	41	55	27	76	67	58	50	47	54	33	36
CAR	30	43	68	42	75	65	71	56	110	44	56	69	27	80
CLR	29	20	76	34	39	38	49	14	94	29	45	17	27	31
CGS	27	78	63	53	86	63	89	55	31	61	82	70	42	61
CSN	27	63	62	67	84	55	70	24	40	72	93	83	33	108
CDL	26	50	74	57	45	39	65	71	55	57	71	63	35	85
CTV	26	18	56	39	52	57	73	60	43	37	78	55	38	88
CLS	25	98	49	41	75	70	66	35	62	40	80	69	46	129
CGL	25	37	62	19	32	25	35	35	17	24	34	35	28	10
CPT	25	26	34	21	46	40	55	41	30	41	31	65	21	52
A	23	149	57	71	134	192	64	105	77	52	149	185	29	128
CVT	23	45	42	56	49	47	79	113	51	44	62	92	32	68
CAS	23	20	28	36	44	56	53	43	31	29	64	38	37	44
CSQ	23	18	29	30	49	38	43	75	37	40	56	45	22	45
CSL	22	30	42	30	27	39	54	58	36	26	41	65	28	127
CGR	22	9	59	54	45	18	54	30	54	49	46	37	26	91
CRS	21	27	48	45	80	53	56	52	64	70	57	52	32	123
CRT	20	43	31	39	49	33	46	84	24	41	43	37	19	65
CKS	20	26	38	69	78	55	52	48	39	41	79	71	26	76
CRG	20	14	40	44	68	24	40	98	39	52	51	44	34	40
CQG	20	9	38	30	41	68	36	54	24	38	35	42	22	23
AR	19	157	189	28	57	50	20	60	106	20	62	75	11	36
CDS	19	46	38	20	31	29	31	19	49	26	46	78	14	46
CKR	19	17	60	53	41	27	50	35	96	56	40	48	19	74
CAL	18	63	51	37	44	49	38	59	55	40	30	50	19	122
CLT	18	61	20	21	25	32	28	29	37	28	40	30	23	67
CRR	18	47	86	57	55	60	62	56	130	68	63	27	33	85
CSK	18	37	54	73	80	68	30	74	59	63	97	66	25	101
CAG	18	32	18	24	33	14	17	49	21	23	28	35	15	28
CTA	18	27	41	27	21	22	46	54	31	20	31	28	23	36
CTL	18	17	36	23	44	24	37	25	36	33	38	34	20	32
CVG	17	84	37	40	41	35	43	35	32	56	63	62	26	55
CST	17	48	41	28	65	43	49	66	45	48	42	50	19	27
CTN	17	33	45	34	50	40	25	80	41	42	54	69	23	73
CKL	17	17	41	29	33	33	35	69	35	24	34	33	20	19
CSE	17	17	36	22	24	27	25	11	23	22	29	26	6	23
CMG	17	17	16	16	26	13	26	13	18	14	23	25	11	28
CER	16	56	64	38	37	43	42	34	57	48	57	38	12	17
CLG	16	41	34	40	45	35	40	43	32	31	50	62	30	55
CAV	16	39	31	37	37	48	49	36	48	37	57	20	20	55
CPS	16	33	27	47	57	46	34	27	35	37	56	44	15	97
CDG	16	33	27	27	46	20	24	20	37	22	26	22	19	35
CAAVMSADC	16	27	14	2	18	21	14	0	21	11	9	9	4	4
CTR	16	24	88	30	42	16	38	51	117	34	50	29	19	28
CIG	16	23	27	40	47	31	30	37	36	39	30	35	26	30
CDV	16	14	22	29	29	49	33	29	35	19	24	33	16	20
CML	16	10	37	19	20	30	54	24	19	27	27	12	30	40
CVK	16	7	31	25	22	37	34	45	37	30	35	33	13	32
CHS	16	1	11	15	18	13	24	29	23	19	16	16	8	21
CAE	15	41	44	30	40	23	41	55	62	45	47	34	25	45
CLRPHSS	15	15	6	15	6	3	17	8	10	6	15	13	11	34
CME	15	11	32	23	29	22	29	46	52	43	25	28	18	15
CSH	15	5	20	20	24	14	41	36	18	22	42	26	22	31
CTD	14	49	50	40	65	73	38	93	45	47	77	41	22	60
CNK	14	45	32	47	49	35	25	35	39	30	48	24	12	45
CTT	14	41	25	37	43	56	48	38	42	32	48	53	27	38
CTP	14	17	37	34	31	28	41	22	25	32	39	40	14	81
CVVKEPQVC	14	16	12	9	30	12	15	27	8	7	18	20	18	50
CCP	14	14	38	29	37	39	39	39	27	27	40	34	14	29
CRV	14	14	29	27	23	34	25	49	28	30	18	38	20	30
CRA	14	11	34	19	23	10	34	27	40	26	31	16	15	9
CAPGRGRAC	14	6	13	8	16	23	13	12	5	10	15	21	13	22
CRL	14	4	29	31	53	39	55	22	30	32	29	22	24	48
CVV	13	47	35	27	32	21	40	26	26	37	35	39	21	33
CIGDDNHTC	13	36	8	9	11	5	13	46	20	11	12	19	5	17
CTM	13	34	17	12	13	4	30	11	22	21	16	8	15	10
CVA	13	27	29	20	26	38	38	34	20	14	36	23	19	49
CSV	13	21	40	33	43	85	34	30	24	34	48	26	29	42
CPL	13	21	26	35	23	38	41	18	41	28	33	15	8	45
CPK	13	21	21	29	40	41	26	25	21	18	35	16	13	75
CQR	13	10	36	27	24	17	47	14	54	23	36	24	13	16
CGGGRSSRC	13	10	33	13	19	28	25	22	45	34	26	10	12	42
CAH	13	8	30	28	26	31	36	56	16	22	22	25	18	22
CVNQSLSLC	13	8	4	5	8	3	10	13	5	5	5	4	13	0
CRE	13	6	25	33	30	34	37	3	29	25	25	33	13	31
CRI	13	4	11	13	13	11	17	1	14	14	12	12	8	7
CGPKDDVSVLSLRPHSS	13	2	6	6	7	4	15	2	2	4	3	5	11	11
CRK	12	45	42	57	51	46	46	29	36	35	57	34	5	80
CTG	12	32	36	39	55	40	37	18	42	32	38	51	27	46
CERGLSKAC	12	27	68	33	24	34	27	14	41	23	53	35	12	31
CDA	12	19	34	25	49	21	29	93	30	29	51	26	24	57
CMP	12	17	25	38	20	13	21	32	26	27	10	32	16	19
CKLS	12	17	8	5	4	17	16	0	7	1	9	6	7	0
CGQRFSRPC	12	12	17	13	7	2	24	15	23	10	20	9	8	6
CENRAGQRC	12	12	11	12	19	14	27	18	22	16	17	17	14	6
CSA	12	9	22	15	27	25	34	18	25	19	26	17	24	23
CAA	12	7	14	15	20	36	21	84	17	15	15	19	8	19
CAP	12	5	28	10	27	20	28	57	23	19	20	23	12	55
CW	12	5	7	5	16	6	55	0	17	15	5	4	27	18
CSRRLANTC	12	4	13	8	15	11	22	0	14	12	12	12	6	18
CKPSSARRC	12	0	47	50	35	34	19	16	64	58	34	29	11	67
CVM	11	127	20	7	13	6	19	3	21	21	17	8	5	1
CVSEDGTKC	11	64	15	20	41	39	21	65	25	24	15	15	9	51
CQP	11	56	29	42	30	23	25	36	21	22	32	33	17	14
CIMVDKSRC	11	47	37	27	34	35	23	10	51	17	27	29	15	44
CTDQA	11	45	10	5	13	18	13	8	8	8	7	4	4	8
CGT	11	43	10	16	34	22	39	30	11	22	42	22	12	49
CQPSKRPRC	11	39	22	21	25	9	21	45	19	14	30	11	8	27
CSG	11	31	35	25	41	20	43	7	19	23	34	21	24	59
CTDNNTNKC	11	26	19	31	26	65	23	83	14	32	43	47	12	52
CTQ	11	25	19	15	26	23	16	0	18	17	16	19	11	23
CLQ	11	25	14	16	12	12	21	24	20	16	14	10	12	6
CAT	11	24	27	28	25	27	33	32	26	23	36	47	21	76
CNFRTSRKC	11	24	22	15	17	2	11	3	26	18	6	0	9	1
CLK	11	23	62	23	26	19	51	14	26	35	28	28	13	46
CQD	11	20	23	25	36	34	37	18	22	23	35	42	15	87
CSPDTDSGC	11	16	25	10	12	28	10	2	16	11	7	11	6	8
CASV	11	16	2	5	14	16	7	18	12	7	14	6	8	5
CHTRLKSKC	11	15	13	22	30	13	6	19	22	31	21	23	6	33
CESTGGKDC	11	13	27	13	13	8	15	38	30	14	27	29	6	20
CGPPDHL	11	13	5	3	12	1	7	0	1	4	3	4	6	9
CEK	11	12	33	21	28	30	28	4	45	20	18	41	13	10
CEMENGQQC	11	12	11	2	16	7	6	4	8	8	16	41	2	24
CRQ	11	11	14	11	19	2	22	18	19	19	20	13	18	14
CLD	11	10	18	16	43	24	26	19	27	13	39	37	8	36
CYDRGVNTC	11	8	11	4	11	9	18	3	10	7	12	12	5	5
CGK	11	5	20	25	27	20	17	13	25	23	31	33	8	62
CDRSDVKSC	11	3	5	13	36	47	8	78	15	8	20	31	7	26
CKQ	11	2	21	20	37	34	32	39	18	24	29	41	14	52
R	10	75	56	26	47	58	19	36	54	27	38	75	10	21
CVP	10	50	15	29	34	14	27	17	21	22	52	24	11	18
CARKTAKGC	10	49	53	39	45	36	28	39	51	39	49	22	13	32
CRAKSNGTC	10	33	25	21	54	24	24	72	14	30	52	40	19	15
CAK	10	27	34	37	44	40	40	75	43	37	31	39	19	60
AKLAAALE	10	25	30	12	31	49	28	36	30	10	33	52	18	43
CLL	10	25	20	21	24	13	28	17	25	20	12	21	26	18
CQRRGDSSC	10	24	9	11	11	8	18	7	14	13	11	6	3	25
CRP	10	22	35	36	26	20	30	59	44	24	29	27	12	49
CLNT	10	22	18	10	17	23	17	0	21	17	19	14	6	6
CSDSLLATC	10	22	11	12	10	10	15	0	23	10	13	3	7	2
CQSSMESMC	10	21	22	10	14	17	15	80	21	12	14	28	9	10
CPD	10	20	25	30	43	35	19	72	32	27	44	22	14	40
CSGCETL	10	19	13	7	22	30	9	0	13	7	4	0	9	4
CIR	10	18	73	16	21	11	38	17	145	13	33	29	10	2
CQGRQQGSC	10	18	25	11	16	17	22	17	20	8	21	14	14	26
CTQTLENDC	10	16	13	4	8	9	10	12	17	4	9	6	4	0
CLA	10	15	19	12	14	19	24	21	24	18	20	26	15	37
CSP	10	15	18	29	47	49	49	56	40	36	47	63	22	52
CQRDDSTSC	10	13	20	22	29	25	19	42	14	16	28	43	7	26
CISRVQDDC	10	13	15	10	21	31	7	16	10	10	20	9	6	22
CIE	10	13	10	4	12	7	4	4	16	9	12	9	0	3
CIDAVLGVC	10	12	5	4	3	3	11	0	8	1	3	3	11	0
CDN	10	11	29	30	38	58	39	57	32	31	33	41	16	32
CEKSGSTGC	10	11	13	15	33	45	14	31	10	13	26	32	9	24
CSKD	10	11	5	5	20	14	12	15	9	5	15	19	7	11
CCD	10	10	63	29	25	42	28	95	53	35	48	36	16	45
CKSGPLSNC	10	10	55	22	10	17	17	7	61	20	14	17	9	5
CGA	10	10	23	20	32	20	47	41	20	27	37	16	21	22
CFGRTVGKC	10	10	12	7	6	5	12	0	5	13	5	13	4	0
CKGDPSQLC	10	9	6	10	11	12	8	22	12	8	7	20	7	19
CQK	10	8	15	32	43	38	32	48	23	28	46	31	14	48
CEG	10	6	28	24	33	15	27	40	25	33	28	46	9	23
CVD	10	6	24	27	43	33	22	71	15	24	25	40	14	28
CRENTER	10	6	11	5	5	0	9	9	41	4	12	8	3	9
CSKRTKTSC	10	5	24	13	12	8	10	19	22	19	22	13	6	16
CTGHDPSRC	10	5	6	8	8	8	9	0	9	11	10	0	7	7
CES	10	4	29	18	11	25	38	30	20	19	28	16	22	35
CSSADSKLC	10	4	14	16	13	24	14	171	15	13	19	11	9	15
CDDCAPDIC	10	4	9	9	11	1	16	8	11	9	10	13	11	4
CHL	10	3	25	31	28	23	25	32	10	19	22	24	9	15
CKP	10	3	15	18	25	30	29	32	17	24	26	32	7	7
CKQRVS	10	3	15	14	11	6	19	21	11	9	12	15	4	1
CGTRPDMKC	10	3	9	7	11	6	18	16	12	9	10	10	6	3
CLSGKL	10	3	9	7	3	6	13	7	11	11	12	6	1	7
CANSVTTEC	10	3	9	2	20	13	11	119	8	8	16	18	2	21
CLGTC	10	3	4	5	10	5	13	12	7	8	7	6	12	12
CVRSLDPKC	10	2	39	13	20	8	24	26	31	9	8	21	10	18
CPRGELPSC	10	2	14	23	18	33	17	8	15	22	32	20	5	14
CELEEAARC	10	2	8	8	13	21	9	0	19	6	24	6	7	10
CSHSLSGRC	10	2	4	5	3	3	7	3	9	4	5	1	6	14
CASMTRNMC	10	2	1	2	6	3	3	0	3	2	11	3	4	0
CFS	10	1	22	11	6	5	21	3	10	11	10	10	6	9
CFN	10	0	19	14	14	1	30	21	12	10	8	12	12	16
CIAEGSSVC	10	0	14	6	10	3	10	0	12	7	11	19	5	20
CTVNSGIPC	10	0	13	9	8	10	6	1	11	9	9	19	5	5
CEIGRQISC	10	0	11	9	14	8	23	0	6	11	16	4	13	26
CKEV	10	0	9	9	17	8	4	13	3	12	14	21	2	14
CDVAGSLQC	10	0	6	10	9	14	6	0	9	7	16	6	7	3
CGSKPLF	10	0	6	4	4	2	15	0	1	2	5	6	6	0
CALS	10	0	5	7	11	1	16	64	5	3	12	5	4	2
CLSTEGRKC	10	0	3	15	13	6	16	5	4	3	10	8	10	0
CSVEELGAC	9	56	29	17	27	21	22	3	33	13	19	37	11	17
CRSNDDSTC	9	48	24	37	34	64	10	63	13	23	37	68	10	22
LPV	9	47	25	21	28	71	11	30	29	16	30	26	3	24
CDQSNSAEC	9	43	26	11	11	31	22	5	20	11	27	25	8	8
CAD	9	37	20	18	21	23	28	23	17	21	28	18	11	15
CSGEPGTAC	9	36	14	17	29	49	13	17	16	11	18	24	11	39
CGAGSELKC	9	32	47	40	32	40	23	17	38	30	41	41	9	34
CEA	9	32	13	23	27	9	13	52	13	9	21	21	14	61
CDH	9	28	12	16	23	33	15	47	12	11	14	26	9	30
CRSSDEENC	9	27	15	13	15	24	23	11	24	13	13	19	11	52
CDMVDTNDC	9	25	21	8	13	15	6	19	43	14	9	32	6	9
CHV	9	25	10	13	25	18	21	22	14	17	12	23	10	41
CDETRDKLC	9	24	15	18	26	16	12	35	25	12	17	14	9	4
CGLDRTG	9	24	10	15	21	11	14	3	17	10	14	21	4	34
CMNYESGDC	9	22	40	16	12	13	13	3	65	22	17	26	8	7
CCS	9	22	33	41	27	55	42	59	38	35	44	43	18	55
CSYDKDQKC	9	21	29	31	12	13	16	7	29	19	13	17	5	71
CIV	9	21	19	13	20	12	17	52	17	20	24	10	6	11
CCM	9	21	11	7	12	7	18	5	20	13	7	15	9	3
CHE	9	20	19	21	30	19	18	3	24	17	23	13	17	16
CSMRRQRSC	9	17	14	5	17	0	14	4	7	13	2	4	6	1
CKA	9	16	32	14	21	51	16	13	26	18	18	13	13	12
CVSA	9	16	12	6	19	15	29	19	11	7	18	11	12	32
CSDSTGLLC	9	15	23	6	17	28	19	16	26	11	14	25	5	8
CLELG	9	15	22	5	15	2	14	5	17	6	6	8	7	2
SGVGLV	9	15	9	14	30	24	22	16	19	16	21	25	4	19
CPGL	9	15	8	9	17	27	19	38	7	11	12	11	5	7
CCR	9	14	9	9	16	10	10	12	13	6	10	11	3	15
CSEGSSASC	9	13	8	8	13	7	15	23	8	17	13	18	9	34
CNG	9	10	30	36	52	24	22	48	19	19	41	13	16	26
CRGDVGRTC	9	10	16	14	7	9	16	3	11	13	25	6	8	10
CDKSNVKSC	9	10	12	11	13	28	9	4	10	11	11	8	4	20
CNDEILGGC	9	10	7	8	7	5	14	0	11	5	10	15	4	11
CVH	9	8	19	19	18	20	26	39	13	12	11	24	12	35
CGI	9	8	16	10	10	4	15	16	25	12	7	12	5	7
CLE	9	8	13	12	15	5	19	14	12	3	10	10	5	4
CSIPPDSGC	9	8	7	7	8	5	6	43	3	5	1	4	4	9
CRTNGLDRC	9	8	5	10	7	5	11	11	16	4	7	9	9	12
CGE	9	7	26	30	30	25	25	6	34	24	20	20	17	21
CGP	9	7	15	21	23	42	33	38	18	15	29	24	11	30
CRTSPKS	9	7	9	12	21	4	8	3	8	10	20	10	5	6
CVR	9	6	104	22	28	23	24	29	148	24	18	19	14	14
CKLLAATDC	9	6	17	12	12	4	17	13	21	11	17	16	7	4
CNPGKVKVC	9	6	15	18	16	18	19	11	13	17	13	21	15	11
CCTEQGVSCLSLRPHSS	9	6	5	3	0	0	3	0	2	3	1	0	2	0
CTKLAYQRC	9	6	1	5	8	4	11	0	5	4	2	1	7	18
CPR	9	5	43	22	21	22	22	5	25	27	17	19	17	8
CYSPSRKSC	9	5	35	24	23	19	31	1	29	13	10	15	19	7
CFRINKHAC	9	5	3	4	3	3	10	9	9	6	7	0	5	0
CNDRSAVSC	9	4	40	18	15	12	17	52	19	9	17	11	6	21
CVGLQGMQC	9	3	22	15	11	17	18	14	19	14	11	12	7	8
CLKASSSVC	9	3	18	8	7	16	8	24	27	13	16	24	4	9
CKSQGAMPC	9	2	15	10	20	5	9	35	15	10	14	9	9	18
CATVKTGRC	9	2	14	13	12	17	7	8	14	15	15	10	8	13
CRKAAKPNC	9	2	9	13	12	13	14	10	22	6	11	4	4	8
CSKANPQGC	9	1	20	18	28	18	6	20	11	6	8	23	7	36
CLSQR	9	1	20	6	9	0	30	4	30	7	5	8	9	0
CSRTSRELC	9	1	13	9	27	5	11	3	26	18	18	12	8	11
CQSSIVREC	9	1	12	12	11	20	9	1	21	8	12	17	7	20
CEDVAET	9	1	7	7	24	8	17	32	4	13	18	18	11	36
CVEALRSVC	9	1	6	11	9	3	9	3	3	3	6	4	2	30
CGF	9	1	3	4	18	6	29	6	12	15	9	7	10	39
CGKLQGQPC	9	0	21	13	16	10	13	2	14	11	20	21	6	0
CSVLQNMAC	9	0	8	4	9	5	3	3	1	3	1	4	3	5
CVRSTARRC	9	0	7	18	7	6	22	16	14	18	12	5	4	9
CLDGARSEC	9	0	7	8	4	16	4	0	7	5	15	10	2	0
CDLG	9	0	7	2	7	1	8	1	8	0	3	4	1	4
CLKQDPAFC	9	0	6	3	8	3	2	0	3	0	2	2	3	0
CPNWKQMDC	9	0	5	8	4	3	13	2	7	4	5	2	10	3
CDDHVSRSC	9	0	5	1	4	8	10	12	6	5	6	4	1	15
CIRKDTSYC	9	0	2	1	5	4	4	0	2	4	4	7	3	5
CPN	8	72	27	28	26	14	22	66	22	26	25	48	14	28
CSMKGKVPC	8	68	38	33	39	31	23	23	32	34	45	42	7	10
CYLSNGKSC	8	63	28	33	26	15	11	46	28	19	33	56	7	15
CDSTLLEHC	8	52	38	9	15	22	18	14	36	12	20	37	9	7
SF	8	52	27	29	35	32	21	62	21	23	42	74	8	37
CKKTKNSLC	8	51	35	60	44	28	17	32	28	50	34	76	9	37
SVV	8	50	12	9	19	22	7	10	14	13	24	33	5	23
CLLTNKSGC	8	47	23	20	24	17	22	8	19	22	5	24	5	39
RRRD	8	41	20	17	31	39	8	52	35	25	18	18	8	30
CNP	8	40	8	17	20	25	16	24	9	15	18	21	9	44
CMT	8	39	14	11	23	27	10	33	12	8	13	29	9	33
CCE	8	37	49	51	40	36	41	46	61	32	31	26	12	14
CRRSPAVAC	8	36	11	6	18	6	8	2	13	3	5	5	0	19
CNNQPPIGC	8	33	20	26	35	101	12	58	16	24	45	40	7	25
CGDDTSKKC	8	32	17	16	24	64	13	32	13	13	26	35	1	52
CWSDERNEC	8	30	18	19	9	11	21	13	11	11	22	14	10	34
CENVAGMAC	8	30	10	8	13	27	12	30	11	8	29	11	4	38
CDQPIVVDC	8	30	6	8	5	2	11	0	9	3	7	20	5	12
CCG	8	29	25	19	20	27	29	46	19	12	23	47	10	13
CQPKTTSRC	8	29	6	9	9	4	15	0	14	7	7	4	6	4
CVSATSTKC	8	28	20	13	14	14	21	14	15	13	14	24	12	3
CSSSALENC	8	28	17	17	29	34	14	23	18	12	29	24	9	10
CTSSSSLGC	8	26	22	12	10	9	4	6	22	15	10	15	7	14
CETDSKRSC	8	26	19	10	36	36	14	88	9	13	33	36	3	50
CGTNNPGLC	8	25	9	7	10	16	14	31	7	3	17	12	1	9
CNKFDKDLC	8	24	14	7	14	13	17	0	24	7	12	20	3	9
ALSLRG	8	23	20	22	26	45	19	53	41	27	35	31	13	42
CGD	8	20	21	15	20	11	26	12	21	15	21	14	9	14
CDAVNHGNC	8	19	20	28	39	43	19	17	36	26	29	55	4	30
CTDQQSTGC	8	19	2	4	18	23	8	2	0	10	11	21	4	8
CTRVARANC	8	18	13	14	22	3	17	2	12	16	15	12	8	8
CHQELGLNC	8	18	12	11	30	8	21	9	13	14	11	16	14	21
CNS	8	17	33	22	45	32	48	37	18	36	26	21	13	31
CHRGKNSAC	8	17	26	32	32	25	11	34	23	28	26	15	8	42
CYEGAVPQC	8	17	23	6	20	17	13	1	24	14	27	24	10	10
CID	8	17	12	7	9	12	25	5	12	2	20	8	10	3
CVHGKDVSC	8	17	8	10	20	10	13	8	12	15	10	10	5	13
CIS	8	16	30	24	23	22	28	77	19	19	29	35	21	10
QYVSLD	8	16	22	18	13	29	17	0	41	11	18	15	14	2
CPDNTLSVC	8	16	12	9	12	12	8	14	10	6	13	33	2	10
CRKPIGGKC	8	15	17	17	23	18	9	26	19	25	13	40	7	16
AVS	8	14	30	12	13	14	16	0	23	16	26	64	9	30
CHASRGANC	8	14	23	15	8	24	11	11	24	15	15	13	3	3
CLPGDGSNC	8	14	23	6	10	26	11	13	11	13	22	24	6	38
CSSDGTNIC	8	14	22	10	16	18	13	0	11	8	24	21	9	17
CHP	8	14	20	19	18	39	32	31	12	15	25	17	12	56
CPQSEVSKC	8	14	17	16	30	13	20	20	26	8	19	46	12	14
CSKPLNKGC	8	14	16	16	14	18	5	14	27	10	12	24	3	6
CRSFGTEAC	8	14	7	7	4	0	7	0	20	6	6	4	2	1
CRARNSSLC	8	13	9	10	6	20	20	11	9	13	17	23	7	10
CFDSSGEGC	8	12	17	15	11	10	14	5	34	7	15	28	4	37
CNA	8	12	8	10	24	21	13	5	12	12	18	23	7	20
CGSTRQVVC	8	12	4	7	13	4	14	2	4	11	14	26	13	2
CVDTKSVMC	8	11	14	8	7	12	15	0	13	2	15	3	5	1
CAQSMGSKC	8	11	6	6	2	5	15	0	3	4	13	28	2	11
CEVHKEKEC	8	11	2	3	14	19	6	0	2	6	2	9	0	0
CDQEGGLC	8	10	35	13	27	20	10	43	14	11	30	40	4	13
CKVSKKGSC	8	10	21	29	20	33	10	5	27	36	27	27	5	17
CNRGSVPLC	8	10	18	8	21	18	15	1	7	8	15	15	6	2
CSGRTSVSC	8	10	7	11	7	21	18	30	9	13	8	6	9	34
CSSSPYNSC	8	10	7	4	4	18	13	13	10	14	14	9	3	1
CSSQVPDDC	8	9	20	8	16	57	18	7	24	17	14	19	5	4
CKSATRDAC	8	8	24	23	36	35	26	94	14	29	34	33	15	15
CAKKLGSEC	8	8	22	13	12	7	9	4	17	9	18	24	7	15
CED	8	8	20	19	21	25	15	5	18	13	14	16	13	18
CKVQSEAKC	8	8	9	11	10	2	8	17	6	9	10	16	10	47
CSKDNFSQC	8	8	7	18	20	24	9	25	7	15	15	15	5	9
CMPGLEKPC	8	8	6	8	17	23	11	1	16	12	12	14	6	11
CDVSGSKMC	8	7	40	16	21	17	8	4	36	23	23	46	9	55
CRGSRMKPC	8	7	16	21	8	12	14	6	18	23	21	12	4	18
CSAIGRADC	8	7	15	9	12	14	7	0	17	13	11	11	3	1
CDAQERGLC	8	7	14	10	27	15	11	3	15	17	13	6	9	7
CGIPGDRMC	8	7	9	5	4	7	11	0	8	11	7	10	6	11
CRLDEPVSC	8	7	3	7	10	8	6	10	4	3	17	4	1	7
CSRR	8	6	42	11	11	2	10	3	56	14	14	6	9	33
CLSASDRDC	8	6	30	13	8	19	16	9	19	16	23	32	11	26
CGAGDLRRC	8	6	8	9	16	7	12	7	18	12	13	18	8	0
CVNRAEQQC	8	6	8	4	15	8	12	14	2	10	10	3	3	5
CLGSPSLIC	8	6	5	1	4	28	6	7	7	5	4	5	6	3
CSEQPLGKC	8	5	19	16	20	44	24	46	24	17	25	46	11	13
CTE	8	5	16	9	9	10	4	4	27	14	5	10	4	19
CHGTNRNSC	8	5	10	19	14	17	7	17	7	17	18	23	5	10
CSSQPPARC	8	5	6	9	22	22	16	3	7	12	17	17	8	31
CRLLPQSRC	8	4	19	12	5	18	8	14	15	17	15	8	3	0
CSLESHDLC	8	4	12	9	22	11	16	5	16	14	11	4	9	11
CPQ	8	4	11	10	18	11	20	32	5	8	7	11	4	5
CVTRPRELC	8	4	11	4	8	2	13	10	9	9	2	1	6	0
CHG	8	4	9	10	21	15	11	7	12	12	16	18	6	21
CDE	8	4	7	8	13	17	14	10	21	9	10	2	5	17
CDVEPHNAC	8	4	5	8	6	6	8	0	2	2	1	9	2	16
CTDSGRSFC	8	4	5	3	6	4	15	8	6	4	12	15	11	9
CTNRRSSVC	8	4	4	12	10	0	16	16	7	10	10	10	6	8
CDSRLPKSC	8	4	1	10	12	9	5	10	4	12	13	14	1	10
CRGHVPVQC	8	4	0	1	4	2	6	0	0	1	5	2	0	0
CISGQNPPC	8	3	12	12	9	10	11	8	13	9	11	7	11	17
CFP	8	3	12	10	5	20	14	44	9	5	7	7	9	1
CRASRPTQC	8	3	10	10	12	3	18	23	5	11	15	6	15	1
CQL	8	3	8	21	19	10	21	34	11	8	10	9	9	26
CGRKLPIKC	8	3	7	16	2	11	5	8	9	10	10	4	3	6
CLMTDGTNC	8	3	7	5	9	8	9	14	12	9	15	30	4	10
CSTPPCETC	8	3	6	5	12	12	8	0	10	11	11	8	6	8
CRAAQRIPC	8	3	5	6	8	2	15	0	1	9	6	3	4	15
CGSHGLKIC	8	2	21	13	7	21	13	1	10	9	6	8	2	11
CGTARNPMC	8	2	20	8	21	21	17	44	14	10	17	32	7	5
CLQC	8	2	19	12	3	7	8	17	14	5	8	15	3	19
CAPGSEIHC	8	2	14	7	9	6	11	12	9	5	3	7	6	8
CKRNRQQGC	8	2	12	18	15	11	4	10	14	15	11	17	7	5
CMVT	8	2	9	3	7	23	12	14	6	4	14	11	5	6
CIGPPHPTC	8	2	0	4	5	11	11	1	5	6	5	9	3	5
CTEMDNARC	8	1	26	3	17	8	6	16	13	8	18	43	7	6
CTMGKKQQC	8	1	21	11	12	2	15	21	15	16	15	11	9	5
CKRSGDLRC	8	1	12	16	25	18	17	19	9	10	24	14	8	44
CGLMPAAQC	8	1	12	8	7	4	8	10	13	1	4	5	4	1
CKSSAC	8	1	10	10	4	14	15	11	8	5	9	21	6	8
CELSEPDRC	8	1	8	4	10	5	9	0	13	5	7	32	4	0
LVD	8	0	23	17	24	37	21	52	20	13	30	55	11	51
CGPQADDDC	8	0	23	6	15	16	12	31	22	14	6	9	6	19
CNVCED	8	0	19	10	4	3	5	7	10	7	14	5	2	6
CKDTLHGRC	8	0	13	8	8	1	8	11	4	8	13	22	4	1
CSM	8	0	12	8	4	15	12	10	12	15	8	19	6	2
CQTGAERTC	8	0	12	2	17	5	11	17	6	5	16	12	3	7
CGEL	8	0	12	2	8	23	3	1	13	9	11	6	3	0
CVTSSAAVC	8	0	11	3	13	3	15	0	8	4	9	0	3	22
CSSAK	8	0	10	5	11	9	6	2	7	5	8	7	6	15
CLDS	8	0	10	3	6	6	4	18	7	2	2	12	3	13
CFQNNLKSC	8	0	9	10	9	5	10	20	6	10	11	4	9	39
CDSVFIPPC	8	0	8	1	2	0	12	6	5	9	2	1	8	2
CLVMKKAPC	8	0	7	13	9	3	21	3	16	12	5	0	6	7
CAASHPSKC	8	0	7	11	4	5	7	66	7	5	15	15	2	0
CRGEGVVAC	8	0	6	6	15	11	13	9	16	7	10	7	12	18
CQQGTLGLC	8	0	6	1	7	5	7	0	8	4	8	4	6	6
CPEPSD	8	0	5	12	11	21	7	38	12	10	3	3	11	7
VGVLSLRPHSS	8	0	5	8	11	8	16	0	4	9	9	8	8	6
CKRDMNSRC	8	0	4	10	4	13	5	21	2	13	10	10	2	32
CLQQDGSLC	8	0	4	1	0	1	6	0	6	0	9	6	1	2
CNPFVCS	8	0	3	1	0	5	0	0	2	1	3	2	1	0
CFITQLESC	8	0	2	3	4	0	9	0	1	7	1	0	3	0
CSRISVSTC	8	0	1	4	2	3	12	0	2	1	0	0	10	1
CISTGKKVC	7	133	39	34	25	35	16	18	15	29	29	34	3	15
CRSM	7	64	6	5	4	10	12	10	5	6	8	16	13	8
CQNVTRRVC	7	49	26	10	10	2	12	29	16	11	8	1	2	35
RK	7	44	28	47	39	25	23	49	30	14	21	64	7	32
Q	7	43	23	18	37	45	21	43	15	19	25	39	8	20
CDT	7	40	30	20	29	27	46	40	47	27	27	24	21	25
CVSGNSTNC	7	36	12	10	7	19	11	3	5	10	10	32	3	15
CLAADEFEC	7	35	30	9	4	5	9	28	29	9	5	1	5	3
CGISTDSKC	7	35	28	26	19	36	13	10	26	14	46	32	5	67
CSEYESGAC	7	35	15	13	23	19	20	6	15	11	26	36	14	3
CSPPHSKLC	7	34	12	9	7	26	20	10	3	7	15	11	6	0
CIRRNNTRC	7	33	56	13	11	12	9	57	34	16	11	5	9	27
CVKTPGVSC	7	33	22	24	33	35	15	29	11	26	41	18	6	73
CGG	7	32	15	8	23	17	24	22	12	21	19	20	9	35
CPSSGVDGC	7	31	7	16	12	18	5	2	11	8	9	18	3	9
CGFALDDQC	7	29	21	5	7	3	18	1	18	6	11	11	5	11
CLSRPEGSC	7	29	10	10	14	19	11	11	9	8	15	14	4	7
CPES	7	27	9	11	14	10	16	11	16	21	13	22	7	4
CSLNDRQQC	7	27	5	4	8	5	2	0	5	5	11	6	4	8
CTSAANTPC	7	26	14	4	13	10	8	1	10	5	18	9	3	6
CTTEDAGRC	7	24	20	13	12	15	12	20	12	18	7	8	7	30
CGLQKPRLC	7	24	9	14	13	6	15	26	16	13	7	5	12	3
CKLSTEGVC	7	23	28	11	20	22	18	8	23	12	11	14	11	24
CSVG	7	23	5	5	12	3	8	1	7	4	8	4	3	0
CTDNKTVGVLSLRPHSS	7	23	1	2	13	3	11	0	8	1	2	8	4	27
CPSC	7	22	18	4	0	3	14	21	8	7	18	24	4	9
CPI	7	22	14	13	17	9	22	27	19	14	6	11	11	9
CSKPGGGPC	7	22	13	11	14	27	23	10	10	11	20	16	9	28
CDLRPKATC	7	22	4	9	14	5	8	13	9	16	10	2	5	11
CKSRSEPLC	7	21	14	12	9	18	12	4	10	21	5	8	6	11
CSKDSSQSC	7	21	11	11	16	47	16	17	10	4	14	14	4	23
CDMTQEESC	7	20	19	13	19	40	9	7	13	10	13	26	6	0
CNL	7	19	26	14	19	13	19	21	19	11	38	33	8	9
CSGKKTNVC	7	18	19	18	8	11	11	9	34	16	18	17	4	5
CESDLASKC	7	18	12	5	17	7	11	1	7	8	8	12	3	13
CARSPSSVC	7	17	13	6	11	2	8	6	12	10	9	12	4	4
CSPRSMRDC	7	17	10	10	13	9	8	16	11	10	8	25	1	5
CPGGTRRGAKLAAALE	7	17	9	10	7	4	5	23	19	16	8	1	5	7
CRTSTNARC	7	16	52	25	18	27	15	40	38	28	43	32	4	14
CADETRF	7	16	18	4	10	2	9	17	17	4	10	6	4	12
CRKNRGGSC	7	16	17	26	17	15	13	27	16	13	9	13	7	17
CPVGTARKC	7	16	13	20	20	29	15	36	23	19	14	31	12	24
CNTMNASKC	7	16	9	13	17	9	9	0	7	16	19	6	7	47
CQPQYLEEC	7	16	8	1	6	4	8	11	15	5	12	2	5	2
CSNKSSGQC	7	16	6	12	13	7	11	0	10	9	11	16	5	8
CKK	7	15	23	28	15	4	16	15	47	18	10	20	6	3
CTQEPSGPC	7	15	19	9	12	11	5	2	10	7	8	6	7	4
CGDSNANNC	7	15	15	12	7	19	8	13	4	12	18	31	9	23
CENGGVANC	7	15	13	10	39	11	20	16	11	14	20	17	10	66
CLLIKDTSC	7	15	6	10	9	4	6	21	13	11	10	18	1	1
CRISSTSSC	7	14	20	8	13	13	15	8	7	18	13	25	7	30
CEFDSGLVC	7	14	18	7	9	9	11	11	16	6	12	6	3	7
CSKKETTNC	7	14	10	20	21	27	11	13	14	11	26	11	6	10
CQNLDLDRC	7	14	6	3	8	14	13	0	7	6	6	5	5	12
CNPLDTRRC	7	14	2	3	4	17	9	0	6	8	5	11	4	4
CDRSTGRGC	7	13	22	18	11	37	17	11	32	26	11	19	8	15
CEPSKLKSC	7	13	19	13	16	20	12	28	11	21	22	24	9	46
CSQSDSQDC	7	13	18	8	16	16	14	17	13	8	4	6	2	11
CSPIKAKPC	7	13	10	10	11	9	10	2	6	14	10	12	1	2
CEKKVGTTC	7	13	10	5	8	21	9	35	9	7	17	22	3	7
CGEDSQSMC	7	13	10	4	8	12	9	9	9	10	12	10	3	27
CPQLGKNQC	7	12	24	13	14	9	13	8	13	13	7	15	5	6
CISPKARKC	7	12	19	12	9	4	4	8	16	14	9	12	1	14
CRDKIATDC	7	12	12	11	16	16	8	11	17	7	13	7	5	12
CLSDVKRDC	7	12	12	9	17	5	10	10	9	18	7	45	10	9
CPPSPAEGC	7	12	11	6	14	13	8	13	14	11	14	6	8	19
CSRVPPAAC	7	11	21	16	23	12	27	6	11	16	16	15	9	1
CSKR	7	11	15	7	7	8	7	1	22	9	9	7	2	11
CSRNTLSEC	7	11	14	12	11	21	8	14	10	18	22	23	0	40
CMK	7	11	14	10	13	4	8	1	16	8	13	16	5	1
CSKTLGESC	7	11	10	6	13	12	13	11	15	11	14	10	5	16
CERGVSKRC	7	10	25	15	10	1	11	6	17	12	14	6	6	15
CDTQEWKQC	7	10	21	17	8	2	9	14	21	21	23	19	7	7
CASDSTTPC	7	10	21	7	5	15	7	30	6	2	12	3	1	21
CVASSDTQC	7	10	15	9	14	14	16	9	10	12	17	15	8	0
CKDPGPVSC	7	10	14	30	21	29	23	29	13	13	17	40	10	18
CDPSPPGRC	7	10	12	21	10	12	16	24	8	15	12	15	6	9
CSGIAMGNC	7	10	12	11	11	4	6	6	8	6	19	25	9	20
CILGSKKGC	7	10	10	6	13	15	14	32	14	13	6	12	11	19
CRSRSRTEC	7	10	9	8	4	5	6	0	1	10	7	4	3	13
CERSGSNKC	7	10	7	6	12	15	13	34	2	4	7	13	4	2
CLVGKSVSC	7	10	6	9	23	20	11	13	16	8	12	12	6	13
VPL	7	10	6	7	7	7	10	37	17	6	11	12	4	27
CREAK	7	10	5	13	25	18	18	8	9	13	19	9	19	38
RDVHSC	7	10	3	7	7	1	10	9	7	9	6	4	2	8
CQSKTPDEC	7	9	17	15	25	25	9	28	21	19	23	45	8	16
CQS	7	9	14	19	20	10	25	22	15	19	22	13	13	13
CIKGEETVC	7	9	12	6	18	11	13	26	22	12	12	28	5	22
CPA	7	9	7	3	11	1	11	4	9	3	10	11	13	7
CGTLAVDAC	7	9	6	5	5	2	8	2	9	7	10	5	9	13
CAPSKLESC	7	9	6	2	4	6	9	26	3	4	8	17	3	3
CVEANNRVC	7	9	5	15	5	2	9	0	7	9	7	13	1	27
CADAGSK	7	9	4	7	9	1	8	25	9	10	9	8	5	8
CDSSPRVNC	7	9	3	9	4	19	15	31	10	13	17	25	7	28
CGSSALAKC	7	8	28	15	13	14	11	15	20	25	16	18	6	28
CTASGNPRC	7	8	12	16	24	21	26	23	12	15	24	21	6	11
CMS	7	8	11	8	18	2	9	43	11	17	8	7	6	10
CNEPH	7	8	11	5	8	4	9	0	8	3	8	6	2	1
CRGS	7	8	9	6	7	2	7	4	1	3	8	3	2	2
CDLREKRAC	7	8	8	6	21	0	20	9	6	9	19	10	6	16
CPLL	7	8	6	4	10	1	8	0	7	2	5	0	7	6
CLLGASRAC	7	8	6	2	2	5	19	17	7	4	3	8	8	0
CSVADASNC	7	8	3	10	25	35	14	21	9	10	14	44	7	1
LH	7	7	28	18	5	13	19	14	26	19	21	43	7	11
CNSDADNMC	7	7	25	13	19	18	22	18	17	10	14	19	10	17
CDC	7	7	15	12	21	15	20	6	13	11	19	39	6	5
CSI	7	7	15	7	6	11	16	21	6	6	17	14	8	17
CPG	7	7	11	13	18	14	23	32	4	16	20	19	13	34
CTMENNKPC	7	7	9	14	32	49	16	7	19	16	8	14	5	17
CRSTGE	7	7	7	14	13	31	7	8	13	12	18	13	4	2
CKMSAE	7	7	7	8	9	1	8	10	23	7	6	2	1	27
LP	7	6	39	25	41	57	23	36	48	29	39	34	6	26
CFK	7	6	18	2	4	5	14	33	6	8	3	4	2	7
CSRGSEKLC	7	6	13	18	19	43	17	45	18	22	23	6	14	39
CNGKIPNPC	7	6	9	14	13	7	15	25	8	9	7	23	7	18
CGRPQQARC	7	6	9	6	10	13	1	3	2	7	15	3	3	5
CLKAASNVC	7	6	8	7	6	10	15	2	13	12	7	11	0	3
CRSG	7	6	8	4	15	0	10	1	6	3	1	3	6	2
CLERNGLSC	7	6	4	4	3	4	6	0	3	4	3	7	1	1
CKAR	7	5	150	9	25	16	13	16	133	8	16	17	9	31
CQESLLGQC	7	5	39	24	28	13	15	39	45	15	11	26	9	9
CNN	7	5	16	26	36	40	16	22	14	14	32	43	8	27
CPGTLQESC	7	5	14	9	11	14	18	9	12	8	13	36	6	9
CLSSQGVNC	7	5	10	5	9	6	20	47	10	6	7	8	3	13
CFG	7	5	9	2	3	1	11	6	6	2	2	7	9	5
CQQTTGRRC	7	5	7	6	2	3	12	19	10	12	12	3	1	2
CNPPKLFDC	7	5	3	2	1	6	10	2	5	11	7	0	4	8
CPEVPSRVC	7	4	23	17	10	10	9	7	14	14	22	14	3	20
CLV	7	4	19	12	15	18	23	6	21	6	15	15	9	23
CAKHTDIPC	7	4	18	4	19	17	15	4	24	17	6	5	8	27
CRDVTSIKC	7	4	14	13	11	17	8	13	7	15	22	25	5	8
CKERGTDIC	7	4	12	16	26	9	8	13	10	10	19	26	1	31
CQPGVQADC	7	4	11	7	9	25	13	22	16	7	11	14	4	5
CVPEDITRC	7	4	11	5	7	11	9	25	5	6	8	15	1	7
CKEYS	7	4	10	19	14	2	8	9	12	14	10	13	3	0
CGSGIVSRC	7	4	8	8	4	28	11	8	12	11	6	28	4	8
CDRRILPQC	7	4	7	12	13	10	9	5	3	5	7	5	4	4
CSLQGKPGC	7	4	7	11	4	4	9	9	5	6	10	9	8	0
CLAV	7	4	6	5	4	1	12	11	6	2	0	2	4	0
CGGTKTLHC	7	4	5	3	5	2	12	6	9	2	8	10	7	5
CARADTMDC	7	4	4	1	1	2	8	6	7	6	4	10	3	29
CARRSCS	7	4	3	5	8	5	8	8	9	10	4	0	2	3
CPRVPPC	7	4	1	6	8	7	4	12	1	5	0	8	3	11
CVTR	7	3	23	11	21	3	16	29	30	12	9	3	4	2
CNTDSTEDC	7	3	19	12	11	24	4	1	25	10	3	7	4	17
CRTQSGPVC	7	3	18	6	4	3	10	9	9	6	15	11	7	7
CGRRSATLC	7	3	13	4	6	2	8	9	4	10	6	5	3	0
CQSLLKADC	7	3	12	15	19	10	15	34	22	8	10	1	9	12
CKSRAKMLC	7	3	11	11	12	4	14	9	17	18	11	7	8	17
CGKVRANMC	7	3	8	12	11	13	9	0	7	12	2	6	5	0
CDMPNHEKC	7	3	3	15	10	73	13	2	11	12	17	35	3	7
CQEYSISPC	7	3	3	7	3	2	7	9	13	4	5	0	2	2
CKV	7	2	16	22	36	21	21	16	27	19	19	31	16	15
CPEELDSSC	7	2	11	6	7	13	8	3	5	6	9	6	5	6
CGKGEDLKC	7	2	10	20	30	52	9	23	16	13	20	22	7	11
CVDT	7	2	7	8	10	7	14	12	9	11	4	4	3	22
CDWIPNGGC	7	2	7	0	1	0	7	3	5	3	1	2	6	1
CGREPGGRC	7	2	6	10	8	12	12	3	8	4	3	6	5	9
CPLGTESRC	7	2	6	6	10	10	4	17	6	7	11	4	7	0
CVTSSRS	7	2	4	8	5	4	7	1	0	11	9	21	3	3
CKRGSEMPC	7	2	2	6	4	2	3	4	5	2	4	4	3	0
CLSQVKLRC	7	2	1	3	2	0	7	0	3	2	2	0	2	3
CWT	7	2	0	2	0	0	4	0	3	3	0	0	2	0
CPKATR	7	1	64	5	7	0	10	15	86	2	3	13	8	4
CKPGLRLKC	7	1	18	10	12	4	16	1	14	19	23	6	10	0
CEVTRTEGC	7	1	18	8	8	8	9	9	4	10	15	14	3	11
CKPRGRLGC	7	1	16	15	20	6	9	4	20	20	12	6	8	2
CTQKDTLTC	7	1	15	10	22	19	19	23	7	4	12	22	5	19
CRSREMFDC	7	1	14	5	1	0	21	1	9	4	3	6	6	35
CTRRI	7	1	10	4	4	1	14	6	10	6	6	2	5	0
CTSSLVESC	7	1	10	2	17	13	24	9	13	4	14	14	8	25
CSRDQLT	7	1	9	8	17	6	7	0	2	5	0	3	5	0
CDLGR	7	1	9	8	3	7	5	1	8	6	5	4	1	0
CVGTRTVKC	7	1	8	3	5	19	7	0	8	10	4	2	5	1
CQGKAVPLC	7	1	6	9	6	16	25	9	12	10	17	14	9	49
CSSANQMRC	7	1	5	8	9	0	12	5	3	3	4	2	2	0
CTNNT	7	1	5	7	6	1	7	0	2	6	5	0	3	3
CDLHTK	7	1	5	5	5	14	10	7	4	5	5	15	5	6
CNRVTASAC	7	1	5	3	6	3	14	10	4	2	6	1	1	4
CSQT	7	1	2	6	8	8	8	1	8	2	4	7	8	11
CKRG	7	1	1	7	13	15	13	8	4	12	13	8	4	24
CHATSGAVC	7	1	1	2	8	0	7	5	5	6	8	4	2	0
CSRMTGSRC	7	0	32	12	6	5	9	7	17	12	12	4	3	3
CNNPLSGLC	7	0	29	3	6	10	28	17	23	17	12	9	17	10
CQLGDTTRC	7	0	24	11	5	6	12	15	10	9	6	3	5	4
CSSYEASRC	7	0	23	7	9	7	7	0	26	9	7	2	5	5
CSSSRTVPC	7	0	23	6	10	2	6	5	13	7	3	2	3	0
CSMPNKKGC	7	0	21	11	19	35	11	25	33	25	13	23	3	12
CTVDLKSRC	7	0	20	16	3	8	9	0	15	12	22	23	2	11
CRTAP	7	0	16	7	6	0	20	1	6	4	11	6	7	8
CTGVARHRC	7	0	14	6	5	0	11	4	3	5	6	1	7	3
CTTGHESVC	7	0	13	10	17	6	15	8	18	11	10	18	1	1
CPATGVQNC	7	0	13	8	19	13	14	32	9	7	10	7	4	40
CESDGPMSC	7	0	13	4	4	0	6	4	11	6	4	2	3	0
CGSPHDGAC	7	0	12	11	13	9	16	21	7	19	39	17	11	44
CAFPTPEDC	7	0	12	0	0	16	6	8	6	8	3	6	2	7
CKGMNTNLC	7	0	11	15	8	19	3	22	10	15	12	11	3	1
V	7	0	11	13	12	31	10	25	9	9	23	30	6	30
CKGPPLTLC	7	0	11	4	6	5	4	0	7	6	6	6	2	13
CARSSEGGC	7	0	10	10	25	19	11	6	7	16	16	33	5	23
CQNAHRSTC	7	0	10	7	8	13	20	1	12	3	12	7	9	13
CEFANDAVC	7	0	10	6	4	6	13	13	12	2	4	3	9	3
CYPPGNSTC	7	0	8	8	7	33	7	1	6	5	10	12	3	0
CAKTTRASC	7	0	8	8	3	1	11	13	11	10	4	11	2	15
CATSVRPVC	7	0	8	6	4	0	10	0	1	2	7	3	4	25
CSMV	7	0	8	4	6	12	7	0	2	7	3	1	1	10
CAMSE	7	0	8	4	5	2	9	0	1	1	4	0	0	0
CTTKLNPRC	7	0	8	4	3	16	17	21	19	10	8	1	4	6
CWTVDTIDC	7	0	8	2	0	0	8	0	16	3	1	6	3	2
CKLPLLSEC	7	0	7	8	0	5	7	0	3	3	3	6	4	8
CKLGLQAGC	7	0	7	7	9	1	21	17	3	4	8	13	7	10
CRSIKPSIC	7	0	7	5	5	11	9	8	7	10	5	0	5	13
CDASLGVRC	7	0	7	2	10	1	5	0	11	10	4	9	4	0
CGPGFRLPC	7	0	7	2	5	6	12	14	4	3	9	8	7	0
CFV	7	0	7	1	2	2	10	1	7	1	5	4	3	0
CVINEVMKC	7	0	6	5	17	11	12	8	9	4	12	13	3	10
CPVTKDTFC	7	0	6	4	1	1	4	2	6	9	2	0	3	0
CTSSTNHGC	7	0	5	9	7	2	8	17	4	5	5	5	4	0
CKLALQVDC	7	0	5	5	8	4	5	5	5	8	5	7	5	0
CRNVVRGSC	7	0	5	5	4	0	5	0	5	1	2	1	2	4
CLRP	7	0	5	2	9	1	13	9	9	8	7	3	10	3
CAGHIIREC	7	0	5	2	7	0	6	0	10	3	8	0	1	26
CETP	7	0	4	9	4	7	3	0	5	5	12	7	3	8
CSGSKDYTC	7	0	4	4	4	3	2	3	6	1	4	5	2	2
CSDRFSRLC	7	0	4	4	0	6	13	4	6	7	2	3	5	5
CKHQPRKSC	7	0	4	3	6	1	12	4	5	10	6	3	3	7
CRLIEDRVC	7	0	4	2	6	6	11	1	2	2	5	17	8	6
CSQKVKFRC	7	0	3	7	4	1	9	6	8	5	6	3	4	4
CSRAKKTSC	7	0	3	6	18	1	9	15	3	0	5	2	4	5
CVVASC	7	0	3	5	8	35	12	29	9	7	12	8	5	14
CRVSAYAEC	7	0	3	2	1	0	5	1	0	2	4	4	5	0
CPGQRLY	7	0	3	1	4	0	8	0	1	3	0	0	3	6
CSYRTG	7	0	3	1	4	0	7	1	3	8	3	1	3	0
CGLGGYRSC	7	0	2	5	5	1	12	7	5	3	6	1	6	8
CTADPKTMC	7	0	2	3	10	9	8	7	14	9	15	7	5	9
CCLDCMEGC	7	0	2	2	2	1	3	5	2	5	2	4	7	6
CEPKDHRLC	7	0	2	2	1	14	5	3	3	4	0	0	3	0
CRAYMIEPC	7	0	2	0	0	0	13	0	0	0	0	0	2	0
CRDRPPMTC	7	0	1	7	8	5	8	4	1	3	2	7	3	1
CSVGPPIGC	7	0	1	6	4	4	2	0	5	7	10	3	3	0
CAGRRRLIC	7	0	1	3	12	0	12	2	1	7	7	3	5	0
CLYPSKRSC	7	0	1	3	5	5	15	0	4	2	11	3	6	0
CAGPIHPTC	7	0	1	3	4	8	9	11	12	7	9	3	5	1
CLRLTGNGC	7	0	1	1	2	6	8	1	1	0	9	3	12	3
CYNVRQRGC	7	0	0	2	3	1	22	0	1	1	5	1	5	0
CYRT	7	0	0	0	0	2	6	1	1	2	2	2	3	11
CPEETPHKC	6	173	33	16	19	17	16	20	27	13	17	27	8	12
CKRNSTIEC	6	110	22	22	16	17	11	33	29	13	20	29	9	2
CNNSANPDC	6	77	10	6	7	17	9	7	17	8	14	24	4	7
CRLGTEPGC	6	65	20	19	25	35	24	38	30	22	37	28	11	8
CSSKAANLC	6	64	3	18	26	21	13	12	9	11	17	5	3	1
CGSHVGDTC	6	52	10	21	20	21	13	14	16	12	20	23	5	6
CERGTKMSC	6	52	9	14	23	9	10	29	8	15	12	7	8	24
CYSKSTPACKLAAALE	6	44	14	7	4	2	11	19	14	5	4	16	8	0
S	6	43	14	19	36	59	22	43	17	15	37	49	17	5
CTMASSAEC	6	42	25	9	19	19	22	8	18	13	19	16	8	61
LRSVVD	6	41	11	14	15	26	6	21	19	13	9	11	4	10
CSD	6	40	31	31	32	62	32	4	26	30	41	35	11	15
CERTTHLKC	6	38	18	12	13	9	10	11	7	11	11	6	3	0
CTRMQTGEC	6	38	2	11	32	30	15	27	26	11	27	16	5	19
CKRGSNLDC	6	37	25	19	27	35	7	41	42	15	6	19	7	36
CKDTNRSSC	6	37	10	17	20	33	10	26	8	14	30	15	5	7
CLPMDVNEC	6	34	17	11	11	22	12	49	18	9	27	16	8	3
CDLAAHKNC	6	33	6	12	7	5	1	31	10	3	16	11	7	37
CSDR	6	31	24	20	23	25	19	15	14	16	25	9	14	24
CDITATKNC	6	31	8	2	7	7	6	5	7	3	6	6	2	1
CRKS	6	31	7	14	25	12	14	24	13	17	18	9	4	21
CKEGKGLNC	6	29	31	13	30	30	12	16	36	21	19	17	7	28
YPVTE	6	29	28	16	23	14	14	5	34	15	23	31	2	17
CMSRDDNSC	6	29	18	10	29	32	12	35	21	11	13	23	3	22
CKSMNGMSC	6	29	17	16	22	25	20	10	21	15	22	34	8	21
CSPRSKVRC	6	29	14	11	13	13	9	8	7	15	13	8	11	1
CLIPPSTKC	6	29	12	14	16	11	17	32	11	15	17	9	7	0
CSDDHAQQC	6	29	9	10	15	23	13	19	15	6	7	32	5	21
CVEK	6	27	48	33	39	36	22	44	33	33	40	69	6	122
CMRSAKRAC	6	27	33	32	37	35	29	49	16	42	36	22	16	36
CNNKPRQKC	6	27	25	30	22	25	13	14	12	16	33	12	13	11
CTNSKLIQC	6	27	15	8	19	18	16	8	13	14	14	20	10	13
CDR	6	26	32	36	30	45	47	29	41	28	39	24	17	44
CRKGTAVGC	6	26	18	21	11	8	11	0	51	9	10	7	10	19
CRTRTLDTC	6	26	2	7	11	10	12	58	7	6	12	9	6	23
CRSRRTLVC	6	26	0	4	3	0	4	10	3	5	8	0	7	22
CARSGEGRC	6	25	15	22	21	26	16	24	9	23	20	31	9	5
CSASSRMNC	6	25	13	13	16	12	18	12	8	10	18	25	6	17
CSLDNTRLC	6	25	7	12	6	7	9	24	4	8	8	11	5	1
CRLRSNERC	6	25	6	4	2	5	9	1	7	4	4	11	1	14
CKTGDRGSC	6	23	18	33	33	22	10	32	13	15	22	39	3	9
CAAGQVLAC	6	23	12	3	13	17	5	0	4	5	8	4	10	2
CLPEDRA	6	23	10	8	18	6	10	31	10	15	11	7	5	28
CRVLGKRVC	6	22	27	14	10	19	20	16	14	22	22	8	9	8
CASDAADVC	6	22	23	11	27	40	10	6	20	17	16	28	9	7
CHVGDGKKC	6	22	9	21	21	29	19	1	8	15	28	48	10	14
CQSDQTISC	6	22	8	3	7	10	2	0	8	7	13	6	5	5
CKVDLSSPC	6	22	3	6	20	12	10	12	8	9	9	23	5	0
CSNG	6	21	29	15	35	18	23	23	15	21	25	25	8	14
CVDDATLAC	6	21	16	9	19	32	7	6	20	7	15	22	6	16
CMTPLAC	6	21	16	4	5	6	5	0	14	8	6	7	3	1
CSAEKSSRC	6	21	13	10	8	1	9	1	12	3	0	3	0	0
CEHLGKDPC	6	21	8	8	14	19	11	2	13	7	10	8	5	18
CAERKLSGC	6	20	3	5	9	6	9	0	9	13	13	15	9	5
CHEAKSMKC	6	19	25	23	18	44	19	21	20	22	27	6	11	22
CDVEDARLC	6	19	13	3	7	3	13	0	3	3	10	5	7	2
CSGPGVN	6	19	10	6	14	3	19	4	7	10	13	11	7	5
CNGLNGELC	6	19	9	11	16	27	14	1	10	8	11	29	10	10
CRLQADVSC	6	19	9	11	16	15	19	7	6	10	25	20	5	10
CQHP	6	19	7	3	14	8	15	0	3	4	7	12	4	7
CTSSVLRNC	6	19	6	5	5	4	8	2	6	0	1	6	7	1
CSKNI	6	19	4	16	10	17	16	10	8	8	13	17	7	13
CRTKTMNRC	6	18	27	24	18	11	6	25	17	23	12	13	11	19
CPV	6	18	9	14	14	15	27	4	22	19	22	9	12	33
CGTASESQC	6	18	8	6	27	12	17	22	5	15	9	13	10	24
CGSQRTAAC	6	18	7	5	4	2	8	0	5	3	8	4	5	11
CDSC	6	17	24	13	24	30	13	28	9	18	28	25	7	31
CEM	6	17	20	18	21	19	17	1	12	8	22	16	9	5
CAGSRDSSC	6	17	17	9	16	11	13	5	8	5	12	9	6	6
CRPEQA	6	17	14	9	4	4	7	0	4	11	5	19	2	8
CRKVSSSAC	6	17	8	17	30	8	12	7	12	15	7	11	2	28
CRSNSLQDC	6	17	7	14	13	17	9	29	13	11	9	13	3	11
CRSKEDASC	6	17	6	9	11	8	5	0	7	5	9	6	3	0
CTPEADL	6	17	2	8	9	14	7	7	10	8	10	6	5	2
CYGRKGPSC	6	16	24	13	9	14	13	14	27	14	6	4	5	6
CVQ	6	16	12	7	22	7	20	10	14	14	30	17	19	36
AS	6	16	11	22	38	72	15	32	18	19	30	53	17	38
CMSSRPSRC	6	16	11	19	3	5	10	21	17	16	8	17	6	12
CSSGDDSAC	6	16	10	12	24	25	17	8	21	11	19	21	10	19
CVRD	6	16	10	11	3	4	10	12	8	9	5	12	3	7
CVSRTKSSC	6	16	10	5	18	31	9	4	5	8	7	13	0	4
CVLAHKPEC	6	16	7	7	9	6	14	0	7	5	12	14	6	13
CNDMTVE	6	16	7	4	1	4	5	2	11	2	2	2	1	2
CCL	6	15	18	21	21	29	18	12	18	16	17	10	9	5
CTMKGSSPC	6	15	12	14	15	9	16	4	7	10	10	12	6	9
CIPEMEKSC	6	15	11	8	30	23	12	13	20	17	13	10	5	12
CRLKNAIVC	6	15	7	4	5	0	5	0	8	2	3	7	1	0
CKLTDGVNC	6	15	5	8	15	12	3	15	5	11	14	25	4	6
CQKDMGNKC	6	14	17	15	14	19	9	41	11	9	10	27	6	34
CVAGASRKC	6	14	15	9	5	23	4	0	28	12	15	5	7	5
CLDPNDPKC	6	14	14	8	0	9	9	0	13	7	3	0	11	1
CNKKSDSVC	6	14	5	7	14	24	8	5	15	11	5	5	2	6
CLTDDGEDC	6	13	45	10	21	17	14	6	26	3	12	10	7	6
CRDEEFGSC	6	13	26	13	14	10	27	14	29	3	11	6	11	37
CTSNVVDRC	6	13	16	9	23	8	12	4	13	11	18	5	4	16
CRKGPTATC	6	13	15	17	16	10	11	1	12	15	15	7	1	13
CSTKKSLRC	6	13	15	9	9	8	10	0	6	12	15	9	2	2
CEGPINDPC	6	13	12	5	7	2	4	0	14	2	3	0	5	0
CVLGGELLC	6	13	10	2	15	1	10	0	8	7	8	13	5	0
CDNDYTNRC	6	13	9	9	2	12	2	2	2	3	9	19	7	7
CADRTLRKC	6	13	7	3	10	17	9	0	3	7	15	10	11	1
CIVSETALC	6	13	3	4	8	16	7	0	12	7	7	10	5	22
CGSGSSDHC	6	12	23	9	16	12	9	5	10	9	9	22	6	19
CEDQQPAGC	6	12	9	3	13	30	28	23	9	14	18	28	10	20
CTGSRNNPC	6	12	8	9	9	12	7	15	6	13	15	32	2	12
CDTTESKSC	6	12	7	13	17	18	15	9	8	7	17	22	9	22
CDSSPE	6	12	7	4	13	7	18	95	21	4	4	1	8	12
CGVRSASTC	6	12	6	6	8	1	7	2	4	6	4	5	4	4
CSTDGSGEC	6	12	4	10	17	13	7	12	15	14	16	35	6	32
CLPQRKDNC	6	12	3	16	17	10	16	4	3	4	18	22	3	9
CALSGDDEC	6	11	33	10	17	24	13	8	45	13	11	20	3	25
CGSSVRGRC	6	11	23	9	2	0	12	19	36	19	4	0	6	1
CAKNGL	6	11	18	8	8	3	13	0	4	3	11	8	2	24
CADLPAADC	6	11	17	8	7	11	12	0	13	8	11	11	4	15
CPH	6	11	16	12	8	7	4	8	6	9	20	17	3	19
CKDGSSTGC	6	11	16	10	27	33	14	21	7	13	25	19	6	7
CTNPESESC	6	11	10	13	25	39	16	4	25	15	22	28	14	25
CSGVVFEDC	6	11	10	5	7	19	15	8	25	7	6	3	3	3
CEI	6	11	8	6	12	8	12	5	8	10	10	7	7	1
CVEYDVVEC	6	11	5	6	11	2	6	21	11	11	13	2	4	3
CMSTTPMHC	6	11	4	4	4	0	5	1	5	4	3	5	2	6
CSGDFNAKC	6	10	25	5	5	12	12	1	6	12	8	7	5	23
CSNPSGGEC	6	10	22	10	15	10	4	21	7	14	17	14	8	26
CSASQRNCR	6	10	14	6	6	5	14	13	38	4	9	9	10	2
CALGLKSMC	6	10	11	12	6	8	8	6	5	3	7	9	6	12
CLRKGTSKC	6	10	10	11	14	27	11	4	21	10	15	12	10	18
CTKREFRVC	6	10	8	5	4	3	12	3	0	7	4	9	6	5
CSGAGPLPC	6	10	6	7	7	2	3	4	8	8	6	9	2	4
CTTTGKGKC	6	10	6	6	11	5	6	7	4	7	12	12	2	12
CLLGA	6	10	5	0	4	0	7	0	1	2	8	1	6	0
CGPPGAPYC	6	10	2	4	7	12	9	8	3	3	10	9	3	4
CPGRDSLAC	6	9	19	10	15	17	14	8	11	9	4	17	5	23
CGSRRVSRC	6	9	16	10	23	19	11	20	12	20	7	2	6	0
CDVGSRSMC	6	9	14	3	3	0	5	1	13	9	9	2	5	5
CSKS	6	9	11	8	23	10	11	36	6	7	9	10	5	23
CVRKVEAKC	6	9	8	5	14	7	9	10	6	11	11	16	3	8
CLNPPDERC	6	9	7	7	15	29	14	14	7	12	8	20	5	56
CDNGSLTVC	6	9	6	3	3	9	9	18	5	7	11	9	7	19
CGIEPK	6	9	5	10	9	4	20	20	8	7	8	7	11	3
CQPMVEQVC	6	9	5	6	11	7	14	15	6	6	10	18	7	4
CNSLGDITC	6	9	5	6	4	2	2	8	3	3	9	14	1	19
CSSPSKDGC	6	9	4	6	5	6	5	17	2	2	3	0	0	4
CDNDNCTGC	6	9	4	5	7	3	6	5	2	6	5	10	3	1
CRLG	6	9	2	5	6	1	9	31	4	8	10	6	7	18
CSQRIHSNC	6	9	1	3	4	1	6	3	1	2	2	13	5	1
CAAGRFTVC	6	9	1	1	4	1	1	0	0	1	0	3	1	9
CAKR	6	8	18	7	7	5	13	29	12	10	12	0	7	12
CEN	6	8	15	28	20	11	18	28	12	16	29	14	6	0
CNNRPGDRC	6	8	15	14	12	11	5	6	14	12	14	16	2	9
CRPP	6	8	11	15	15	17	30	7	4	13	12	13	6	27
CIDGMRTLC	6	8	10	4	8	11	10	3	9	9	7	19	6	0
CLPSKSPVC	6	8	9	8	4	6	9	0	3	6	5	24	10	1
CKAS	6	8	8	22	21	27	22	13	9	20	25	26	11	14
CKRSRLPSC	6	8	8	13	21	13	14	25	12	11	19	4	7	43
CNH	6	8	8	7	6	2	5	0	4	5	10	4	6	2
CSTLLRPPC	6	8	7	3	1	0	2	0	5	3	2	4	3	0
CRH	6	8	6	9	12	5	25	37	11	10	22	12	12	10
CGDYNKAGC	6	8	6	9	10	53	4	18	6	8	10	15	2	5
CNPLRREGC	6	8	6	6	9	4	13	4	1	5	6	16	8	17
CIKPVTGNC	6	8	5	5	6	14	2	0	5	4	14	11	0	1
YEGPPGNNC	6	8	5	4	4	5	3	12	5	1	5	3	1	3
CSMSDPPDC	6	8	4	1	4	4	6	14	8	3	0	2	4	14
CGKRSDVRC	6	7	22	16	26	14	15	24	14	21	21	11	4	18
CASSARTSC	6	7	18	4	2	7	1	20	4	5	8	12	3	0
CAGDERGRC	6	7	17	5	13	11	19	31	14	16	20	16	12	8
CRRISGGGC	6	7	16	10	13	21	9	0	9	18	14	14	2	16
CKARNGSAC	6	7	16	5	18	4	6	10	18	12	12	12	2	16
CRRK	6	7	14	14	14	6	16	20	17	13	16	2	8	7
CDKTTMAAC	6	7	11	4	18	13	10	16	4	6	15	11	1	14
CYEAASDSC	6	7	10	12	12	16	14	11	12	7	22	10	9	20
CLQRDSESC	6	7	8	9	16	8	1	0	19	8	4	6	3	0
CMSH	6	7	5	8	3	2	4	0	9	5	4	2	3	10
CPLGASEGC	6	7	5	6	6	6	6	0	16	4	5	8	2	4
CSLVSNELC	6	7	5	5	8	25	12	0	9	6	9	6	11	7
CHPASSDIC	6	7	5	5	8	5	3	8	5	5	7	9	3	11
CTTAPPSSC	6	7	4	10	10	12	5	2	8	7	11	7	5	13
CPTH	6	7	4	4	6	2	6	4	5	2	4	3	4	2
CVLTEVSTC	6	7	3	10	9	5	6	18	2	6	6	5	5	1
CYDEMLNSC	6	7	2	6	4	13	11	1	0	2	5	3	5	0
CPTRTDY	6	6	23	10	5	0	8	8	14	5	3	4	12	3
CFD	6	6	23	8	1	3	11	10	11	9	11	11	5	7
CFRTSLAKC	6	6	14	10	9	3	17	7	19	13	10	11	4	3
CADLAGAQC	6	6	12	4	7	7	8	15	8	11	13	7	7	3
CSSA	6	6	10	12	11	17	14	19	15	10	14	24	7	7
CAPSTLAPC	6	6	10	6	8	30	14	7	4	6	7	8	6	0
CTSSPQGHC	6	6	9	9	7	4	9	16	10	5	4	3	4	4
CAQDMVSIC	6	6	9	4	10	4	4	0	10	6	4	7	6	4
CTREAG	6	6	9	4	3	3	13	4	7	5	9	5	7	15
CAVN	6	6	8	13	7	12	12	29	7	8	9	2	8	55
CELPVQPAC	6	6	8	6	11	4	15	0	9	4	10	8	5	0
CHVMSQEDC	6	6	8	0	8	4	6	4	10	5	2	17	4	3
CPSTIGTLC	6	6	7	16	16	39	20	4	8	11	19	19	7	15
CLPNTVKPC	6	6	6	2	3	14	5	0	11	8	7	7	3	6
CQRLLGSKC	6	6	5	8	1	8	5	0	5	2	10	3	1	1
CRSEHSLTC	6	6	4	8	2	4	6	5	6	4	8	2	5	3
CRRV	6	6	2	7	8	1	7	11	1	3	4	3	6	0
CRRALSLSC	6	6	1	12	7	0	9	0	8	6	3	1	4	2
CSLVPARTC	6	6	1	0	8	10	5	0	2	1	8	1	5	5
CSSP	6	5	21	9	18	7	11	44	8	14	9	11	6	5
CGAIQVEAC	6	5	20	10	13	3	12	9	14	5	11	25	7	1
CPP	6	5	20	10	9	2	9	15	16	7	3	4	11	21
CLPDTMDPC	6	5	19	5	8	7	15	0	14	7	5	0	6	6
CGPVPTSSC	6	5	13	3	5	2	0	13	11	5	4	12	6	2
CRTSSKSSC	6	5	12	8	10	1	7	10	12	11	8	11	5	18
CHTPARSDC	6	5	10	10	11	5	11	22	7	4	12	9	6	0
CTQG	6	5	10	8	13	16	8	19	9	8	7	8	10	18
CSLS	6	5	10	4	12	0	16	23	6	6	8	10	9	11
CGSHP	6	5	7	8	5	14	10	2	6	5	8	3	3	0
CVMRDS	6	5	6	1	2	10	10	9	5	3	11	4	4	16
CLKTT	6	5	3	4	6	2	7	12	3	9	6	9	3	11
CAVNDLHSC	6	5	2	5	12	9	7	16	7	5	1	1	6	15
CSESAAGSC	6	4	23	15	40	33	20	31	16	17	28	23	10	10
CLLSGKSTC	6	4	18	10	20	32	16	15	10	7	17	14	6	15
CSAPTRKSC	6	4	15	16	26	42	13	11	21	15	18	12	7	12
CAAKDLSRC	6	4	15	9	14	8	4	0	10	14	9	8	2	0
CSESTPPSC	6	4	15	4	12	17	14	0	9	9	19	7	6	43
CGRRANQHC	6	4	13	8	8	6	7	0	6	5	7	4	4	1
CGNDRLAVC	6	4	12	6	6	2	8	0	7	4	9	5	5	3
CKRSRNVLC	6	4	11	26	12	7	13	3	5	10	15	16	7	7
CEEAAPTTC	6	4	11	11	21	7	10	29	4	5	12	15	10	0
CVDDESGHC	6	4	11	7	10	3	10	2	10	10	16	10	3	18
CLGQTTGAC	6	4	11	4	9	10	6	4	10	15	7	8	6	7
CIASSDSHC	6	4	10	9	7	21	5	1	8	3	13	13	8	63
CRDFKDNRC	6	4	10	7	13	24	10	32	12	9	14	4	7	11
CADKNLSLC	6	4	9	1	4	10	8	9	6	4	9	4	4	5
CNSLGVSPC	6	4	9	1	1	0	3	7	3	4	5	7	2	6
CRREKTSAC	6	4	8	12	18	7	11	9	7	6	6	8	6	10
CTSNTDSKC	6	4	8	8	16	10	12	31	8	7	14	12	4	41
CLVPSRARC	6	4	8	7	10	3	5	1	2	9	12	7	4	1
CTNNAAKAC	6	4	5	4	3	3	0	0	6	4	4	0	5	6
CVEQSQPIC	6	4	4	3	15	22	5	6	9	3	10	16	4	18
CTAPLKPDC	6	4	4	1	1	0	7	2	2	7	6	11	10	5
CLTKIRTDC	6	4	2	4	2	5	8	12	2	5	5	2	1	7
CSHRNRKVC	6	4	1	3	4	2	7	6	1	8	4	3	5	0
CGRTVRATC	6	4	1	2	1	0	12	0	4	2	0	0	6	8
CTGNRCSVC	6	4	0	1	1	1	11	0	1	0	2	0	2	0
CSTTTGPTC	6	3	25	18	25	14	17	0	8	15	20	19	6	6
CDKRGPKVC	6	3	24	25	8	11	10	1	49	19	7	23	5	9
CKVGRGPGC	6	3	22	14	20	9	18	20	13	16	22	11	10	12
CKTSKLGDC	6	3	12	5	13	30	3	7	11	3	11	5	2	9
CRANRALNC	6	3	9	6	7	7	6	3	7	9	15	18	4	11
CNMNTKTTC	6	3	6	7	12	2	15	1	3	7	10	8	10	3
CADSSPVRC	6	3	6	4	5	5	11	0	12	3	4	1	3	12
CRENTKNLC	6	3	5	8	17	7	11	32	6	5	18	26	5	9
CKVRDNAKC	6	3	5	8	4	7	4	26	5	6	7	7	4	2
CLKVLPSKC	6	3	5	5	6	6	7	0	3	12	10	1	5	6
CMGDRPSQC	6	3	5	3	7	15	8	4	8	5	9	5	3	13
CENSLP	6	3	5	2	2	15	4	7	6	1	1	2	4	0
CMKIKKYHC	6	3	4	1	3	0	6	0	3	2	1	0	4	1
CVDSGEELC	6	3	4	1	2	6	8	0	3	4	4	2	6	6
CVADNTSPC	6	3	2	10	10	13	4	0	8	3	9	13	1	6
CPPDH	6	3	2	3	6	10	6	0	5	7	0	0	6	10
CPPVPLTGC	6	3	2	1	3	1	4	0	4	3	4	1	1	3
CLDDFHLSC	6	3	0	1	0	1	9	0	2	0	2	0	3	0
CAPGIGPDC	6	2	23	8	9	11	11	11	20	7	15	15	4	3
CSPDDDSHC	6	2	22	11	25	20	14	14	10	10	14	19	11	13
CSLGKSTKC	6	2	15	7	3	27	3	7	22	11	6	16	5	0
CLSSSRVAC	6	2	15	3	2	6	11	8	17	3	7	3	4	21
CPRSTKARC	6	2	14	5	7	2	8	18	13	10	6	1	3	9
CPMVDSKKC	6	2	13	20	15	28	13	7	7	12	6	12	4	8
CSAVSS	6	2	13	6	14	7	21	1	11	8	8	9	5	5
CEQTSNKLC	6	2	10	10	14	1	11	17	12	15	15	5	9	41
CAAGPMGKC	6	2	9	9	2	7	5	8	13	3	1	7	4	0
CARMGGTKC	6	2	9	8	16	40	5	16	10	7	10	6	2	3
CRNDSVRTC	6	2	9	7	13	3	10	3	14	4	6	13	1	0
CATA	6	2	9	5	12	10	9	12	7	2	16	13	4	7
CKISRPSSC	6	2	8	11	15	21	14	10	5	15	6	5	5	1
CSPCN	6	2	8	9	9	4	8	0	3	11	12	4	3	11
SLTVCRELC	6	2	6	3	2	7	12	0	11	1	2	3	11	2
CKTGGVQMC	6	2	5	13	17	13	18	28	15	12	17	24	5	16
CSSGRDRLC	6	2	5	3	6	5	6	0	7	2	7	2	2	0
CKPLPQDRC	6	2	3	2	8	1	3	7	3	2	7	9	5	5
CSPHRRSRC	6	2	2	10	7	17	17	3	8	18	7	4	9	1
CPRLNSPDC	6	2	2	2	6	7	0	0	5	4	1	8	5	3
CILLPSHGC	6	2	2	0	1	1	7	0	0	0	1	0	4	1
CTNRGTRPC	6	1	47	24	23	9	14	13	30	23	26	40	8	24
CAKSTLRSC	6	1	19	14	16	11	16	48	24	25	21	20	5	20
CSLTNVSRC	6	1	12	10	4	9	10	35	3	8	6	18	4	4
CLMHTNSEC	6	1	12	2	7	4	1	12	8	3	4	4	1	6
CRSKPPKSC	6	1	11	7	6	5	9	6	7	10	4	9	3	12
CRQVAAS	6	1	11	3	6	16	6	15	7	10	13	6	4	3
CTSN	6	1	10	7	4	3	5	4	6	4	6	6	2	2
CSGMQPNRC	6	1	10	6	12	20	9	0	6	1	11	10	5	5
CPAEDELMC	6	1	9	9	1	7	12	12	16	4	7	3	3	8
CLEPGPHRC	6	1	9	1	3	1	6	6	3	2	1	0	2	0
CGNNTQSRC	6	1	9	0	2	4	7	4	4	2	10	2	3	1
CTK	6	1	8	8	7	12	9	0	5	7	8	5	5	1
CVRGEG	6	1	7	5	5	8	7	1	8	4	4	13	1	5
CDNLNNSQC	6	1	6	7	8	11	9	0	4	7	8	6	4	24
CDKASNLLC	6	1	6	6	7	5	7	8	1	2	2	8	5	6
CSPDPVRVC	6	1	5	6	8	4	5	25	3	7	4	2	3	10
CADRRTATC	6	1	5	6	7	5	10	1	9	14	5	10	3	14
CVGPRAHRC	6	1	5	6	1	0	11	5	6	7	1	0	7	3
CDVPRPQKC	6	1	5	5	6	0	8	6	4	7	10	4	2	15
CLSP	6	1	4	6	11	1	8	2	5	9	7	11	3	8
CRSYETMRC	6	1	3	2	7	5	13	0	1	1	11	2	4	4
CTLRFEDGC	6	1	3	2	2	0	5	1	2	6	3	3	2	1
CSSVRST	6	1	2	4	15	2	10	11	4	5	9	0	9	15
CGSRTPDTC	6	1	2	3	5	1	10	2	1	2	4	6	8	0
CSTRNVSSC	6	1	2	1	5	6	11	0	6	1	8	6	8	14
CEPQYIQPC	6	1	2	1	5	0	5	7	6	2	3	8	6	11
CDHDCSEFC	6	1	2	1	1	0	5	0	3	5	2	1	3	2
CSDRRTHQC	6	1	1	2	1	0	7	0	2	2	2	2	7	2
CRVHRVQLC	6	1	1	0	0	0	5	0	0	0	1	0	3	4
CIKEAGNVC	6	1	0	6	15	19	5	3	6	8	5	10	5	3
CRKSSRGEC	6	0	27	15	8	9	12	8	38	14	7	7	5	0
CKSFRKEDC	6	0	23	19	16	7	14	12	22	13	9	11	5	13
CTRTNRKVC	6	0	21	16	9	3	23	11	24	12	13	17	8	41
CAVGDELKC	6	0	21	13	16	15	21	48	13	24	38	25	10	2
CSKQDRPGC	6	0	21	3	10	5	8	11	8	8	8	4	6	16
CLRSSSSGC	6	0	19	6	9	21	7	43	18	15	6	10	6	2
CRVARSPSC	6	0	19	5	8	11	13	15	12	17	17	13	7	0
CGGTSPVVC	6	0	19	4	6	9	16	0	5	7	8	17	4	6
CYPEGTVAC	6	0	18	5	7	7	4	11	8	11	6	3	3	1
CVALSTSRC	6	0	18	5	6	6	10	0	6	6	7	0	2	4
CPDIVNNKC	6	0	17	13	18	0	10	1	6	8	13	15	3	28
CDDMTQKEC	6	0	17	8	14	14	4	6	9	12	13	11	5	16
CFTSESPDC	6	0	16	12	4	7	9	1	8	5	4	12	5	0
CLAC	6	0	16	8	7	14	12	2	17	14	11	19	2	4
CFQESVNRC	6	0	15	4	4	9	13	14	12	4	4	4	4	4
CYSSASRSC	6	0	15	4	3	1	9	11	6	3	1	1	3	20
CGMRPIEDC	6	0	14	16	21	4	7	8	14	8	11	19	4	17
CIPRQLD	6	0	14	7	8	5	12	5	9	7	6	1	6	16
CLSKRQAKC	6	0	13	15	8	7	10	13	9	12	24	6	10	15
CCLSD	6	0	13	14	17	15	9	4	14	7	11	12	5	0
CEGVTDCPC	6	0	13	6	11	7	5	20	6	12	4	4	5	2
CRDKRLGSC	6	0	12	10	9	18	10	9	5	6	5	13	8	0
CPPTELKEC	6	0	12	10	6	11	5	17	11	6	4	17	2	0
CGAGKLPMC	6	0	12	10	5	5	9	4	16	12	7	8	2	6
CGDSSPAIC	6	0	12	5	12	7	5	0	8	2	7	3	5	1
CSNESFQHC	6	0	12	5	10	5	9	4	13	4	16	3	6	34
CVTGSQARC	6	0	11	12	6	2	10	4	14	11	12	11	5	3
CKIGSLKHC	6	0	11	9	9	6	4	16	20	9	5	5	3	2
CHDTPRDRC	6	0	11	7	9	5	7	9	7	10	7	6	2	0
CYEATTNEC	6	0	11	6	7	5	10	0	15	6	7	2	3	2
CSGKSVLSC	6	0	11	5	8	9	8	9	7	6	10	5	5	10
CGLQRSSSC	6	0	11	3	7	9	17	3	6	11	11	11	2	14
CSGRTTRSC	6	0	10	12	9	5	4	0	16	6	4	0	5	3
CDPASLLC	6	0	10	7	12	2	15	8	17	7	11	6	5	10
CASPDLPLC	6	0	10	3	11	2	9	4	15	8	12	3	6	1
CESTGANIC	6	0	10	1	15	20	13	31	2	10	26	17	5	25
CDSNAP	6	0	9	10	2	2	6	0	4	5	9	13	0	0
CIKRVTRDC	6	0	9	9	17	3	8	0	12	10	13	7	5	4
CPQL	6	0	9	8	3	5	6	0	3	3	13	11	5	1
CESNPTNSC	6	0	9	1	1	16	4	3	4	2	3	8	2	0
CSANHSAQC	6	0	8	15	8	23	9	16	5	5	12	25	6	26
CTKAATSDC	6	0	8	8	16	19	11	11	10	11	4	50	7	3
CSAASHQRC	6	0	8	7	6	6	3	8	6	6	8	6	0	25
CETL	6	0	8	5	3	8	10	0	5	0	2	1	4	0
CESSCVGQC	6	0	8	4	22	9	9	8	3	4	9	4	6	4
CLSAPSNSC	6	0	8	2	15	12	8	0	10	6	7	6	4	23
CSVESSFAC	6	0	8	1	1	1	8	0	4	0	5	3	1	0
CFKLVDKSC	6	0	7	10	8	23	11	16	5	12	7	8	3	5
CEVTSPSYC	6	0	7	4	2	0	4	12	5	3	9	5	1	1
CTSRPMRKC	6	0	7	3	5	6	6	5	3	3	0	2	0	0
CLSLESI	6	0	7	1	11	8	9	0	11	3	6	2	4	2
CWGS	6	0	7	1	3	0	9	0	5	3	3	1	6	0
CLSTRKKVC	6	0	6	8	7	1	7	3	12	6	13	17	3	26
CSTGNVGRC	6	0	6	7	4	10	16	0	7	4	7	5	2	18
CKLNMDP	6	0	6	6	9	2	2	6	5	5	9	5	3	3
CQVLRSETC	6	0	6	4	7	0	1	0	6	7	9	6	4	3
CSNTRA	6	0	6	3	6	5	7	0	3	6	15	15	4	23
CTVVNDEPC	6	0	6	2	3	9	9	1	10	5	3	3	3	5
CAGATIPEC	6	0	6	1	5	3	13	14	8	3	6	4	3	0
CWLEGSSVC	6	0	6	1	2	1	6	4	0	0	4	2	4	2
HSDCC	6	0	6	0	0	2	10	0	2	0	0	4	7	17
CSVLTADKC	6	0	5	20	15	5	4	10	9	1	7	19	2	1
CRVPTPRGC	6	0	5	5	5	5	4	0	2	3	2	9	1	3
CLLSSRARC	6	0	5	5	2	0	1	0	5	1	3	5	1	4
CLTTKESRC	6	0	5	4	13	8	14	6	20	11	9	16	8	50
CGRFARDRC	6	0	5	4	8	4	10	0	2	7	7	7	6	2
CLLSGTRMC	6	0	5	4	4	3	8	3	5	0	5	1	4	5
CQSAPGKLC	6	0	5	2	6	0	2	4	5	4	3	5	0	1
CDIARAKEC	6	0	5	1	10	6	2	0	3	8	10	8	3	2
CRSTA	6	0	5	1	0	4	7	0	0	2	1	0	4	0
CLTVRTQPNC	6	0	5	0	1	0	3	0	3	1	4	0	4	0
CKSPQTDKC	6	0	4	10	13	10	2	24	16	8	9	13	1	1
CVEP	6	0	4	7	11	2	6	5	5	6	4	2	5	0
CLQRSQTPC	6	0	4	6	8	1	5	16	4	3	7	7	1	1
CANRTNYEC	6	0	4	5	1	3	4	28	2	5	3	1	3	0
CSTRQTNSC	6	0	4	4	12	6	5	5	6	2	3	12	5	23
CSFPELKVC	6	0	4	4	7	3	5	6	7	4	2	3	4	4
CAQGRRQRC	6	0	4	3	7	3	6	8	7	5	10	1	3	1
CVAQPALTC	6	0	4	2	18	6	5	0	1	6	10	7	4	0
CSSLC	6	0	4	2	3	3	2	8	3	5	6	10	4	1
CRKLTNTIC	6	0	4	1	0	0	9	0	3	5	1	19	5	3
CEGVGE	6	0	4	0	6	0	1	7	7	1	6	5	1	4
CPGARRLPC	6	0	3	14	3	8	4	24	1	13	13	5	1	9
CRELETVKC	6	0	3	8	5	11	7	2	9	10	7	6	5	20
CTRNPALTC	6	0	3	6	9	3	7	0	5	4	3	13	4	5
CMDPAHVKC	6	0	3	6	7	5	5	5	1	3	6	4	6	0
CLRLDSVAC	6	0	3	5	6	4	9	0	2	1	12	4	3	2
CRRSSSQC	6	0	3	4	10	6	6	13	8	4	5	7	2	3
CDTAQEGRAKLAAALE	6	0	3	3	10	7	7	2	3	2	7	11	5	0
CKQP	6	0	3	2	3	10	4	0	1	3	3	10	1	12
CLEMETT	6	0	3	2	1	4	3	0	0	2	0	5	1	16
CSLQMAGEC	6	0	3	0	13	1	5	11	10	9	14	10	2	5
CPVEWARLC	6	0	3	0	1	0	3	0	1	0	0	0	5	0
CVRRLDKTC	6	0	2	8	7	7	1	0	1	1	1	5	3	0
CAEFSTKRC	6	0	2	5	8	0	3	0	5	3	2	1	2	0
CSGRQISTC	6	0	2	4	10	10	4	7	3	6	10	2	3	3
CPGPISHRC	6	0	2	4	4	5	17	0	2	4	2	6	6	1
CASCPGTPC	6	0	2	3	2	0	8	0	2	3	6	4	5	4
CQERVSDEVLSLRPHSS	6	0	2	2	11	3	3	0	1	2	8	3	2	0
CSNALLRNC	6	0	2	2	1	2	4	4	2	3	1	1	1	0
CGGVRRSAC	6	0	2	1	5	2	7	0	3	3	14	10	3	24
CLAM	6	0	2	1	2	1	9	6	5	4	2	2	5	0
CNPPRRFMC	6	0	2	1	2	0	10	2	0	3	0	4	5	0
CDPIKPTYC	6	0	1	5	0	1	7	4	1	1	1	2	2	0
CTFVSGTVC	6	0	1	4	1	4	12	0	3	8	9	2	8	0
CASRPENGC	6	0	1	4	0	4	5	7	3	5	2	4	2	20
CSQKRPMSC	6	0	1	2	2	0	0	0	2	1	0	9	2	9
CFQI	6	0	1	2	1	2	6	0	0	3	0	2	2	1
CHQIK	6	0	1	1	1	2	2	0	1	0	0	0	1	0
CSRPFYTRC	6	0	1	1	0	0	5	17	3	1	3	0	7	3
CAIKRPSHC	6	0	1	0	4	7	6	0	1	1	1	5	3	3
CATQTA	6	0	0	3	9	7	5	0	1	1	1	3	2	1
CRQTSSVEC	6	0	0	3	2	3	2	10	1	2	2	0	2	0
CDRWVQGSAKLAAALE	6	0	0	2	1	0	11	0	3	0	1	1	4	6
CTNAGEFRC	6	0	0	0	4	4	15	0	5	1	3	0	6	0
CRFARDEFC	6	0	0	0	3	1	10	0	2	3	2	0	1	0
CGSFYADPC	6	0	0	0	1	0	2	0	3	0	1	0	0	0
CMFIDIRRC	6	0	0	0	0	0	6	0	0	0	0	0	5	0
CNATKKTRC	5	295	118	27	26	15	12	285	119	15	36	16	8	197
CNSTKSRAC	5	244	95	15	15	24	5	146	83	6	24	17	1	178
CWRENKAKC	5	144	63	5	10	7	14	103	38	7	9	5	3	151
CRSNNQTGC	5	90	10	7	19	14	12	16	2	8	7	17	6	42
CSLSNRTTC	5	60	30	11	23	6	16	80	28	14	19	9	10	117
CGPSSSKRC	5	59	14	6	10	10	5	14	10	3	5	3	1	33
CKDTKAALC	5	59	14	5	3	4	5	4	4	10	11	10	4	1
CQLGSDLRC	5	54	19	14	7	6	9	14	13	10	11	22	8	33
CNKREHKVAKLAAALE	5	46	17	11	12	4	7	16	18	8	11	3	8	4
CNTKSPSTC	5	46	10	7	11	20	9	19	7	10	14	19	8	6
CSMEAVTTC	5	42	6	6	21	9	9	13	10	4	15	1	2	24
CNRTARNQC	5	40	17	7	8	5	2	0	11	1	3	1	3	43
CGTKPNTRC	5	38	8	6	19	15	14	14	7	3	22	9	3	8
CSMDPSSKC	5	37	53	15	10	19	12	10	19	16	28	42	12	41
CGKRQPPSC	5	36	6	13	8	1	4	15	11	10	6	12	3	38
CSREDMSTC	5	34	14	9	20	12	7	22	10	12	22	19	1	4
CKQSGTGNC	5	34	6	14	23	3	5	16	13	7	9	26	2	20
CSSRNGNPC	5	32	21	12	19	15	12	14	18	12	13	34	2	33
CKSTDDRDC	5	32	11	10	12	11	5	0	17	5	10	17	7	11
CVATKGGTC	5	32	10	17	15	11	8	22	10	9	30	20	4	9
CNLDSTLAC	5	32	6	9	5	11	7	8	2	8	18	31	6	0
CNDNQDALC	5	31	15	14	10	20	13	1	15	9	17	37	11	26
CDNC	5	30	36	22	19	15	18	57	9	20	45	33	9	31
CAINRKTNC	5	30	23	27	25	52	6	32	18	26	25	21	5	11
CASSNSFEC	5	30	23	10	2	0	7	2	23	10	11	19	5	3
CMKRSDSNC	5	30	6	7	3	0	4	9	2	5	9	22	0	21
CDSLNGAGC	5	29	28	9	13	21	8	11	11	8	13	21	6	22
CSKDMTRTC	5	29	8	9	11	17	6	0	28	8	8	12	4	9
CEGKSLGGC	5	29	5	6	11	9	4	2	8	4	5	1	0	6
CDTVTGSMC	5	29	3	0	3	12	8	2	14	5	19	14	5	7
CKTEMRQRC	5	28	21	18	10	10	9	31	23	6	8	15	4	15
CRD	5	28	16	16	10	22	12	26	10	17	21	17	10	35
CLRSANRSC	5	28	10	20	23	2	14	27	5	11	24	15	7	1
CNE	5	27	15	14	31	29	20	14	21	17	19	19	4	45
CVDELDKKC	5	27	12	16	18	13	8	87	8	7	16	12	4	12
CGGRSAEKC	5	27	11	16	26	22	17	76	22	22	21	25	5	23
CGEENSVSC	5	27	10	8	31	21	14	26	17	7	26	45	10	0
CVRKDLETC	5	27	7	8	8	8	9	5	4	7	14	10	6	11
CISPLVESC	5	27	3	2	8	19	2	0	19	2	1	4	5	4
CVAQGKKLC	5	26	25	17	29	11	17	6	30	17	24	31	10	9
CAN	5	26	11	20	43	25	26	22	14	16	32	56	15	15
CGRTPGHTC	5	26	11	9	9	6	13	1	8	7	14	8	8	2
CTKVGNGGC	5	26	6	10	25	23	9	20	8	5	14	25	2	11
CRKLNSELC	5	25	19	14	27	19	10	12	11	6	20	29	11	6
CGKAQMNTC	5	25	8	9	17	14	13	13	8	9	30	25	6	12
CSEPRTVRC	5	25	1	1	2	1	5	0	3	1	0	3	3	11
CEGAHEFTC	5	24	14	0	13	10	15	19	5	6	5	3	7	0
CDPSNDHNC	5	24	9	6	8	15	7	24	6	3	13	11	5	0
CRETQLTSC	5	24	5	3	7	7	2	0	2	5	6	5	5	1
CAEDRLISC	5	23	30	10	22	16	12	2	18	11	13	13	6	40
CDLTRSSPC	5	23	15	6	17	23	19	5	6	15	15	21	3	15
CGTNGTTSC	5	23	8	7	7	1	10	11	3	6	6	6	6	12
CASDANMIC	5	23	7	2	5	22	14	19	10	2	9	15	6	3
CQLSPMSEC	5	23	1	1	0	0	3	1	4	0	1	1	0	0
CASDSGSHC	5	22	27	25	26	20	9	32	7	10	42	26	4	20
CSNTSG	5	22	15	13	27	15	24	8	12	10	19	16	8	10
CGGGLKTTC	5	22	13	10	12	7	5	9	5	12	11	8	4	11
CRSKANNKC	5	22	12	16	21	19	8	3	14	14	25	13	4	0
CPGTQTQ	5	22	6	2	4	3	4	25	4	1	4	9	0	1
LL	5	21	51	16	21	30	23	73	45	19	16	25	15	17
CSGSGTRRC	5	21	8	16	8	7	11	15	26	12	23	24	0	39
CGPAVGNSC	5	21	3	10	7	3	8	28	11	4	5	8	4	1
CESKRGERC	5	20	23	16	28	19	16	16	24	14	19	27	10	24
CSNHKGTAC	5	20	19	15	12	14	13	11	21	13	7	4	4	0
CARKKLVNC	5	20	18	15	4	4	12	6	11	13	11	9	13	3
LLL	5	20	15	6	6	14	7	28	6	7	6	14	4	9
CARGGKMRC	5	20	13	18	16	3	25	12	12	16	11	23	5	24
CQAS	5	20	10	7	8	5	15	3	4	4	9	15	8	10
CDPSAVTHC	5	20	9	6	7	10	12	3	13	8	7	7	10	5
CADGGKSRC	5	20	7	8	19	17	9	2	9	14	13	22	5	32
CVTKSKVRC	5	20	6	9	6	4	7	4	7	3	2	7	4	6
CTGVDKLRC	5	20	5	13	18	13	8	7	7	12	10	20	3	0
CVKHNSTSC	5	19	15	11	22	19	7	29	14	20	14	31	6	9
CTRKDPGTC	5	19	15	10	6	2	12	22	14	8	21	22	5	8
SGVGL	5	19	14	12	11	4	13	1	14	10	17	14	3	23
CEECAVEHC	5	19	11	10	2	6	2	10	6	5	7	6	5	6
CGPCV	5	19	9	7	10	7	9	62	0	9	6	8	3	27
CGEEGGFQC	5	19	8	3	3	5	5	0	7	8	8	4	0	0
CIANKGSMC	5	19	7	13	11	7	4	9	10	5	13	16	1	5
CSHSRSESC	5	19	6	2	1	3	8	0	6	10	2	5	5	5
CSQS	5	19	3	15	17	22	19	13	5	11	7	12	5	10
CSLPDETRC	5	18	15	9	10	8	10	0	1	6	7	4	5	2
CNF	5	18	12	7	7	14	12	13	14	5	9	9	9	5
CLSTAC	5	18	10	10	22	8	18	0	10	15	27	17	6	37
CKKSALQTC	5	18	6	10	14	2	6	17	5	8	12	20	2	6
CRSYSNNPC	5	18	5	3	3	4	9	8	0	4	0	3	2	4
CISHVE	5	18	4	4	4	16	10	0	8	8	8	13	4	2
CEEGASRKC	5	17	23	12	19	45	8	5	18	17	19	50	6	6
CDKRMGKSC	5	17	21	19	19	13	11	17	13	17	15	11	10	9
CLQEDYGNC	5	17	17	6	7	6	8	0	4	6	4	10	2	3
CKSPVVVDC	5	17	13	10	30	12	23	8	10	11	16	23	10	27
CDQ	5	17	12	8	12	12	14	4	10	8	6	23	5	8
CNREKGERC	5	17	12	0	7	6	6	12	15	1	5	4	2	12
CANEGSGMC	5	17	10	14	28	10	15	49	11	13	26	27	8	27
CGGPGTMQC	5	17	10	8	6	3	5	4	15	6	8	13	3	4
CSQP	5	17	8	10	12	3	11	20	10	4	16	19	6	49
CDRNDPKLC	5	17	7	12	9	25	5	7	6	8	14	34	9	9
CAPKSTDVC	5	17	7	6	16	20	4	9	8	8	23	12	3	79
CPVS	5	17	6	5	11	7	13	5	4	5	11	14	9	1
CRDKEHP	5	17	4	6	10	3	10	11	3	5	6	6	10	4
CSVRDGPSC	5	17	3	7	16	17	8	8	4	13	14	10	8	19
CTSSGNARC	5	16	16	20	18	8	19	8	13	10	16	10	7	20
CVE	5	16	15	13	11	15	14	18	23	8	11	8	10	37
CVRSSRKDC	5	16	15	7	18	7	11	29	13	4	14	35	5	6
CVPQESTSC	5	16	13	5	17	33	6	20	12	11	12	13	5	1
CQKRDPASC	5	16	11	18	27	34	22	19	15	12	31	17	8	10
CESNISLPC	5	16	10	2	6	16	5	15	7	5	11	12	3	1
CAMLGKNLC	5	16	9	9	2	3	10	12	3	4	4	5	3	0
CSRSSVQRC	5	16	3	10	15	22	7	5	3	5	13	16	1	5
CGANTARDC	5	15	26	21	32	17	15	22	19	13	21	29	11	54
CIQFEDLPC	5	15	9	1	8	5	6	2	1	5	0	4	1	2
CEECEAT	5	15	8	7	16	3	12	14	3	13	8	9	0	5
CCDITNDDC	5	15	8	5	5	3	2	0	8	2	0	6	1	3
CSSDGPVRC	5	15	6	5	15	13	9	15	14	11	18	5	3	11
CSKT	5	15	4	9	17	15	6	20	10	6	21	13	4	16
CLGTQGPDC	5	15	4	3	8	11	3	1	2	0	6	3	2	11
CKELLSVGC	5	15	2	3	7	10	5	0	8	6	3	5	6	5
CSKSKVY	5	15	2	2	4	1	3	5	2	1	4	1	1	2
CVPMRLGPC	5	15	1	3	3	4	7	0	2	2	4	2	2	0
CPASAVKKC	5	14	18	10	12	5	9	9	15	11	17	24	8	16
CKRSSISNC	5	14	17	16	18	16	18	7	13	17	13	11	5	9
CKGPSKRTC	5	14	15	15	9	3	1	8	20	7	9	7	3	14
CNM	5	14	14	12	19	8	18	26	26	20	20	15	9	20
CSSSPDSSC	5	14	12	9	13	10	10	5	30	6	9	13	8	29
CVEKPSNFC	5	14	10	10	19	18	12	15	12	10	10	16	9	23
CPPT	5	14	10	7	4	25	11	20	4	7	10	6	5	18
CGAVTRARC	5	14	6	6	6	35	5	0	16	6	2	3	3	13
CISTDQMTC	5	14	3	5	9	3	6	0	4	3	10	6	2	3
CKSSWGGNC	5	14	3	2	5	1	2	6	8	4	4	2	3	10
CCETKVGEC	5	14	1	4	9	10	7	17	0	5	8	3	0	0
CAI	5	13	20	20	16	9	24	2	9	10	13	21	8	23
CKRSVVTPC	5	13	17	5	19	4	5	0	10	8	9	1	3	13
CKG	5	13	16	19	17	38	17	16	9	14	21	20	5	27
CSDVRDRRC	5	13	16	7	7	9	13	7	10	15	13	3	4	6
CLRPTDTAC	5	13	13	6	3	5	7	10	8	6	9	2	5	8
CQMRAGNRC	5	13	11	9	7	7	21	9	8	28	7	8	5	9
CRTEEMYQC	5	13	11	4	6	0	8	20	4	7	5	5	6	4
CGKGVVPGC	5	13	10	5	22	16	18	10	14	9	15	9	8	25
CGTDRGSSC	5	13	8	21	29	17	12	15	13	6	21	20	10	46
CQASSEKPC	5	13	8	12	15	12	9	6	12	7	14	28	2	16
CVPRKENPC	5	13	6	11	9	23	5	15	4	4	3	3	0	2
CARRPCP	5	13	6	9	6	11	16	3	1	11	8	3	4	24
CESYGEGSC	5	13	6	8	10	11	12	0	2	4	13	18	3	0
CSSAVSTKC	5	13	6	7	4	0	0	0	5	10	5	6	2	2
CDRRESASC	5	13	4	8	17	10	11	5	1	9	12	26	4	4
CHSSSAKKC	5	13	2	3	4	1	4	3	7	4	10	15	1	4
CHKGIQANC	5	13	2	2	9	2	2	13	1	6	3	8	0	2
CVSATITNC	5	13	1	1	1	0	3	0	1	0	1	2	2	0
CAASSAEPC	5	12	31	14	19	14	12	15	27	8	9	14	8	27
CEGDFTAQC	5	12	28	8	10	13	14	13	21	10	16	9	6	0
LPA	5	12	17	21	26	49	11	27	14	29	41	44	9	34
CSADDTALC	5	12	16	7	12	8	8	3	16	6	11	9	5	31
CVVT	5	12	12	8	7	14	10	0	5	4	10	23	4	4
CASRGMSKC	5	12	11	8	17	0	8	18	12	9	5	2	0	0
CSLGDDMDC	5	12	11	5	3	1	4	0	20	3	7	10	5	15
CVDYPDRSC	5	12	10	7	20	19	11	17	7	12	10	13	6	14
CCAT	5	12	9	12	20	14	11	15	6	11	23	6	13	7
CGMATPNGC	5	12	9	6	4	11	15	0	15	12	7	7	5	1
CGVEIEDSC	5	12	6	4	10	6	11	2	1	1	10	3	6	1
CMSPT	5	12	6	2	5	0	12	1	5	3	2	2	1	3
CKDVNVS	5	12	5	1	9	8	4	15	2	5	5	14	4	44
CLQNNKRIC	5	12	2	11	10	13	8	13	4	7	6	9	3	8
CDAYGTLKC	5	11	19	9	2	2	6	7	23	8	7	4	5	2
CSMGRRSEC	5	11	17	14	15	13	16	17	10	31	12	11	3	11
CPRTTEHAC	5	11	16	16	5	8	12	11	14	6	15	19	4	2
CASGSM	5	11	16	7	13	2	7	11	12	10	12	4	1	12
CESESVNEC	5	11	14	12	24	13	22	22	21	16	19	20	6	17
CGADN	5	11	14	12	23	14	14	5	7	14	19	20	9	17
CYDSNGRKC	5	11	14	6	12	16	6	7	17	10	10	14	6	10
CHECS	5	11	13	13	5	9	10	21	17	10	24	48	4	31
CPPLSLQDC	5	11	12	9	4	2	10	11	17	8	9	10	7	4
CRGRKSGAC	5	11	8	10	13	9	3	7	12	9	21	3	4	6
CGVLKVKDC	5	11	7	10	8	29	8	0	7	10	6	14	2	32
CKSSTTHRC	5	11	7	9	11	17	7	0	7	4	4	3	7	5
CQY	5	11	6	4	3	1	1	15	3	4	3	1	3	16
CNVKESSLC	5	11	4	10	17	33	11	117	11	12	10	43	6	16
CMKSLQISC	5	11	4	6	3	5	3	0	3	2	12	3	3	12
CVDKGVRNC	5	11	3	3	5	1	0	0	1	2	7	2	4	0
CAHDFQVSC	5	11	2	4	4	6	4	0	6	2	3	2	4	1
CSRE	5	10	20	20	7	9	18	27	14	17	17	17	5	25
CSHP	5	10	19	9	20	6	20	66	8	7	12	22	6	1
CADSSANAC	5	10	17	19	18	8	10	5	12	16	19	33	6	7
CTSHKGSLC	5	10	15	10	20	24	12	23	17	16	18	24	9	3
CNSISDV	5	10	14	13	18	28	13	38	6	9	16	17	10	12
CREVTSGRC	5	10	13	20	21	20	15	0	22	13	16	24	6	30
CASAHLGLC	5	10	12	5	4	0	10	20	7	1	7	9	11	5
CTMEHPAVC	5	10	11	11	18	5	9	3	10	12	14	24	3	6
CLRSRGSDC	5	10	9	9	13	15	6	14	16	9	7	8	4	21
CDADHTRAC	5	10	8	9	21	6	12	44	5	8	10	15	6	2
CEESG	5	10	6	5	10	6	7	28	8	6	8	3	4	32
CGTTLSVMC	5	10	5	2	9	4	12	8	2	0	4	5	11	7
CTNST	5	10	4	0	3	12	8	2	1	3	11	6	3	3
CNGGDLQSC	5	10	3	5	7	4	9	5	2	5	9	2	2	0
CNPTAT	5	10	3	2	11	5	6	0	1	3	6	9	4	4
CSLSEY	5	10	1	6	3	2	6	0	4	0	7	0	1	7
CVDST	5	10	0	4	6	4	15	9	2	4	15	8	9	0
CEL	5	9	30	32	28	25	25	21	25	25	27	29	13	57
CASDPTHLC	5	9	17	4	6	9	6	4	25	7	9	10	6	8
CKM	5	9	16	12	22	13	13	10	19	14	15	13	12	9
CGPLQADLC	5	9	14	9	21	12	12	0	13	10	18	27	2	2
CEP	5	9	14	9	9	4	13	17	11	11	15	16	6	5
CKNRERDNC	5	9	13	7	5	14	7	45	9	5	15	10	5	16
CTFKKNTMC	5	9	11	12	13	1	6	12	13	14	11	12	7	3
CLEKKKISC	5	9	10	6	15	28	8	33	15	20	8	17	7	11
CSGSNNVSC	5	9	9	9	5	7	11	0	12	10	10	9	6	33
CDTGMARSC	5	9	8	10	9	6	11	0	11	3	9	15	8	3
CVRGP	5	9	8	9	12	10	14	0	5	9	16	22	12	9
CRKLDRSPC	5	9	8	7	4	1	6	5	2	3	15	3	6	4
CSFGQTASC	5	9	8	6	11	27	15	3	10	13	16	11	6	29
CPRLSTKDC	5	9	7	11	10	1	2	0	11	8	9	6	1	2
CGPAKSYSC	5	9	7	3	1	8	5	31	3	3	4	2	4	8
CSRAPGYRC	5	9	6	9	7	7	11	32	7	11	9	10	2	9
CLPGRRLGC	5	9	5	10	8	6	9	0	13	7	12	7	7	12
CGSRSPVKC	5	9	4	8	11	8	1	0	2	1	1	12	3	0
CGIEVRERC	5	9	3	9	13	9	7	3	3	9	7	6	4	4
CATTKSRPC	5	9	3	1	3	15	2	0	4	4	3	3	0	8
CAGKATQLC	5	9	1	8	1	6	4	20	3	6	2	8	6	16
CRKKDRTPC	5	8	16	5	18	9	11	15	15	18	18	23	4	28
CRLKSGGAC	5	8	15	9	12	12	7	21	12	12	18	13	5	3
CASRPGVSC	5	8	14	14	24	19	19	9	13	8	10	17	7	5
CNAEALENC	5	8	14	11	16	26	11	3	15	9	21	22	8	25
CSSKFRSGC	5	8	14	9	4	1	10	4	3	7	7	5	4	1
CVVGGVSTC	5	8	12	6	16	2	17	45	7	7	16	15	6	8
CVTS	5	8	12	3	12	25	10	3	11	10	5	17	5	29
CNC	5	8	11	8	14	18	12	2	5	5	11	8	8	7
CRTTANLRC	5	8	10	7	15	9	11	0	9	15	8	18	6	8
CGSSGPD	5	8	10	6	8	4	13	18	12	3	11	10	3	4
YD	5	8	9	12	5	10	9	1	5	3	7	5	2	2
CLVGCDSAC	5	8	9	10	2	2	12	24	11	3	11	4	5	3
CEVGARPSC	5	8	8	6	6	2	14	4	9	8	7	11	2	13
CAPLD	5	8	8	4	4	5	10	3	7	6	5	8	5	0
CESKGHQPC	5	8	7	13	7	27	10	13	6	6	6	11	1	16
CVGGLLTHC	5	8	7	2	3	3	5	9	6	1	3	2	0	2
CRGSRVQEC	5	8	5	8	21	21	16	33	22	10	12	15	5	2
CTDQRSSSC	5	8	5	7	5	6	7	19	5	2	9	10	4	3
CGSLHSSEC	5	8	5	6	2	4	13	7	8	4	5	13	1	5
CARGQSVAC	5	8	4	12	17	9	9	25	8	6	12	12	2	3
CAKTIMTTC	5	8	4	4	5	6	10	8	10	7	3	0	3	5
CSF	5	8	3	9	10	19	16	4	3	8	8	5	12	13
CARRESSDC	5	8	3	2	6	0	2	12	6	3	5	3	1	7
CSDHDDQYC	5	8	3	2	4	10	3	10	9	4	2	4	1	20
CDRVRELTC	5	8	1	4	3	7	8	2	7	1	8	4	5	0
CDGAGRGKC	5	7	26	23	43	28	28	22	26	26	39	18	6	35
CSGLTTTSC	5	7	22	7	15	15	11	0	23	4	18	5	10	32
CSSIKKLEC	5	7	21	17	24	39	9	5	34	18	17	42	5	6
CGKLSKSSC	5	7	20	24	33	16	15	67	50	25	28	22	7	26
CGTTERRVC	5	7	18	9	22	31	9	7	25	13	23	14	7	10
CKSIDR	5	7	16	9	12	26	9	11	17	8	5	10	3	0
CNPGSDVSC	5	7	13	5	12	23	11	24	11	10	20	26	2	24
CDPKVKRIC	5	7	12	13	14	6	12	41	10	20	9	14	5	0
CLDETADIC	5	7	11	3	3	2	8	1	16	7	2	2	4	1
CSGLVAELC	5	7	9	6	15	2	15	0	13	5	2	11	4	11
CPTKGGKAC	5	7	8	23	25	9	14	26	5	17	13	26	4	20
CATDTKMLC	5	7	8	3	9	0	11	30	7	5	8	13	2	8
CLKSK	5	7	7	16	22	14	11	8	14	21	33	12	7	33
CSTEEHLDC	5	7	7	8	2	24	5	9	13	4	11	13	3	8
CTTSPSLDC	5	7	7	6	1	5	5	0	6	1	3	3	2	0
CVSPRISQC	5	7	6	9	10	4	4	3	5	5	11	12	2	5
CSGDHVSSC	5	7	6	6	34	5	10	2	12	8	18	18	3	0
CIVDTYGGC	5	7	5	1	1	6	7	0	1	4	1	4	6	0
CRKPVADLC	5	7	4	15	15	16	16	12	10	14	11	14	4	5
CQKHNQDKC	5	7	4	6	8	3	11	12	13	17	10	11	4	3
CNRDARIRC	5	7	4	5	7	7	3	0	1	8	12	5	4	26
CIANS	5	7	4	4	8	10	9	20	2	4	13	0	4	0
CIGSKS	5	7	3	6	12	9	6	35	2	9	13	14	8	3
CILRGTPSC	5	7	3	4	4	15	2	0	5	7	2	0	4	0
CRRNDVFTC	5	7	2	3	0	0	5	0	0	1	3	1	1	3
CVRSSQQIC	5	7	1	3	11	3	13	5	2	1	9	4	4	1
CSRMDRVTC	5	7	1	0	5	0	4	0	0	3	0	0	0	0
CTLTSGERC	5	6	24	11	28	12	7	37	19	8	5	19	4	14
CKAPLNQIC	5	6	16	9	9	3	6	2	1	4	1	15	4	0
CSPSRSSPC	5	6	15	17	31	21	7	30	17	11	16	15	12	18
CQQ	5	6	14	5	15	13	15	19	13	10	15	6	7	8
CERGSVPGC	5	6	12	16	27	20	12	18	22	13	17	7	2	14
CEGAGAMSC	5	6	12	9	17	9	7	11	9	13	16	13	8	4
CNENGHSKC	5	6	11	16	12	12	9	41	5	7	9	12	4	5
CITSTGEFC	5	6	10	12	8	13	13	7	10	5	13	9	5	7
CGDDAGANC	5	6	10	4	21	7	20	2	3	8	18	19	7	23
CTPSAANRC	5	6	8	5	16	8	11	5	10	5	14	26	6	28
CATHLVTDC	5	6	7	9	5	6	7	1	1	6	9	6	2	28
CDNPGPIKC	5	6	7	4	6	16	5	0	12	6	3	13	4	0
CWRQEGAIC	5	6	7	4	5	1	3	0	8	7	6	10	2	1
CEGAVRAAC	5	6	6	8	5	6	7	15	5	10	8	9	3	4
CVLP	5	6	6	5	10	7	12	11	5	4	9	21	3	6
CTRLTRLGC	5	6	6	5	7	8	9	0	9	5	7	5	3	5
CKMEERMSC	5	6	6	4	1	6	6	0	7	5	7	5	3	17
CAVPNESRC	5	6	5	9	1	0	5	1	8	3	8	17	3	5
CETVSTS	5	6	4	12	12	15	11	55	4	10	18	15	9	33
CSNPPASSC	5	6	3	5	18	6	13	31	5	3	13	2	4	2
CSLTEGNSC	5	6	2	8	14	14	9	29	9	5	8	13	2	4
CRDGTPVVC	5	6	2	6	4	5	7	8	6	3	3	6	4	0
CRADAALTC	5	5	25	13	30	30	11	5	15	13	19	16	13	53
CRSRGDIPC	5	5	18	8	9	20	10	10	9	11	26	21	5	3
CSGDATPHC	5	5	17	5	13	16	12	0	10	12	5	18	7	14
CGLRGE	5	5	16	4	2	4	16	15	3	4	6	4	9	36
CSATTAGRC	5	5	15	10	24	16	11	17	17	8	8	6	8	3
CSTNLRAKC	5	5	14	9	4	11	15	2	14	16	3	11	13	3
CRGQTSPGC	5	5	12	8	8	2	7	18	16	10	7	9	3	8
CQEFSVSQC	5	5	11	6	1	0	1	0	2	2	4	7	2	0
CNDKKGMIC	5	5	10	13	12	3	9	22	8	5	11	12	3	10
CNLMASDSC	5	5	10	7	6	15	4	29	8	7	7	17	5	18
CRPVTSETC	5	5	9	6	9	0	9	0	17	5	4	8	5	4
CMAVGAEAC	5	5	8	3	8	16	4	8	8	1	9	8	5	3
CSLMEGKGC	5	5	6	16	7	9	7	8	8	9	6	18	2	8
CMLPDQKPC	5	5	6	10	8	11	9	18	11	5	11	13	1	14
CPGRRMPGC	5	5	6	8	9	3	3	1	3	5	9	6	4	4
CKWTKVENC	5	5	6	4	4	1	13	0	12	6	7	8	4	8
CDALTNDYC	5	5	6	4	3	1	2	0	5	2	4	2	2	1
CGAPSRDTC	5	5	5	10	11	12	12	7	5	8	12	5	4	22
CFT	5	5	5	7	10	5	8	7	11	3	3	15	3	16
CPEQFRQRC	5	5	5	5	4	3	5	0	9	3	2	2	6	0
CPSEKFDSC	5	5	5	3	20	4	5	16	3	10	10	19	8	15
CAF	5	5	5	2	13	4	8	3	10	4	6	0	4	7
CPPKPTSLC	5	5	4	10	7	3	7	8	14	9	4	5	1	7
CKDRSPLKC	5	5	4	6	17	12	16	31	8	14	7	7	8	7
CRTLP	5	5	4	5	8	7	7	3	3	4	3	0	3	7
CAGTRKMRC	5	5	4	1	8	6	8	0	8	2	6	2	1	1
CKASELNTC	5	5	3	3	9	3	7	3	2	13	5	11	6	2
CVAGKITTC	5	5	2	5	9	5	6	0	4	5	6	13	2	4
CFANDAGSC	5	5	1	8	8	8	6	0	7	7	8	16	3	0
CARGKVRDC	5	4	26	19	12	6	12	17	24	31	18	26	3	6
CSSR	5	4	22	5	10	10	27	30	28	11	10	8	10	13
CMGLDTAMC	5	4	19	9	12	4	5	0	22	10	6	4	0	5
CLRSNLSPC	5	4	18	8	10	10	15	13	14	14	10	14	8	14
CTACTADDC	5	4	18	8	7	1	8	14	10	7	6	1	5	14
CGPEFAARC	5	4	18	5	10	5	13	15	12	10	6	1	14	15
CLPQRSSRC	5	4	15	17	4	10	4	14	13	6	26	10	2	10
CTRGSSRSC	5	4	15	7	11	9	11	15	14	14	17	13	0	16
CRAE	5	4	14	4	14	11	8	14	9	4	9	11	4	22
CNV	5	4	13	9	5	2	3	2	4	3	9	1	3	17
CGPIGSAPC	5	4	13	8	10	22	14	18	12	6	12	8	10	16
CLRR	5	4	13	7	15	2	11	3	26	6	3	5	6	18
CSTGVFTKC	5	4	13	7	1	0	7	12	9	8	4	3	5	1
CMKAGESVC	5	4	12	9	3	4	11	3	15	5	2	11	6	1
CLEDKKVPC	5	4	12	7	12	15	17	19	14	7	16	30	4	11
CAIPGLTSC	5	4	12	7	8	4	6	3	8	10	16	6	1	4
CTSATDNIC	5	4	12	4	7	7	6	4	5	6	10	15	3	5
CGLDSGPMC	5	4	12	4	1	1	7	0	11	7	3	4	6	10
CKVRTARSC	5	4	12	2	6	2	4	0	11	2	4	9	4	1
CDI	5	4	11	10	4	17	20	29	10	8	12	10	7	8
CREKQSSIC	5	4	11	4	8	17	3	0	9	9	7	9	2	8
CSRSRSEGC	5	4	10	11	14	24	10	19	10	10	17	10	7	18
CFTEDSESC	5	4	10	7	3	5	5	0	20	12	7	6	2	18
CPNS	5	4	8	24	15	12	6	8	7	4	17	17	8	20
CAKSRNQNC	5	4	8	11	1	2	2	7	2	5	6	11	4	6
CLPNLPNAC	5	4	8	10	10	38	8	8	10	6	7	10	7	5
CSSARSVSC	5	4	8	8	14	15	7	2	15	11	4	6	2	24
CRSAPSRTC	5	4	8	8	8	9	2	12	10	11	6	13	2	1
CTRGSSPSC	5	4	8	7	21	11	9	15	6	10	23	11	5	85
CTRSSPTMC	5	4	8	3	16	9	4	4	5	4	8	12	3	5
CTNSLSYKC	5	4	7	9	3	2	7	12	14	7	4	8	1	0
CSRESTRRC	5	4	7	9	2	11	4	0	3	3	1	2	4	3
CPQAR	5	4	7	9	1	0	2	3	31	5	10	1	2	4
CDEPVANACLSLRPHSS	5	4	7	6	4	2	14	17	3	1	9	5	6	8
CTDLLDDLC	5	4	7	5	5	12	11	4	7	8	9	13	5	23
CTPNPLNEC	5	4	7	4	3	10	4	11	8	4	9	1	0	2
CPPVHGARC	5	4	6	3	5	4	3	3	6	2	0	4	3	19
CSERVNTPC	5	4	6	2	4	14	2	0	6	6	7	7	2	2
CTRDSPMIC	5	4	6	2	3	0	3	0	0	5	0	1	2	5
CPSSAKAMC	5	4	5	5	14	3	3	0	8	3	9	3	1	0
CWGRTPSTC	5	4	5	0	2	0	8	0	1	0	1	2	2	3
CGDNLNASC	5	4	4	4	1	0	3	0	4	4	4	1	2	22
CRPHQSAAC	5	4	2	4	6	0	8	1	8	8	1	2	6	10
CTVMRYNTC	5	4	2	1	4	4	4	0	2	5	3	1	3	0
CSAGGSTAC	5	4	2	1	2	2	1	0	0	4	3	3	3	0
CGGLG	5	4	0	6	10	1	19	5	3	5	4	14	5	6
CVNRMRTPC	5	4	0	3	8	5	9	17	4	9	2	0	5	6
CAPTYNDPC	5	3	21	8	4	6	9	0	17	1	4	2	3	9
CDP	5	3	19	15	10	30	22	0	15	13	22	9	14	49
CIGIPSGAC	5	3	16	5	4	7	9	0	11	5	8	14	5	7
CGKMKSIVC	5	3	15	20	16	14	16	9	15	14	13	15	6	9
CQRVTDSAC	5	3	14	7	18	13	14	0	6	9	14	9	4	18
CKAPYNTDC	5	3	14	5	11	5	7	5	18	6	5	7	1	7
CRASGLVAC	5	3	14	5	9	3	12	6	13	8	3	10	1	20
CSYDSSTRC	5	3	13	4	2	6	19	1	21	10	5	3	8	0
CNRPLNPEC	5	3	12	17	15	24	6	8	5	9	4	11	4	0
CKSASLKRC	5	3	11	16	12	9	6	1	11	13	8	5	5	0
CVSHREDPC	5	3	10	5	9	4	5	26	12	6	1	1	5	0
CPNDRGRKC	5	3	9	22	18	27	2	0	9	14	21	24	7	26
CGLVPNRLC	5	3	9	5	5	3	8	6	11	5	5	4	1	12
CVC	5	3	9	3	12	7	17	3	8	8	12	8	15	1
CSQDTSSDC	5	3	9	2	9	10	7	0	11	7	6	25	3	6
CETIGSHGAC	5	3	8	8	4	1	8	26	9	7	8	1	5	1
CTQLDVASC	5	3	8	7	8	6	20	0	15	7	6	13	4	0
CSAEE	5	3	8	6	3	9	11	6	4	11	10	3	5	41
CTFSVGAEC	5	3	8	0	3	1	2	0	7	2	1	2	1	14
CKE	5	3	7	7	15	19	13	35	15	9	7	16	4	5
CRKERASPC	5	3	7	7	6	19	12	10	4	11	8	15	7	1
CKSN	5	3	7	5	4	4	4	0	6	4	6	3	2	0
CLTP	5	3	7	3	5	5	12	1	6	2	6	12	0	11
CDPS	5	3	7	1	4	2	7	1	8	5	4	0	3	10
CTLTKEDVC	5	3	5	8	7	3	7	0	4	5	13	4	3	17
CDVIQGGSC	5	3	5	5	6	5	2	5	4	7	7	6	0	4
CNGPRKAMC	5	3	5	5	4	0	8	0	13	9	4	12	2	9
CLKLKHTGC	5	3	5	2	1	0	2	0	5	4	1	2	1	4
CTGSACVTC	5	3	4	5	7	0	8	20	4	3	3	3	5	1
CTF	5	3	4	3	7	8	15	9	11	6	1	12	9	7
CSETKTGYC	5	3	4	3	4	0	6	1	2	3	3	1	2	1
CSRLTPTRC	5	3	3	7	11	7	21	5	7	14	11	7	3	11
CLGGKGTSC	5	3	3	6	14	16	3	12	4	6	12	14	7	0
CPLGATKSC	5	3	3	6	12	4	7	5	7	2	13	12	2	6
CGKNSVVVC	5	3	3	5	14	13	8	0	5	5	7	3	4	25
CKSSGRQVC	5	3	2	10	7	11	5	12	6	10	7	11	3	2
CGKLGIHPC	5	3	2	6	5	4	1	0	8	6	2	0	2	0
CPY	5	3	1	4	4	3	12	1	4	8	7	1	8	3
CSAYTADEC	5	3	1	2	2	2	0	7	0	1	0	6	0	1
CRRAALNDC	5	3	1	2	1	2	0	0	3	2	6	0	0	1
CTTRYPSRC	5	3	0	1	1	0	1	0	3	2	2	0	1	3
CERATVSTC	5	3	0	0	3	0	9	0	1	4	3	4	4	14
CTLK	5	2	18	6	8	0	5	5	20	10	6	5	3	12
CSRTSSSRC	5	2	16	14	20	11	8	3	23	16	4	2	3	7
CSRTSREDC	5	2	14	5	5	10	12	5	10	4	5	2	1	2
CRRDNERKC	5	2	13	13	19	6	12	12	6	9	28	7	2	2
CGSSYDVSC	5	2	13	11	10	3	8	0	18	7	9	20	7	10
CAARKDQVC	5	2	13	6	20	9	13	38	6	7	21	19	4	20
CANLRSVSC	5	2	12	8	14	1	16	63	9	6	11	16	4	15
CEGLQLSRC	5	2	10	5	11	2	13	4	9	7	10	3	3	2
CERDGAHMC	5	2	9	9	17	3	6	14	13	9	8	8	7	43
CNPAVHDSC	5	2	9	4	9	12	4	0	7	10	9	8	3	1
CND	5	2	8	9	7	11	16	6	13	7	14	20	5	8
CRGTPIRSC	5	2	8	8	12	7	8	13	10	8	14	10	1	31
CRSGLSSLC	5	2	8	6	8	5	12	2	6	8	4	1	9	0
CEEFQSHAC	5	2	8	2	14	9	10	0	5	1	3	0	5	1
CSEASNEKC	5	2	7	11	10	3	7	0	11	2	4	2	4	0
CSY	5	2	7	10	9	11	9	8	5	4	11	9	3	29
CKKEAMSTC	5	2	7	9	26	14	13	4	22	9	14	11	5	18
CGH	5	2	7	6	10	8	9	0	11	6	5	7	6	7
CSTQLLPNC	5	2	6	9	7	6	8	0	8	2	6	2	2	10
CKRNVSLAC	5	2	6	1	7	6	0	0	5	3	1	2	4	0
CANTHLPSC	5	2	5	6	9	3	2	0	11	4	2	7	5	1
CPIPLSGRAKLAAALE	5	2	5	4	7	6	9	0	6	1	2	2	4	4
CPLGK	5	2	5	4	2	6	0	0	0	2	3	0	3	8
CVSRATVPC	5	2	4	6	1	9	13	6	6	3	0	3	5	18
CGLQA	5	2	4	2	2	3	12	0	4	5	4	1	2	1
CTKSLKERC	5	2	3	6	6	3	6	0	4	7	4	4	1	0
CQRSANLNC	5	2	3	5	2	0	4	0	5	1	11	2	2	4
CSDQMNAMC	5	2	3	4	7	3	10	1	3	1	6	12	5	3
CTDQ	5	2	3	4	4	16	12	6	0	2	2	3	9	2
CAGRQISSC	5	2	2	6	4	3	8	0	5	1	4	16	3	2
CQVGNHNLC	5	2	2	2	5	5	5	4	5	3	3	2	0	12
CRDLSSRHC	5	2	2	2	2	6	7	0	3	3	5	3	3	2
CTNSYNRSC	5	2	1	1	1	0	10	13	1	4	4	5	5	17
CLKLAAALE	5	2	0	2	6	3	15	0	4	2	5	1	3	6
CKSSHRGVC	5	1	29	9	5	11	5	0	17	7	4	9	2	1
CDLKKGLRC	5	1	27	13	12	8	13	23	18	19	13	13	5	16
CRDSSSSVC	5	1	24	11	21	16	15	19	37	18	23	22	4	10
GLFGAKLAAALE	5	1	24	4	8	39	17	45	29	9	18	20	6	17
CKSPRRAPC	5	1	21	13	10	7	10	16	10	11	8	13	3	5
CNFAPTGGC	5	1	19	8	8	7	9	0	11	9	4	0	2	35
CSSSMTTLC	5	1	17	7	9	24	13	0	8	7	12	9	11	9
CVTDPGKLC	5	1	17	6	17	19	20	9	16	6	18	7	8	23
CAKSLRSGC	5	1	16	10	9	14	9	40	7	9	13	9	7	12
CFNDDSSSC	5	1	16	5	17	8	11	3	18	12	19	13	4	0
CARTQGAVC	5	1	15	16	26	14	8	0	24	12	13	21	5	18
CRRGSLITC	5	1	14	6	1	6	13	0	8	7	6	2	4	5
CHEDPQKIC	5	1	13	9	6	9	5	0	7	4	12	5	1	0
CISSDSPEC	5	1	13	8	2	6	8	0	16	3	3	4	2	15
CPEDGFDTC	5	1	13	6	8	8	10	9	9	11	16	35	1	16
CHTGVGNNC	5	1	12	15	18	23	5	19	13	13	19	36	4	6
CGELRSIEC	5	1	12	2	9	5	19	16	7	5	7	7	11	22
CQE	5	1	11	8	14	5	15	8	15	4	9	30	6	1
CSSPDQTRC	5	1	11	7	7	12	8	2	14	12	13	28	4	11
CGAYKVNPC	5	1	11	7	7	12	7	0	4	7	8	10	2	20
CRPTK	5	1	9	13	15	7	7	3	2	13	3	2	1	16
CNSV	5	1	9	6	16	14	12	11	5	10	12	3	6	26
CPVAENRVC	5	1	8	2	5	4	9	9	2	6	6	4	5	0
CSRRQSGGC	5	1	7	8	5	3	9	19	6	11	16	3	6	10
CQSVGTSQC	5	1	7	7	9	2	10	0	10	9	19	10	4	8
CRPKTSLLC	5	1	7	2	6	13	9	0	3	3	10	1	4	20
CSPTTVKGC	5	1	6	7	6	8	3	0	12	8	1	6	2	32
CVADDLVTC	5	1	6	5	7	7	6	5	11	8	11	3	1	4
CEGSWTRKC	5	1	6	5	1	1	13	8	4	4	4	1	5	0
CTNKTLQEC	5	1	5	5	25	28	9	13	10	9	17	21	5	8
CVIDKDCEC	5	1	5	5	4	0	5	0	5	3	0	3	2	2
CKQLPPPHC	5	1	5	4	4	0	12	0	2	5	8	13	4	5
CTGYSQVSC	5	1	5	3	18	9	19	15	7	1	5	7	7	0
CLPLDVTLC	5	1	5	3	5	4	4	0	2	3	7	0	4	0
CLRRDELRC	5	1	5	3	4	3	10	2	3	5	2	1	7	1
CRRSSPHSC	5	1	5	1	0	20	6	4	5	4	2	4	4	4
CSRADRRNC	5	1	4	8	13	20	4	15	7	9	5	12	5	4
CVPSKPVRC	5	1	4	7	3	12	10	0	7	6	8	4	4	1
CLF	5	1	4	7	1	2	3	18	3	5	3	1	2	10
CEQCTEN	5	1	4	5	10	10	4	1	10	1	13	10	3	2
CGPVGPHSC	5	1	4	5	3	5	5	0	3	3	3	4	2	1
CVRHDSVSC	5	1	3	4	7	10	3	0	6	7	3	4	3	0
CPVSNPIPC	5	1	3	3	4	2	3	0	3	5	4	12	3	1
CRRQNSLIC	5	1	3	3	2	2	2	0	1	2	1	3	0	2
CSQPEDQVC	5	1	3	2	10	6	5	0	1	2	4	1	4	30
CDRARRDSC	5	1	2	4	7	3	9	10	4	6	9	9	4	2
CRSPK	5	1	2	4	3	5	7	12	4	4	11	4	3	3
CVTSP	5	1	2	2	4	9	4	5	2	1	7	2	0	6
CIVGRHGMC	5	1	2	0	3	0	7	7	0	1	2	0	5	5
CRSGHSARC	5	1	1	13	4	1	7	20	2	10	10	1	8	7
CTERLAFRC	5	1	1	3	2	1	7	0	3	0	0	1	1	0
CSKTCATVC	5	1	1	3	1	2	9	0	3	0	2	4	4	12
CHSLTHVEC	5	1	1	2	7	3	5	0	11	3	2	8	2	1
CAQQLPPLC	5	1	1	2	3	3	11	32	2	2	5	2	3	3
CSNI	5	1	1	1	3	7	2	0	2	5	8	6	0	4
CLGAVYP	5	1	1	1	0	0	10	0	2	2	2	5	5	0
CRLR	5	0	36	4	1	7	10	5	26	1	4	1	3	3
RGRIL	5	0	30	14	8	15	18	33	35	11	16	14	2	13
CKKRLGIPC	5	0	24	20	5	5	20	5	30	15	10	1	8	44
CSSTQALEC	5	0	23	13	12	15	10	0	10	13	12	9	2	1
CNDPVNGSC	5	0	23	9	21	5	7	4	15	8	22	9	4	14
CKLWPSTEC	5	0	22	7	12	5	9	28	19	12	11	1	2	2
CGRKGRTLC	5	0	21	12	10	6	12	20	23	17	14	10	3	20
CKRTAGHQC	5	0	20	19	7	12	16	2	3	5	14	12	3	6
CSKKTMNKC	5	0	20	16	14	32	8	9	20	16	21	20	3	27
CVAKKHIGC	5	0	20	14	15	18	10	7	9	8	21	5	7	14
CYPDKPRDC	5	0	20	10	23	16	7	0	11	8	12	8	1	8
CGLSPTDRC	5	0	20	4	14	2	11	48	20	8	5	11	7	9
CLPTSVS	5	0	19	10	6	7	9	4	3	14	12	18	6	12
CTLNDEQLC	5	0	18	10	8	12	8	6	10	5	15	22	8	4
CSPENQ	5	0	18	9	3	16	5	9	10	11	12	17	1	32
CDGAAIAMC	5	0	17	12	10	35	12	1	23	5	12	13	5	2
CSARKNTIC	5	0	17	8	12	1	4	21	10	14	12	16	5	1
CMLDDVKQC	5	0	17	8	11	15	10	2	6	15	25	11	7	24
CSDNTSSVC	5	0	17	7	14	15	22	41	12	11	19	15	7	46
CRSAKYTKC	5	0	16	11	10	14	16	3	13	15	13	8	6	44
CESLSSSVC	5	0	16	8	10	14	13	0	9	2	11	6	9	8
CFNVSASKC	5	0	16	7	16	10	20	14	12	10	17	11	9	4
CGNIMTSEC	5	0	15	13	10	28	4	0	15	12	16	14	3	0
CESGSNSAC	5	0	15	9	13	18	14	5	10	8	20	14	9	10
CKSVDGLQC	5	0	15	8	12	19	12	0	9	9	11	10	10	17
CSPASRKAAKLAAALE	5	0	15	6	11	7	6	11	14	5	7	1	2	6
CGANRARPC	5	0	14	11	8	39	7	3	4	9	12	11	5	1
CGKRKSSIC	5	0	14	6	11	9	11	10	11	7	8	12	1	6
CEGDGVGSC	5	0	14	5	11	50	9	0	16	16	14	14	2	34
CPSPSPNDC	5	0	13	8	9	7	4	1	1	10	9	9	6	6
CGARMQNRC	5	0	13	3	6	3	11	1	10	6	4	4	3	38
CTDMYPPE	5	0	13	3	2	0	3	1	11	6	3	1	0	5
CRSNGTVNC	5	0	12	14	11	10	5	38	5	8	3	3	5	27
CQRGEKRRC	5	0	12	12	9	6	9	10	14	8	3	10	6	11
CSQVPKDKC	5	0	12	9	14	5	9	6	15	5	10	24	4	16
CVMNDSSLC	5	0	12	9	12	4	12	1	19	1	2	2	4	7
CIKMAASQC	5	0	12	8	9	12	6	34	15	10	5	9	9	6
CSLREAA	5	0	12	6	7	6	8	7	5	8	7	11	2	7
CRESRGVRC	5	0	12	6	6	5	7	12	14	8	9	14	6	9
CAAERPLRC	5	0	12	3	2	10	8	17	6	9	15	12	4	18
CGAQFTGDC	5	0	12	1	13	5	5	13	14	2	4	1	3	7
CTGKRTSSC	5	0	11	14	14	10	7	2	13	12	18	4	6	13
CQDPLDLTC	5	0	11	10	7	13	9	0	20	5	2	4	4	4
CSRKSPESC	5	0	11	7	8	25	6	6	7	11	14	23	0	15
CLRTE	5	0	11	7	4	7	3	0	1	3	4	4	3	25
CDINCLDDC	5	0	11	7	2	2	3	0	12	4	5	2	2	0
CGVEQSHHC	5	0	11	6	5	4	5	0	6	8	11	6	6	13
CSTSLAAVC	5	0	11	5	8	19	13	7	9	11	13	5	12	2
CKAK	5	0	11	5	8	8	10	0	14	6	12	3	3	11
CFTSNMPEC	5	0	11	4	5	9	5	1	6	4	7	3	2	15
CLHS	5	0	11	4	1	0	14	0	7	6	6	6	12	0
CDTTFP	5	0	11	3	7	5	8	9	7	5	6	4	3	8
CGTVRVQ	5	0	11	1	6	4	5	0	5	8	3	0	3	6
CIRASPLEC	5	0	11	1	4	4	4	6	4	0	2	1	7	0
CEDGHLVNC	5	0	10	11	6	6	7	0	10	13	10	2	4	2
CKNNLDKKC	5	0	10	11	4	7	10	15	9	9	7	29	5	2
CTLTNKHDC	5	0	10	10	5	9	13	6	11	5	5	6	6	21
CGRSVASPC	5	0	10	7	15	8	19	31	14	6	13	18	6	4
CVQNPPIKC	5	0	10	7	14	12	11	12	9	8	11	6	9	7
CSSRAELDC	5	0	10	7	4	1	11	23	8	7	14	7	10	3
CRAVPGMRC	5	0	10	6	4	4	8	2	1	2	8	7	5	2
CPPPGHDVC	5	0	10	6	3	2	5	9	3	4	8	2	6	2
CDRNYRSKC	5	0	10	5	9	14	6	15	8	8	7	1	4	4
CLSNTCE	5	0	10	5	9	4	7	7	16	9	9	9	3	11
CGASDESLC	5	0	10	4	15	4	6	4	14	2	3	1	7	7
CETQDSLRC	5	0	10	4	13	5	8	4	9	2	10	27	3	13
CFAPEAPKC	5	0	10	4	5	0	7	5	3	5	7	8	3	1
CRPNDTLDC	5	0	10	3	17	30	13	28	5	10	17	23	9	5
CFSAECGSC	5	0	10	3	3	5	5	2	4	3	2	3	3	0
CTSKRMMTC	5	0	10	2	3	5	11	2	6	6	8	1	1	0
CRVAASGDC	5	0	9	12	4	6	11	1	11	8	14	10	4	3
CKSAAKIPC	5	0	9	10	10	7	12	17	12	7	5	5	3	5
CKRESSRGC	5	0	9	10	8	2	6	14	12	7	4	10	1	1
CPGPNLKKC	5	0	9	10	8	2	3	30	8	8	6	3	2	7
CSGMRTVKC	5	0	9	9	16	6	14	12	16	9	7	7	2	0
CDRDKGTRC	5	0	9	8	3	12	5	8	5	1	9	12	2	3
CVESAVGVC	5	0	9	7	11	13	14	17	5	3	12	5	4	9
CLRKSRKVC	5	0	9	7	5	10	10	0	5	10	6	0	7	6
CSDEVPIVC	5	0	9	5	8	17	7	2	11	3	7	17	8	0
CGPAITRIC	5	0	9	5	3	0	8	0	7	3	3	3	3	8
CTQATDYEC	5	0	9	5	2	69	4	0	3	2	5	3	1	2
CFVTKRLEC	5	0	9	4	7	4	6	0	8	4	5	1	3	0
CLYDKRATC	5	0	9	4	5	7	12	9	7	5	7	2	2	10
CRILDEKSC	5	0	9	3	8	6	5	2	14	8	3	5	4	20
CAVIPEQAC	5	0	9	2	6	4	7	0	10	5	3	5	2	1
CMDAHANSC	5	0	8	10	19	10	8	0	14	9	15	4	5	18
CRTRKDQRC	5	0	8	9	8	10	5	17	10	10	17	6	1	3
CTGSPK	5	0	8	7	11	7	3	0	10	10	8	8	7	0
CKSVSAVNC	5	0	8	7	5	3	7	0	3	7	2	3	6	7
CVPVPMSPC	5	0	8	6	6	10	1	0	3	12	5	3	3	1
CTSRNMGVC	5	0	8	6	2	8	6	0	12	5	4	3	5	33
CPPPS	5	0	8	3	7	5	5	4	9	7	2	7	1	17
CDPEPFLAC	5	0	8	3	4	4	4	0	2	3	0	4	1	0
CKIVEKHQC	5	0	8	2	11	1	7	0	6	9	9	5	7	9
CMGLLNPNC	5	0	8	1	6	0	3	1	5	2	5	9	0	0
CDGVTAERC	5	0	8	1	4	9	3	18	4	8	2	2	1	3
CYSTGNKLC	5	0	8	1	4	2	13	12	3	2	11	4	6	7
CQPCDTLDC	5	0	8	0	4	1	4	8	3	4	3	5	4	8
CVAKSAMSC	5	0	7	10	11	6	5	12	5	7	12	10	2	4
CSARDNQSC	5	0	7	9	18	16	7	7	10	6	11	16	5	10
CGVAESRVC	5	0	7	9	7	1	5	22	5	4	8	4	5	0
CLLLDHNTC	5	0	7	7	9	4	5	3	1	2	3	10	4	3
CVKVIPGDC	5	0	7	7	8	18	8	0	1	9	8	9	6	9
CGKGELKRC	5	0	7	7	2	7	9	12	8	8	14	14	7	5
CQFGGTKRC	5	0	7	6	5	7	7	0	15	11	13	10	4	1
CTVDRFGTC	5	0	7	5	15	4	8	16	6	9	13	6	7	6
CPNQRNSTC	5	0	7	4	12	2	4	5	3	8	8	7	2	6
CTHAPE	5	0	7	4	11	2	9	2	6	9	2	3	4	4
CKLRDAVC	5	0	7	3	10	54	3	1	4	9	4	6	2	25
CGMNKLKNC	5	0	7	3	5	6	1	1	7	2	6	14	1	1
CRKFKMGQC	5	0	7	3	3	10	3	0	5	6	0	0	2	0
CGRTHVSKC	5	0	7	3	3	4	1	32	2	3	5	1	7	0
CETLFKSRC	5	0	7	3	3	1	12	3	0	6	5	9	7	19
CRRGRTMQC	5	0	7	2	1	0	2	2	4	10	0	2	7	0
CSRTLSTSC	5	0	6	12	12	8	5	0	15	0	9	7	2	9
CCSTS	5	0	6	10	9	15	12	10	8	11	3	6	6	0
CAGKASKNC	5	0	6	9	5	16	6	22	15	5	5	25	4	5
CVKESSNKC	5	0	6	5	14	7	6	1	17	14	4	9	5	18
CPQRSPRIC	5	0	6	4	13	3	7	25	3	4	12	3	4	16
CNVPSPGTC	5	0	6	4	12	10	6	22	4	2	6	15	5	3
CGSVSPC	5	0	6	4	7	13	1	1	7	0	5	7	4	0
CITETPFCAKLAAALE	5	0	6	4	3	4	7	0	4	0	0	5	2	22
CSQGRSGQC	5	0	6	4	2	0	10	0	1	4	11	24	10	9
CVPMRGLRC	5	0	6	3	1	3	3	2	3	1	3	1	3	10
CRANVQELC	5	0	6	2	13	8	12	1	4	9	3	15	5	7
CDPLPETRC	5	0	6	2	6	3	6	4	4	1	6	7	5	1
CHANKELKC	5	0	6	2	6	3	3	0	3	4	1	3	1	14
CCVDGSVPC	5	0	6	2	4	3	5	0	4	2	7	1	5	0
CFSDDPSGC	5	0	6	2	4	3	3	2	13	1	6	0	1	2
CSGSERVDC	5	0	6	2	3	4	4	0	4	1	9	10	3	0
CDTERWSDC	5	0	6	2	1	8	7	0	15	5	5	8	11	4
CNPERRMEC	5	0	6	1	0	1	8	0	0	2	3	3	3	1
CDESNAL	5	0	6	0	2	2	4	2	1	1	1	2	1	1
CGPASEMKC	5	0	5	11	15	16	8	0	3	7	7	9	6	5
CGSEKAGRC	5	0	5	11	13	5	14	6	3	6	10	9	6	9
CSRNDPMPC	5	0	5	11	2	2	9	5	8	11	6	7	1	6
CNDNLGMLC	5	0	5	9	2	2	23	5	16	7	9	4	11	0
CRGTPGGQC	5	0	5	8	7	19	10	9	9	7	5	2	3	23
CHTNDALVC	5	0	5	6	9	10	9	0	10	4	5	19	3	1
CTDRLGPRC	5	0	5	6	7	9	10	0	5	4	7	6	1	21
CSLSTAPPC	5	0	5	6	6	2	5	0	0	7	1	5	1	1
CSDSLTGSC	5	0	5	5	10	15	4	0	3	3	10	2	1	3
CTPFAINQC	5	0	5	5	5	1	8	1	14	1	10	2	3	5
CMPIRGKSC	5	0	5	5	4	0	2	10	9	5	3	5	0	2
CRKAVMTTC	5	0	5	4	7	9	11	4	14	9	4	15	7	10
CDECKSTGC	5	0	5	4	5	5	17	0	10	8	1	2	10	3
CHRQGYRQC	5	0	5	4	4	0	2	1	1	2	2	11	3	7
CSESSSLRC	5	0	5	4	2	10	8	17	6	8	3	7	5	3
CAALSAIGC	5	0	5	4	2	0	11	0	1	1	8	3	6	7
CVLPDAYRC	5	0	5	3	6	2	7	0	2	0	4	1	1	2
CDYQRALEC	5	0	5	3	5	3	2	13	3	4	8	3	1	0
CTVGSSRTC	5	0	5	3	4	14	4	5	6	4	15	1	1	9
CIISHLPEC	5	0	5	3	2	3	8	0	7	4	7	4	4	1
CYV	5	0	5	3	1	3	6	0	3	1	4	0	7	4
CQESS	5	0	5	2	12	5	7	3	2	3	12	8	6	11
CTSGTLSNC	5	0	5	2	8	4	8	5	4	8	5	15	5	11
CYALSKTHC	5	0	5	2	2	3	9	12	1	5	2	9	6	0
CLQLHSGPC	5	0	5	2	2	2	9	1	6	1	1	3	7	0
CILKETSSC	5	0	5	2	0	7	9	0	6	4	5	1	6	19
CSNLDDSNC	5	0	5	1	5	13	3	1	5	7	2	2	1	49
CRQTKKHTC	5	0	5	1	5	4	5	11	3	5	3	2	2	4
CIGTLPSPC	5	0	5	0	2	1	3	8	2	4	6	4	2	8
CKKE	5	0	4	12	7	12	10	0	9	5	10	9	1	7
CGLRGSTSC	5	0	4	11	14	12	9	8	9	12	18	8	4	17
CARKRSASC	5	0	4	11	3	5	9	0	5	7	5	11	4	16
CASL	5	0	4	9	8	3	11	3	5	5	7	2	11	0
CTDMRKTEC	5	0	4	8	11	11	6	25	4	5	6	6	1	0
CSSYSRTKC	5	0	4	8	5	16	14	12	8	4	9	30	2	31
CKLGLVSSAKLAAALE	5	0	4	7	7	3	11	4	13	5	6	4	3	34
CTNLLPVSC	5	0	4	6	9	5	6	12	2	5	8	7	6	1
CGSQTHASC	5	0	4	6	8	5	9	0	7	5	6	6	2	8
CLC	5	0	4	6	6	4	3	2	4	2	4	6	1	2
CVRTSTARC	5	0	4	6	5	4	3	0	6	2	8	13	2	11
CKPGMPSLC	5	0	4	6	3	5	3	0	6	4	5	2	3	4
CTSTRGPTC	5	0	4	6	1	1	8	0	8	6	16	3	2	6
CISGQTQLC	5	0	4	5	13	5	8	6	5	5	8	12	8	12
CPNGRLVGAKLAAALE	5	0	4	5	4	1	1	0	7	1	5	4	1	2
CRELV	5	0	4	4	6	10	4	34	3	1	6	5	5	1
CMVGPYSAC	5	0	4	4	6	0	19	7	4	6	5	2	9	3
CLTVKSSLC	5	0	4	4	5	0	3	4	4	4	3	4	7	4
CETQLTLRC	5	0	4	4	1	6	4	0	3	2	2	2	3	3
CEST	5	0	4	3	8	8	10	13	15	1	8	15	4	8
CASGMSTNC	5	0	4	3	4	7	3	1	3	2	5	13	0	5
CSGKPDHIC	5	0	4	3	4	4	13	0	11	8	6	18	1	21
CHGTRKTLC	5	0	4	3	3	4	6	9	4	2	6	0	4	1
CLPAIVPPC	5	0	4	3	2	17	5	1	2	2	5	6	3	15
CESDFARMC	5	0	4	2	6	2	7	0	7	0	8	2	4	9
CELQEHTHC	5	0	4	2	3	16	5	1	6	6	5	1	8	4
CWTPQSSEC	5	0	4	2	1	2	1	0	5	3	0	0	0	0
CNEAC	5	0	4	1	7	3	8	0	4	3	2	8	5	13
CRDEIRHLC	5	0	4	1	4	1	6	0	4	2	3	0	0	0
CLSGVDPHC	5	0	4	1	1	2	4	0	3	3	0	6	2	1
CRPLFKVGC	5	0	4	1	0	2	6	0	6	4	3	4	4	0
CDTNRVM	5	0	4	0	2	0	6	0	3	2	3	9	2	0
CSTRSRPSC	5	0	4	0	1	1	4	13	6	2	1	0	6	15
CQHRRSRGC	5	0	4	0	0	2	2	0	0	0	0	0	0	3
CLGVEGNSC	5	0	3	8	11	2	4	8	6	3	6	11	3	12
CHNESKQRC	5	0	3	6	6	6	6	10	5	3	7	3	1	18
CLLRPS	5	0	3	6	2	1	6	0	1	2	1	6	2	8
CRLGPEEKC	5	0	3	6	0	5	5	1	3	3	2	7	1	11
CSAGSIPQC	5	0	3	5	13	3	7	0	7	5	7	8	5	1
CRRKLMPPC	5	0	3	5	3	2	9	2	4	2	1	4	5	1
CWLPTDEPC	5	0	3	5	2	0	9	2	8	3	0	0	3	0
CVTDDKKTC	5	0	3	4	16	22	6	4	5	7	10	14	3	12
CAALNQNTC	5	0	3	4	15	22	8	5	2	8	4	6	3	2
CASKMNEFC	5	0	3	4	6	4	9	0	6	4	8	7	4	4
CDTVSGN	5	0	3	4	5	6	9	11	9	0	4	4	7	29
CDQRSLSLC	5	0	3	4	5	4	6	3	2	2	4	7	4	28
CDNS	5	0	3	4	4	5	1	28	5	0	4	4	3	0
CAGSRRLPC	5	0	3	4	1	3	8	20	6	5	2	4	1	6
CLHLVNPEC	5	0	3	4	1	3	7	4	11	8	3	5	0	4
CLSPHPDYC	5	0	3	4	0	0	5	0	3	1	1	2	1	0
CVGDAMRTC	5	0	3	3	11	1	7	0	2	5	4	6	2	0
CRGRSPLVC	5	0	3	3	7	10	6	12	9	8	4	10	3	1
CNSLPAKSC	5	0	3	3	5	3	2	0	2	1	5	7	0	0
CASDEAQKC	5	0	3	2	9	0	3	10	2	5	2	10	6	0
CGGAGGFQC	5	0	3	2	4	2	2	0	2	1	2	3	4	0
CHLVRQPVC	5	0	3	2	3	3	10	0	1	0	3	0	4	0
CTKRLRTEC	5	0	3	2	3	1	6	0	2	6	3	2	2	5
CEVHQQGMC	5	0	3	2	2	17	11	0	3	2	9	6	4	0
CRDIRLPMC	5	0	3	2	2	1	21	0	4	2	4	4	4	0
CRLKPSSNC	5	0	3	2	0	1	4	0	3	3	6	6	0	0
CEAVPNSLC	5	0	3	1	4	6	6	0	6	5	0	2	2	2
CMASSTGGC	5	0	3	0	5	10	9	13	5	3	7	13	1	3
CHDELSVLC	5	0	3	0	0	2	7	0	6	5	1	0	2	2
CFTDV	5	0	3	0	0	0	1	2	7	3	2	6	2	0
CTKLANDNC	5	0	2	8	10	23	8	4	2	5	7	27	3	16
CRAHEPSRC	5	0	2	8	7	5	3	0	3	7	6	5	2	2
CRAL	5	0	2	7	11	1	9	7	6	3	8	0	0	2
CLRDRRSSC	5	0	2	7	6	1	8	0	4	4	8	5	5	7
CSNERKYNC	5	0	2	7	4	9	3	15	3	6	6	13	2	1
CPTLTGSSC	5	0	2	6	13	14	6	6	3	3	1	1	2	1
CPGDAS	5	0	2	5	8	2	10	1	4	5	6	3	6	0
CSMDRLH	5	0	2	5	8	1	5	0	8	2	2	0	2	0
CNSSA	5	0	2	5	6	3	10	1	2	4	12	7	3	3
CDIGRIRSC	5	0	2	5	5	0	5	0	1	0	1	3	2	0
CSGPTCDLC	5	0	2	5	4	7	13	0	2	0	1	3	4	0
CLAPPTGGC	5	0	2	5	2	3	4	0	1	1	2	4	5	3
CPDSYSPKC	5	0	2	4	5	3	7	1	5	1	6	10	1	13
CREAMHRVC	5	0	2	4	5	1	4	2	4	1	1	1	1	7
CGDVPRRLC	5	0	2	3	13	6	9	0	5	10	3	6	4	0
CAVSSVKPC	5	0	2	3	6	0	5	0	2	2	4	6	1	0
CASIRLGKC	5	0	2	3	5	0	6	1	5	1	3	1	3	0
CCASMRDQC	5	0	2	3	3	3	6	0	0	1	0	1	2	1
CPPPQHDIC	5	0	2	3	2	7	2	11	4	6	1	6	2	7
CPRSADFGC	5	0	2	3	2	3	7	13	18	2	7	4	2	0
CGSRRIPVC	5	0	2	3	2	1	8	0	3	7	2	4	3	0
CPTPSAIGC	5	0	2	2	4	6	15	0	4	0	7	4	4	1
CWNRPPGQC	5	0	2	2	2	2	10	0	3	1	0	0	11	1
CFMQ	5	0	2	2	2	0	2	4	3	1	0	0	5	0
CLPLDDLRC	5	0	2	2	1	6	6	0	3	3	0	1	4	11
CRSVMQGIC	5	0	2	2	1	4	5	0	2	3	2	13	1	1
CLDPFAAMC	5	0	2	2	0	0	1	0	2	6	1	0	1	0
CVPRS	5	0	2	1	3	1	3	0	2	3	1	7	1	12
CPGET	5	0	2	1	1	2	3	4	2	2	1	1	0	2
CKAL	5	0	2	1	1	0	10	0	4	1	3	11	1	3
CTLTSSSQC	5	0	2	1	1	0	6	0	2	3	0	0	3	0
CTFGAG	5	0	2	0	7	9	1	4	2	1	2	5	4	31
CDEDHPRKC	5	0	2	0	5	11	4	9	2	2	2	4	4	14
CCNLV	5	0	2	0	4	0	14	0	2	6	2	2	9	4
CWVQDPL	5	0	2	0	2	0	1	0	1	0	2	0	0	0
CCAPSLNTC	5	0	2	0	0	1	8	0	0	2	0	4	2	0
CRFPGYASC	5	0	2	0	0	0	6	3	1	2	1	0	7	4
CRAQVNKRC	5	0	1	9	2	3	5	4	12	8	2	18	2	4
CKEHIALSC	5	0	1	6	10	11	15	5	8	5	9	6	10	7
CEVSLKASCSLRPHSS	5	0	1	5	8	5	10	1	6	14	5	3	7	3
CFVANDKTC	5	0	1	4	9	8	5	29	4	7	9	8	1	6
CEPQTLGTC	5	0	1	3	9	21	4	10	4	1	4	1	1	9
CTEVH	5	0	1	3	6	4	5	0	3	5	7	7	3	32
CNTPPHDRC	5	0	1	3	5	3	8	0	1	1	3	0	1	0
CSTTTIYRC	5	0	1	3	5	0	8	14	0	1	2	5	3	3
CMAGTSFVC	5	0	1	3	2	0	2	0	0	3	4	0	1	0
CPVQIRRNC	5	0	1	3	0	1	2	0	4	1	1	6	2	11
CIKTK	5	0	1	2	5	1	1	0	2	6	7	4	0	0
CSVL	5	0	1	2	4	0	9	0	3	1	4	1	3	12
CARALTPAC	5	0	1	2	4	0	4	0	3	1	0	2	2	0
CGPGVRMSC	5	0	1	2	2	0	1	0	2	6	5	2	2	0
CTTPEADRC	5	0	1	2	1	4	8	5	0	2	0	3	4	0
CFVPRTELC	5	0	1	2	0	1	5	0	1	1	0	1	0	1
CLVMSRSGC	5	0	1	1	1	3	4	0	8	0	1	0	4	0
CRQPMGHAC	5	0	1	1	1	0	3	10	3	0	0	0	4	43
CVHNKPSVC	5	0	1	1	1	0	3	0	0	0	0	0	1	9
CSRRPRVRC	5	0	1	1	0	0	3	5	1	4	2	0	2	5
CSPELLNKC	5	0	1	0	3	0	3	1	4	4	5	2	2	0
CDTYPCELC	5	0	1	0	0	0	15	0	4	0	0	1	5	0
CHDTLRHMC	5	0	1	0	0	0	5	0	0	1	1	0	1	0
CRQGLLGVC	5	0	1	0	0	0	3	0	1	1	2	2	2	5
CRLNKGYRC	5	0	0	6	6	1	9	4	10	10	5	4	4	2
CMQDRGGSC	5	0	0	3	10	3	0	0	2	2	11	5	1	3
CTSRYPPHC	5	0	0	3	2	0	1	3	2	1	2	0	1	16
CGGVRQLSC	5	0	0	2	3	3	2	0	0	3	4	0	5	0
CGRSTSNHC	5	0	0	2	3	2	11	0	0	5	1	0	7	1
CATPGKSYC	5	0	0	2	3	0	8	0	2	1	0	0	1	0
CKSFAGTLC	5	0	0	2	2	2	3	2	7	2	4	7	4	1
CHWASSKSC	5	0	0	2	2	0	5	3	0	0	0	1	0	3
CRPY	5	0	0	2	1	2	1	0	3	1	1	0	1	21
CVTLGGRPC	5	0	0	2	0	7	4	0	5	3	8	6	0	0
CPVRNRSYC	5	0	0	1	0	0	6	0	0	0	0	0	2	0
CMYA	5	0	0	1	0	0	2	0	0	0	0	0	1	0
CYRLTGDMC	5	0	0	0	2	0	5	0	0	1	2	1	1	0
CALTNERGC	5	0	0	0	1	2	9	3	0	0	2	0	1	0
CWPTVRPSC	5	0	0	0	1	0	6	6	0	5	0	3	1	2
CAWMRPLLC	5	0	0	0	1	0	4	4	0	0	0	0	1	0
CTVLIARGC	5	0	0	0	0	4	5	0	1	0	0	0	2	0
CSMSTDGWC	5	0	0	0	0	0	6	0	2	1	1	0	1	0
CFPHTYPRC	5	0	0	0	0	0	6	0	0	0	0	0	2	0
CWTSLKSMC	5	0	0	0	0	0	5	0	0	0	0	0	2	0
CERELHRLC	5	0	0	0	0	0	3	0	0	1	4	0	3	0
CIPPS	5	0	0	0	0	0	0	0	0	0	0	0	2	0
CAGALCY	4	355	24	9	20	5	9	358	19	2	21	18	2	89
CELGNENRC	4	307	9	7	9	6	15	0	4	12	12	30	4	27
CTVTNKVRC	4	244	82	11	18	13	13	207	60	14	23	14	7	123
CADDNRTKC	4	94	15	1	7	9	13	35	16	5	5	3	3	89
CSRRSVPSC	4	82	10	12	10	8	7	4	4	11	12	9	6	15
CSRSPREAC	4	70	4	4	12	6	3	0	6	1	8	7	1	14
CDATQVERC	4	66	18	17	23	39	20	25	20	23	23	36	6	5
CGGKADNDC	4	64	21	9	16	14	11	17	11	8	13	24	5	9
CLRRNKTSC	4	62	18	5	8	1	7	31	17	10	7	1	5	60
CPSTSQSGC	4	53	13	9	18	9	5	47	12	7	20	12	2	26
CLP	4	52	35	25	35	78	35	25	34	21	38	23	20	17
CHTKSDMLC	4	52	8	12	15	4	8	0	6	8	2	19	4	24
CPVGNPASC	4	51	8	4	7	7	2	4	6	7	5	6	5	1
CAQRGGSPC	4	50	4	9	18	18	6	1	10	8	15	17	1	0
CGQSDRRSC	4	49	18	27	24	15	7	43	12	29	33	21	3	23
CPNGARSEC	4	49	4	13	27	14	11	6	7	6	19	15	6	38
CGKQSGTEC	4	47	23	13	16	7	10	20	8	4	14	10	5	25
CSPVKGTIC	4	45	11	4	14	9	12	0	8	7	8	4	4	0
CSGGGDSNC	4	43	27	13	34	26	13	19	18	23	13	23	9	34
CEKDGKSGC	4	43	10	4	23	24	9	3	10	11	22	26	7	24
CDGEASASC	4	42	9	15	25	24	10	32	14	13	19	25	5	0
CGPNTSTPC	4	42	7	18	17	21	11	32	11	6	19	18	0	13
CNVGESQDC	4	42	1	5	7	15	3	0	2	1	2	1	0	0
CSEPKSDSC	4	40	8	13	14	13	12	17	11	9	17	24	7	10
CNDCLQDTC	4	40	3	9	5	7	15	18	5	5	3	7	6	19
CRTNTGDEC	4	39	11	19	34	49	10	2	18	18	36	25	7	9
CITS	4	39	4	8	21	6	10	22	5	13	10	5	3	16
CHNAVNSRC	4	38	12	6	7	16	2	9	10	6	7	4	2	2
CINSKSTTC	4	38	9	7	16	34	6	45	12	6	22	9	1	11
CLQPTPEDC	4	37	23	17	23	11	20	4	24	16	13	10	11	13
CNATHPAKC	4	37	15	9	6	16	4	2	14	7	10	2	4	18
CDHVKSGGC	4	37	7	6	7	13	12	0	11	4	0	11	10	6
CQRD	4	37	5	9	18	4	14	0	16	9	7	16	1	1
CTSPNDTSC	4	37	4	12	10	33	12	4	7	4	18	16	3	18
CGKSALGSC	4	36	26	31	30	36	15	33	22	24	33	42	13	17
CCN	4	36	12	16	21	26	24	8	19	11	18	29	10	23
CEAGS	4	35	7	7	13	13	7	5	4	3	13	15	12	16
CLGKGNQAC	4	35	1	4	4	2	2	15	5	5	2	7	0	2
CSSEDGGEC	4	34	8	7	14	7	3	12	6	8	18	6	3	2
CDTARASVC	4	34	5	6	13	21	9	3	13	7	7	11	9	4
CVGKRGTAC	4	32	39	24	11	9	18	11	39	18	11	16	6	11
CQRQ	4	32	10	6	7	8	16	5	9	11	9	5	6	9
CMSRGSDVC	4	32	6	11	14	12	10	0	4	8	8	6	6	1
CRNQKSTSC	4	32	3	10	13	6	5	1	6	14	16	16	2	6
CTI	4	31	13	15	18	7	18	36	12	11	28	10	5	19
CKGSNLQPC	4	31	13	4	11	3	5	18	14	4	3	8	5	10
CDQKELKKC	4	31	3	4	4	4	5	0	3	4	4	3	3	4
CKFEEDDTC	4	30	18	10	11	14	21	18	19	15	15	13	7	31
LGS	4	30	12	8	15	24	7	13	8	11	8	29	4	17
CRLRGEADC	4	30	10	9	24	12	6	0	9	7	7	5	2	13
CLAGQLGSC	4	30	5	7	5	9	11	0	3	7	11	2	5	1
CKTFRDSKC	4	30	4	6	9	8	3	3	11	6	3	10	5	0
CGPRVPRDC	4	30	3	10	13	3	12	5	1	5	11	2	7	0
CPSKLIAAC	4	29	20	9	11	8	10	5	21	17	11	7	8	2
CSKVERLTC	4	29	10	7	6	17	6	18	4	14	14	17	7	5
CGVSSAHEC	4	29	6	5	4	8	5	2	8	10	6	3	8	6
CHSQNQARC	4	29	4	3	2	2	1	0	4	5	1	2	1	0
CVKGARSSC	4	28	18	15	21	55	13	71	15	19	31	25	3	23
CPKKSDKNC	4	28	15	13	12	11	11	18	4	14	13	23	0	22
CTRNIQGKC	4	28	12	18	16	28	11	2	14	13	16	25	6	38
CTDE	4	28	5	4	6	14	4	19	7	2	9	0	3	18
CDGEGVSAC	4	28	4	6	3	15	3	13	3	10	9	4	3	18
CKKMN	4	28	3	5	7	11	3	0	4	2	2	8	2	68
CKVDGVDAC	4	27	14	6	17	31	6	43	13	9	25	10	10	7
CMDSSQKNC	4	27	13	5	17	25	11	1	6	4	23	12	2	10
CAAAKGSSC	4	27	5	3	7	5	10	7	2	5	11	15	0	7
CGTQNRSNC	4	27	4	6	13	14	9	10	5	14	18	47	2	3
CPTERTKRC	4	27	2	4	6	13	7	2	4	3	6	8	3	1
CSGQNPKSC	4	26	10	14	24	7	4	0	9	4	16	15	2	17
CIDQRGRKC	4	26	10	11	7	9	4	11	10	7	13	11	3	2
CSNLEGKIC	4	25	16	8	18	20	10	4	13	8	16	26	3	15
CGSASDARC	4	25	11	6	4	12	11	9	9	10	10	18	4	0
CTSQNRQRC	4	25	7	10	5	3	4	12	4	6	9	3	2	4
CEPKDS	4	25	7	7	16	5	12	36	5	7	23	8	6	15
CVISGTSQC	4	24	20	9	14	0	6	4	19	6	6	10	4	3
CTSGLMQTC	4	24	13	10	27	27	9	32	9	5	16	8	5	34
CYRESSGAC	4	24	11	13	12	9	10	1	22	8	2	3	4	0
CDPKFEASC	4	24	11	5	3	5	7	22	12	8	7	4	5	9
CTVS	4	24	9	4	7	4	9	6	3	8	15	8	2	12
CMPTPTRSC	4	24	9	3	3	12	4	0	12	7	8	7	2	11
CSEVASNAC	4	24	4	5	5	14	8	0	2	5	11	7	3	1
CPSHTTPSC	4	24	4	3	2	8	4	0	1	2	1	2	1	0
CLNGGSSGC	4	24	3	4	12	5	2	0	7	3	10	19	5	3
CIK	4	23	33	18	28	13	13	11	37	15	20	18	5	37
CRSGDGGRC	4	23	14	11	16	8	10	11	7	8	19	11	8	12
CSSTQDSKC	4	23	13	12	11	10	10	14	12	9	23	11	7	49
CSGKFNTPC	4	23	9	8	5	4	8	2	12	3	0	1	4	3
CKQMVKADC	4	23	7	8	4	6	4	0	5	5	5	12	4	5
CKD	4	23	6	11	18	17	6	34	8	10	11	34	0	18
CSQLAQKSC	4	23	6	7	12	17	8	23	9	11	10	9	3	53
CPM	4	22	12	13	14	7	26	46	23	16	18	13	4	5
CAPVNHARC	4	22	11	5	6	3	4	13	7	6	6	12	4	15
CRAQDDSRC	4	22	8	2	7	16	12	13	2	6	6	11	11	8
CSKGESTTC	4	22	7	7	14	3	4	5	5	9	6	31	1	24
GFIAKLAAALE	4	22	7	5	13	6	12	117	3	3	8	6	6	69
CNEARTDSC	4	22	6	10	15	29	12	44	7	8	15	17	3	2
CGGVRAKTC	4	22	5	8	12	4	6	4	9	17	18	10	3	5
CRGQC	4	21	23	16	17	7	7	6	8	16	24	14	7	19
CSGSTTASC	4	21	18	7	21	8	4	13	17	6	8	5	3	13
CAVRGAKNC	4	21	14	8	17	1	8	3	17	11	28	14	2	22
CKN	4	21	14	7	16	9	9	29	18	13	13	11	3	6
CKTSKYPNC	4	21	13	2	3	6	4	0	15	4	7	4	4	10
[truncated: 140,171 more rows]
