# Supplementary material for: In vivo phage display: identification of organ-specific peptides using deep sequencing and differential profiling across tissues
Source: Nucleic Acids Res. 2021 Jan 14;49(7):e38. doi: 10.1093/nar/gkaa1279 (PMC8053097; doi:10.1093/nar/gkaa1279)
Supplement: gkaa1279_Supplemental_Files [file gkaa1279_supplemental_files.zip › S4-Kaarel Kurm - 20191114_Maarja_allpeptides.xlsx]

## Sheet: 20191114_Maarja_allpeptides
Unique peptides	36138	36385	39069	41823	64404	38996	58773	62272	40121	47172	62769	49551	55521	59220	45217	38679	65286	30256	55693	55869	57301	47460
Total peptides	133150	105514	124670	132518	175795	143457	147731	144440	111743	135169	175281	154556	140369	144635	131792	142695	185320	143354	158263	134016	158400	145503
Total unique peptides:	346578
Sum total peptides:	3168371
Peptides	447 Round2 Lu	447 Roun2 Li	447 Round2 Ki	447 Round2 Mu	448 Lung Input for R2	448 Br	448 Lu	448 Li	448 Ki	448 Mus	449 Lung Input for R2	449 Br	449 Lu	449 Li	449 Ki	449 Mus	450 Lung Input for R2	450 Br	450 Lu	450 Li	450 Ki	450 Mus
C	7233	7945	8739	8195	9839	7223	8974	6774	5972	7220	10417	7778	8421	6951	7333	8279	11390	7927	9973	6115	7228	6572
CR	772	545	547	537	932	874	948	977	799	874	1025	1090	847	957	907	888	1038	806	937	878	900	876
CL	759	399	557	434	773	700	687	620	443	635	836	675	624	570	634	651	975	705	667	558	683	624
CS	570	627	787	768	1119	961	966	951	896	991	1192	1227	888	964	1022	1301	1266	1098	1007	868	1098	1165
CD	463	342	294	361	524	453	446	394	335	542	534	425	437	437	433	537	592	439	530	366	475	438
SS	445	476	677	1060	164	201	217	252	394	393	120	286	217	275	425	310	178	264	241	227	250	306
CT	419	405	535	565	787	562	605	555	531	590	756	749	551	582	669	677	849	550	688	543	640	644
CV	418	440	580	609	866	833	653	639	616	702	889	821	706	703	782	826	913	897	746	655	692	664
CK	413	405	456	436	571	499	567	651	563	675	665	660	587	619	663	758	657	481	617	555	638	586
CG	409	449	557	593	861	669	654	657	492	729	773	705	638	697	682	694	838	677	722	587	716	670
CP	403	258	404	363	659	644	576	488	415	553	680	514	507	561	546	482	712	655	588	520	579	515
CA	386	372	477	467	698	568	606	540	465	561	732	726	549	663	565	631	703	640	642	545	688	596
CE	382	277	343	345	381	272	390	373	282	337	429	365	387	294	304	389	470	414	358	324	377	414
CN	309	340	447	399	521	322	423	429	472	525	480	498	364	425	459	625	588	529	427	357	482	403
CI	291	235	249	268	378	305	303	294	264	323	414	385	298	308	335	317	402	402	343	264	309	343
CKVR	279	8	10	11	10	3	23	10	2	13	9	10	16	19	11	3	12	12	30	12	21	27
CM	259	147	170	188	330	233	295	282	241	289	341	326	262	258	281	328	380	289	338	248	290	274
CC	219	169	269	267	192	244	189	161	142	177	243	210	196	190	194	210	198	183	191	161	259	217
KTGARKR	212	97	154	65	8	52	45	31	206	136	9	107	90	71	195	102	13	14	116	30	109	21
CH	180	145	135	126	303	332	290	220	197	256	318	272	202	264	226	262	357	255	268	228	238	231
CQ	148	198	189	231	317	395	312	279	258	261	351	332	251	306	343	376	317	245	306	312	373	363
CRESKVR	138	6	3	1	8	0	8	3	1	11	6	16	4	6	4	1	5	23	12	3	3	11
CVASKLR	130	3	2	4	7	5	3	1	4	0	2	0	2	0	5	2	2	1	2	0	1	0
CSR	129	67	51	59	126	141	134	143	139	151	137	137	125	130	129	135	163	191	143	117	139	153
CRR	123	44	40	35	66	87	73	90	63	76	83	61	86	86	76	71	93	108	68	67	89	64
CPGVR	113	0	1	3	7	2	5	1	2	8	6	5	6	1	5	4	3	3	3	0	1	2
CLR	111	32	33	34	59	94	46	43	46	59	72	46	28	37	49	76	69	66	56	45	53	83
CKAR	111	15	7	10	13	2	34	25	14	13	20	6	15	18	10	9	16	16	24	17	25	13
CTR	103	27	25	41	70	104	77	53	54	53	58	110	59	59	54	78	70	51	67	52	70	87
CNATKKTRC	103	15	13	5	7	23	11	9	7	0	7	3	11	4	9	4	4	49	16	5	3	10
CLRTGIR	96	3	3	1	0	0	6	1	3	2	2	5	3	1	3	4	6	0	11	1	0	3
CIR	95	18	20	6	22	31	22	28	19	33	22	21	21	23	22	28	24	25	32	18	18	23
CY	94	49	56	55	117	65	72	81	67	67	149	102	87	78	65	98	171	106	118	57	82	64
AVSSRLRSAKLAAALE	94	46	169	64	9	52	47	41	75	46	8	88	94	50	31	32	10	13	99	46	96	22
CAR	94	24	42	24	70	57	62	65	43	64	72	78	63	64	63	75	67	75	47	66	60	67
CGKYPQDSC	89	0	6	20	5	2	4	0	10	16	2	1	1	3	77	1	10	2	5	3	14	5
CRKVR	81	1	0	4	10	3	45	5	59	12	8	1	21	11	5	19	8	2	59	1	6	8
CSMGSTT	70	0	0	0	1	0	2	0	2	0	2	0	1	1	1	4	0	4	2	1	0	0
CVKTR	69	6	4	0	6	2	7	10	3	2	6	5	9	6	12	9	6	43	3	14	4	1
CSS	67	68	77	86	109	103	105	100	89	138	105	117	90	112	119	143	126	87	83	93	113	82
CNPTLR	62	3	1	2	0	3	0	4	2	1	3	3	3	3	4	7	2	0	2	2	1	0
CRTR	62	3	0	0	2	3	4	1	2	0	5	6	3	5	0	3	3	4	4	3	5	0
CNSTKSRAC	61	13	12	10	4	32	9	5	3	2	6	3	15	3	5	4	4	28	15	4	2	10
SSVDKLAAALE	59	136	671	1331	148	206	147	168	35	49	115	239	105	149	47	27	60	199	88	151	277	261
CF	57	63	51	34	170	141	86	77	83	120	190	118	129	83	106	121	233	96	109	73	127	96
CGV	57	28	39	35	69	46	52	50	48	67	41	68	52	46	45	44	62	64	59	42	70	22
CTVTNKVRC	56	5	8	8	4	6	6	1	1	1	3	2	5	5	1	3	4	14	11	5	0	1
CKALR	56	2	2	3	4	9	5	2	4	11	6	1	7	3	7	6	13	28	22	1	6	22
CTS	55	59	93	83	71	58	77	83	80	82	67	92	60	91	86	125	129	70	67	65	81	82
CDL	55	43	39	31	52	51	24	46	35	53	60	30	38	21	42	22	49	27	51	27	37	24
CERGLSKAC	55	23	12	13	9	9	14	5	5	1	7	5	2	4	10	4	7	1	19	7	8	6
CRETR	55	2	4	1	6	10	10	3	4	4	6	11	6	6	4	11	5	5	7	7	3	1
ARVLRSRSAKLAAALE	54	21	18	24	2	3	18	7	111	33	3	23	30	22	79	50	1	2	16	10	7	8
CKLR	54	3	0	1	4	2	1	1	2	5	3	5	1	1	1	7	2	0	3	1	0	2
CGKLSKSSC	53	23	11	8	9	9	11	23	3	10	5	11	16	14	9	10	9	12	6	8	9	14
CKR	52	37	27	7	86	64	63	80	73	50	88	64	87	75	45	79	92	8	88	60	82	87
CGKMRR	52	4	6	2	3	5	9	5	3	3	5	6	7	5	4	3	4	7	9	10	2	8
CKEMR	52	2	3	5	2	9	2	2	0	3	0	3	2	1	1	0	2	0	8	2	1	2
CIMVDKSRC	50	17	13	26	10	15	8	12	10	10	10	12	12	7	8	10	17	5	10	4	6	2
CNKTR	48	2	7	7	8	3	10	5	2	6	8	7	5	15	7	7	7	4	9	5	7	5
CNNPLSGLC	47	18	1	3	4	0	2	0	0	1	3	0	0	2	0	0	2	0	4	2	4	0
CMNYESGDC	47	13	9	9	4	1	7	5	2	0	6	5	3	7	0	0	9	4	5	3	2	0
CME	46	30	26	25	17	6	14	18	12	15	24	29	20	11	15	11	19	2	21	14	20	15
CSMKGKVPC	46	30	12	21	8	19	8	14	9	19	8	1	8	12	8	8	5	11	12	12	8	5
AR	46	22	30	40	19	14	16	22	9	21	22	39	15	15	13	48	12	23	24	15	26	32
CKSGPLSNC	46	19	7	18	12	4	10	13	11	26	8	13	13	11	3	19	12	8	15	11	10	10
CSD	46	17	28	23	34	41	26	34	44	20	34	48	39	32	35	44	39	20	16	22	34	64
CTAGNRVKC	46	8	15	11	3	2	6	4	2	4	8	7	6	7	8	1	2	0	8	6	9	10
CMR	45	9	10	17	29	13	18	39	12	20	25	31	17	25	31	33	17	7	37	22	18	29
CRPTR	45	1	1	1	3	3	6	5	4	5	5	2	9	2	4	17	9	6	12	6	4	2
CSN	44	56	59	54	61	55	54	71	62	55	72	76	54	57	70	87	93	83	50	57	71	46
CGR	43	31	50	42	84	46	58	64	53	37	65	87	50	52	55	64	80	72	56	82	63	80
CDS	43	22	25	47	33	21	23	24	36	32	26	29	30	35	38	53	36	12	27	24	41	21
SRVLRSRSAKLAAALE	43	6	0	0	0	0	0	1	0	2	0	0	10	0	0	0	0	1	10	1	0	4
ITRTRV	42	21	4	21	4	8	3	1	27	5	1	7	36	11	31	18	4	8	24	20	37	1
CVE	42	13	25	16	15	19	26	16	14	22	26	24	20	29	12	14	19	35	28	27	23	35
CIRRNNTRC	42	9	3	1	4	2	10	12	2	4	8	2	9	4	1	3	9	35	20	11	8	5
CLS	40	29	52	36	72	34	53	40	37	89	86	81	62	57	80	81	103	50	63	52	69	58
CSRR	40	10	10	6	16	8	24	11	8	10	11	12	19	12	20	16	19	5	20	10	18	6
CDRLR	40	9	6	5	5	12	1	3	4	2	2	6	2	5	7	1	1	4	5	1	3	1
CQVNTR	40	6	3	3	0	0	3	0	1	2	2	0	0	0	0	0	2	0	0	0	0	0
CVNEGRHSC	40	4	5	1	0	0	5	1	2	0	5	2	0	1	7	4	2	8	3	0	6	3
CVR	39	17	16	22	64	102	72	58	53	65	56	85	48	57	60	52	57	46	64	44	56	66
ARRRSVGGAKLAAALE	39	5	15	17	10	15	21	17	5	15	13	24	31	16	20	9	9	19	31	17	22	10
CMNGLETKC	39	4	5	6	12	1	7	2	0	12	4	1	6	3	7	6	8	1	3	0	4	5
CANTTREKC	38	12	4	13	5	1	1	3	1	1	2	0	2	1	2	4	3	1	1	7	8	1
CNI	38	4	11	11	5	2	6	6	15	3	15	12	5	9	1	13	10	1	13	8	5	3
CMNMPETMC	38	4	3	3	8	1	8	2	2	10	9	1	8	10	1	3	3	1	7	3	9	4
CKSPTQR	38	4	0	3	2	1	3	12	0	2	2	0	7	7	3	11	9	4	14	7	3	3
CGIR	38	3	0	1	0	1	4	1	0	1	3	1	3	2	0	1	6	0	2	1	1	1
AVRRSLRSAKLAAALE	38	0	12	0	0	2	2	1	15	0	1	30	13	0	11	1	2	0	13	4	9	2
CSSSALR	38	0	4	2	8	1	6	2	5	2	9	0	4	2	2	0	5	1	5	3	6	0
CVS	37	49	39	43	101	96	70	77	65	94	74	73	78	88	69	88	90	110	63	46	96	42
CSVEELGAC	37	15	9	24	4	0	0	4	5	3	3	1	7	2	6	0	2	0	3	6	2	1
CLPMR	37	7	2	0	1	1	1	1	0	0	4	0	2	1	1	0	4	6	0	2	5	0
CEK	36	25	11	17	35	11	22	22	26	21	29	12	32	15	22	40	24	37	42	24	36	11
CSG	36	21	25	40	41	24	30	34	30	26	37	53	53	52	45	48	57	20	45	29	26	30
CSSIKKLEC	36	19	12	4	6	12	11	5	4	11	5	13	2	4	19	6	9	16	11	12	5	6
CVTTPSR	36	6	9	1	5	1	9	4	2	3	3	4	3	8	2	8	2	4	5	5	3	3
CNKTNRRLC	36	6	2	1	1	0	1	1	0	1	1	2	0	2	0	0	0	3	3	0	1	0
CMKTRR	36	2	0	0	2	0	9	7	3	1	4	1	2	4	2	1	10	0	10	4	4	2
A	35	60	91	131	24	28	33	27	32	33	31	35	28	34	46	54	21	27	30	26	38	35
CSK	35	42	44	66	55	63	58	49	71	72	57	88	59	52	63	42	70	52	50	70	58	56
CSL	35	27	33	26	46	47	37	33	26	60	73	33	48	50	60	33	74	73	42	39	50	36
CTD	35	26	43	56	37	28	40	23	31	20	40	24	43	28	35	31	29	57	19	25	24	17
CCE	35	24	45	26	21	19	21	16	7	9	17	15	18	22	8	27	26	34	15	15	25	20
CRVR	35	3	10	2	14	9	10	21	7	9	3	8	21	17	5	6	6	4	8	3	10	13
CSMDPSSKC	34	8	22	17	7	3	3	5	12	15	4	0	7	9	2	11	4	14	2	6	22	5
CWRENKAKC	34	7	6	2	2	1	4	1	0	7	3	1	1	1	5	1	2	8	2	2	0	11
CRLDKSR	34	2	3	1	5	3	8	8	1	3	6	10	7	5	8	14	5	4	5	5	0	0
CKDRPNR	34	0	6	3	13	5	16	8	7	5	10	4	4	6	0	5	8	6	14	14	5	16
CRRILR	34	0	4	4	7	6	7	0	3	4	7	3	8	10	6	5	4	8	9	4	2	1
CNGHKSTDC	34	0	0	0	0	0	0	0	0	0	0	0	0	0	0	0	3	3	0	0	0	0
CRK	33	39	42	22	53	25	31	61	38	58	52	72	52	70	62	62	59	24	37	51	56	42
CVAQGKKLC	33	22	17	15	6	14	11	10	9	13	11	17	7	3	5	13	6	9	10	4	3	11
CAV	33	21	23	23	38	44	25	19	5	22	23	40	21	19	19	24	22	35	32	17	32	23
CAE	33	20	26	23	41	17	32	33	20	29	48	20	31	35	41	30	60	46	46	28	40	57
LL	33	10	4	18	13	16	9	8	4	7	13	11	5	9	14	15	12	8	24	10	19	12
CKEGKGLNC	33	9	8	13	5	1	6	15	2	9	4	0	9	5	5	6	6	10	5	6	7	2
CKSIDR	33	7	3	12	2	0	1	2	0	4	1	5	2	4	1	2	1	0	0	1	1	2
CRENTER	33	4	0	5	6	0	6	1	3	2	9	9	4	2	2	5	0	0	4	1	1	3
CGS	32	45	67	53	66	64	80	67	42	70	74	71	67	75	74	81	81	47	51	69	60	74
CKKTKNSLC	32	30	16	15	15	14	14	18	12	19	19	17	27	25	10	32	15	19	28	30	18	11
CDR	32	24	36	41	24	36	29	31	24	22	36	29	37	22	33	27	48	35	26	36	52	26
CKL	32	20	30	4	53	12	33	54	34	44	37	49	27	47	40	42	73	3	59	26	35	40
CKDGTPGRC	32	17	23	15	7	5	8	10	7	6	9	5	4	7	7	4	3	0	4	8	6	5
CKLIGSGRC	32	15	3	5	9	7	16	8	4	10	6	2	8	7	6	24	7	1	23	13	8	11
CRKSSRGEC	32	8	6	2	10	5	11	15	11	22	17	6	16	12	11	12	12	53	24	6	5	6
ARFL	32	5	4	5	2	1	2	3	0	2	3	4	3	3	4	2	4	22	5	4	1	9
CSLR	32	1	7	13	6	21	6	6	8	11	4	0	5	6	7	16	6	4	14	6	9	3
CVT	31	57	63	73	31	51	31	30	23	32	41	36	33	27	34	58	57	34	31	33	40	23
CRS	31	41	62	53	84	81	87	88	76	66	91	102	76	94	67	136	101	50	77	87	106	94
CLG	31	29	32	23	63	28	57	40	31	59	50	49	64	41	52	77	67	68	48	37	63	54
CTV	31	24	38	33	53	48	38	23	26	47	56	46	22	42	39	58	54	40	31	28	43	27
CKQ	31	14	10	17	15	27	15	23	27	18	16	25	16	26	28	41	27	12	13	19	28	26
CQK	31	13	20	20	22	12	18	18	35	22	15	28	23	26	32	47	27	22	22	17	30	31
CLTSRSSDC	31	13	12	5	4	11	5	4	5	2	6	1	8	5	4	3	7	1	10	2	2	11
CDSTLLEHC	31	12	9	5	13	0	8	7	8	4	8	3	7	2	0	25	5	4	4	11	8	7
CIPGYTKNC	31	8	6	7	3	0	4	4	5	5	4	2	3	3	3	0	3	0	3	2	3	0
CMSTPRGMC	31	4	3	1	8	0	0	2	2	3	2	1	1	1	10	7	4	0	2	3	1	0
CAKDKFR	31	3	3	4	8	6	7	1	5	6	4	5	4	5	7	8	3	17	6	6	5	0
CEMMKVR	31	2	0	0	4	0	2	4	1	3	1	7	1	3	5	2	2	6	5	5	3	6
CRRYGNRKC	31	0	0	0	0	0	0	0	0	0	0	0	0	0	0	0	0	0	0	0	0	0
RVRLRSSAKLAAALE	30	40	27	26	2	17	31	3	98	13	9	32	30	26	46	67	4	5	31	22	27	19
CRL	30	28	19	26	41	58	35	33	34	45	47	46	37	38	32	22	52	28	35	44	32	36
R	30	22	19	20	12	9	20	12	25	16	12	13	18	15	15	18	12	25	14	7	20	24
CGANRTKGC	30	17	12	16	12	18	7	17	9	8	11	13	9	15	19	25	14	14	7	16	10	14
QYVSLD	30	8	7	21	8	6	4	2	6	3	4	9	3	3	3	2	2	3	10	1	2	0
CKIYGVEEC	30	5	10	13	1	0	10	4	4	3	4	9	5	0	8	0	5	3	10	4	5	6
CSITRLDPC	30	5	5	5	1	0	1	0	0	4	3	0	0	0	4	0	0	0	2	0	1	0
CSVD	30	5	4	4	10	9	3	5	9	2	6	5	8	6	5	5	8	4	4	1	3	2
CISSDSPEC	30	2	8	5	2	1	5	6	1	1	2	2	3	5	2	9	5	0	1	1	5	3
CQTVR	30	2	3	2	2	1	1	5	0	2	2	8	0	4	1	0	7	1	2	8	2	0
CKF	30	1	2	1	6	1	7	7	6	10	5	11	12	6	3	2	12	5	8	7	6	10
CGRTRGTKC	30	0	4	1	0	0	0	0	0	0	1	0	8	2	6	0	0	4	0	6	2	0
CREIR	30	0	0	0	4	17	23	4	9	14	2	6	20	3	2	9	7	10	19	2	2	1
CER	29	30	32	26	42	28	24	42	33	36	43	70	34	31	44	22	53	55	20	27	42	55
CIL	29	24	9	13	18	27	14	24	20	23	16	21	16	5	6	3	15	6	12	8	11	9
CSPGHTSKC	29	18	2	2	9	4	4	3	4	5	10	4	7	4	5	6	6	8	7	12	0	16
CYLSNGKSC	29	16	13	18	4	0	10	7	10	3	7	4	4	6	9	23	5	13	3	3	7	4
CCD	29	14	12	28	21	6	15	9	3	11	24	13	15	15	10	27	20	12	30	21	19	11
CSKPLNKGC	29	10	15	3	3	0	5	13	10	10	8	8	14	9	5	15	9	3	15	5	6	11
CKP	29	7	14	17	21	44	17	19	22	16	28	28	27	12	32	45	19	5	7	12	30	17
CSSSVRAKC	29	6	2	0	3	0	1	6	3	3	6	3	3	2	3	5	6	0	7	3	3	3
CPNLSSGQC	29	5	2	2	4	8	1	4	2	1	1	0	3	5	0	0	2	0	6	8	3	0
CIPANKIRC	29	4	3	1	1	0	3	4	6	3	2	1	7	14	4	4	7	18	9	4	4	6
CEC	29	3	1	8	4	5	3	3	4	2	2	4	8	6	1	6	1	10	2	1	2	5
CDPLIVTKC	29	1	1	0	2	0	4	1	0	2	0	0	0	0	1	0	3	0	0	0	1	0
CLSQR	29	0	2	2	7	5	6	2	5	4	5	0	1	5	0	0	8	0	10	1	8	0
CLEGISQKC	29	0	0	0	0	0	0	1	0	0	1	0	0	0	2	0	3	0	0	0	4	0
CGGN	29	0	0	0	0	0	0	0	0	0	0	0	0	0	0	0	0	0	0	0	0	0
CKALAKGVC	28	35	9	3	6	2	2	6	5	2	6	2	3	9	5	17	6	1	5	6	4	3
CKV	28	19	14	3	22	11	27	27	16	25	17	11	19	22	26	23	22	4	18	21	25	30
CSSC	28	17	16	34	8	10	13	16	11	14	21	14	15	8	13	16	13	17	4	16	8	21
CDVSGSKMC	28	15	11	14	3	24	9	10	17	13	13	16	4	20	10	13	13	7	10	11	25	15
CSVR	28	7	7	7	7	2	5	7	4	3	7	8	7	6	5	0	6	2	6	12	8	1
CTVRTENDC	28	6	8	10	1	23	6	3	9	5	11	11	2	4	2	17	2	14	3	7	1	2
CKSSSHNGC	28	5	2	0	0	0	3	1	3	1	3	6	7	0	3	1	4	0	3	3	6	2
CSSGNAMAC	28	5	1	4	5	0	8	7	2	4	6	0	3	1	3	6	8	3	4	4	1	1
CSRSNRVKC	28	4	12	1	1	3	10	3	2	5	3	2	6	5	0	12	2	0	7	2	7	0
CIQDSILDC	28	2	2	2	3	0	2	1	3	4	5	2	5	0	0	1	4	0	2	0	1	0
CQVRTR	28	0	1	0	5	4	3	5	5	5	6	2	0	0	0	2	6	0	4	5	3	7
CLRLR	28	0	0	0	3	0	1	2	1	0	1	0	0	1	1	0	2	0	2	2	1	4
CNAD	28	0	0	0	0	0	0	1	0	0	0	0	0	0	0	0	0	0	1	0	0	0
CKGISLKRC	28	0	0	0	0	0	0	0	0	0	0	0	0	0	0	0	0	0	0	0	0	0
CRVNQQDRC	28	0	0	0	0	0	0	0	0	0	0	0	0	0	0	0	0	0	0	0	0	0
CDDHHLSTC	28	0	0	0	0	0	0	0	0	0	0	0	0	0	0	0	0	0	0	0	0	0
CAL	27	45	42	17	31	17	35	25	26	48	49	37	34	37	34	64	42	12	33	25	41	17
CCS	27	27	30	38	40	19	23	22	18	22	34	33	23	28	21	51	26	25	26	18	20	28
SGRGRLRSAKLAAALE	27	19	1	14	5	3	1	4	0	7	3	7	5	4	19	0	2	2	19	6	14	2
CTDNNTNKC	27	17	22	16	2	3	1	0	11	3	4	8	2	9	4	3	8	7	2	2	3	13
CVP	27	10	35	11	23	12	19	14	15	11	15	13	17	24	16	13	29	12	16	12	13	13
CSTR	27	3	6	20	5	3	4	5	2	16	3	2	7	2	4	4	5	3	2	10	9	2
CQRVR	27	3	1	0	1	0	4	3	5	1	1	0	2	3	1	0	4	0	4	5	3	3
CKKTLGTVC	27	2	3	0	3	3	4	7	2	7	1	10	2	7	12	4	1	0	6	3	7	0
CSGVVFEDC	27	2	1	2	2	2	0	2	3	0	3	2	2	4	1	2	11	2	5	4	1	7
CGRTTTRPC	27	1	8	4	5	2	5	6	3	9	4	1	9	8	10	3	8	6	7	7	3	4
CSQAR	27	1	2	2	0	0	0	0	2	0	0	1	1	1	1	10	0	1	0	0	0	0
CRSLPSVKC	27	0	0	0	0	0	7	0	0	0	0	0	0	0	0	0	0	3	0	0	0	0
CKEHGTQDC	27	0	0	0	0	0	0	0	0	0	0	0	0	0	0	0	0	0	0	0	0	0
L	26	16	11	11	10	13	11	9	14	26	18	13	11	22	15	12	10	15	15	11	6	8
CHNRAGEVC	26	16	4	3	5	15	8	3	7	10	5	10	1	3	7	5	10	9	7	7	6	8
CSNKVSGKC	26	15	15	5	8	13	2	7	6	0	8	7	3	10	17	9	10	3	9	9	6	5
CLT	26	13	27	13	45	17	23	32	27	36	48	44	26	26	38	35	35	13	18	32	39	19
CKA	26	11	13	8	41	32	27	28	29	30	39	39	38	32	34	49	39	12	43	38	42	34
CEG	26	10	24	23	29	38	28	25	23	21	16	16	16	21	25	39	30	48	27	22	23	15
CMSEGDLGC	26	9	5	11	11	9	4	12	5	5	10	11	8	7	12	6	15	0	6	13	11	19
CLLEDRQSC	26	7	11	5	5	0	4	0	1	13	5	4	4	2	8	5	5	18	4	3	3	3
CSGKKTNVC	26	7	5	2	8	6	4	8	1	4	13	8	12	8	1	5	6	1	10	14	3	16
CLTDDGEDC	26	7	0	6	5	2	4	5	2	6	5	0	1	5	9	0	3	6	8	4	5	3
CVEAR	26	6	8	4	4	0	4	1	0	3	6	6	4	2	2	2	6	10	10	2	2	0
SMGRRFRSAKLAAALE	26	4	20	6	9	5	13	5	1	1	6	5	21	5	5	2	10	15	13	7	5	2
CEGPINDPC	26	4	11	1	5	3	0	3	1	4	3	0	3	0	0	0	2	7	1	2	3	0
CALMEEATC	26	4	6	1	0	0	1	3	0	6	3	6	0	1	4	0	2	3	4	0	5	3
CLRKRVKMC	26	3	2	0	2	10	2	0	0	0	0	0	0	0	0	2	0	0	0	0	2	0
CSPTPDNVC	26	3	1	11	3	11	3	1	0	2	2	1	7	3	1	3	9	16	2	2	2	1
CSGASR	26	2	7	4	4	1	5	6	3	0	1	4	8	4	3	12	6	0	5	3	8	1
EMTAVRD	26	2	0	0	0	4	0	0	20	10	0	3	1	0	0	0	0	0	0	0	0	0
CPLDADVGC	26	1	27	3	2	0	6	3	1	5	5	0	2	3	0	1	11	0	3	2	3	4
CAVTNHPSC	26	0	0	0	0	0	0	0	0	0	0	0	0	0	0	0	0	0	0	0	0	0
CLKEYTHTC	26	0	0	0	0	0	0	0	0	0	0	0	0	0	0	0	0	0	0	0	0	0
CPEPFTTQC	26	0	0	0	0	0	0	0	0	0	0	0	0	0	0	0	0	0	0	0	0	0
CST	25	39	27	55	54	68	34	50	48	54	66	60	42	36	65	41	63	37	49	44	61	62
CLP	25	21	8	26	51	18	37	45	44	42	52	34	33	31	46	75	61	50	36	37	38	42
CGISTDSKC	25	16	18	25	12	25	9	7	5	25	7	14	9	12	10	19	7	11	8	6	7	11
CQIGGYNSC	25	15	9	16	1	7	9	1	57	9	4	10	6	0	4	26	0	3	5	4	33	1
CLQPTPEDC	25	11	13	7	5	0	3	1	0	0	1	2	4	4	3	2	2	1	1	2	5	0
CNSDADNMC	25	10	13	10	4	15	1	1	3	7	4	6	6	3	1	9	3	0	7	0	3	3
CPHSESSLC	25	10	7	3	5	0	2	1	0	6	3	1	3	3	1	27	3	0	2	5	3	8
CKLSTEGVC	25	9	14	21	13	14	10	4	9	4	10	11	9	8	9	6	2	1	6	6	6	0
CLSDTMIDC	25	8	6	12	2	3	3	3	3	2	4	2	2	3	3	11	8	2	11	3	1	4
CVSLKPEEC	25	5	3	2	6	0	5	4	0	9	5	15	0	1	2	13	5	15	0	4	3	2
CSPDDDSHC	25	4	10	7	4	18	5	3	9	5	5	3	4	2	15	9	6	14	2	2	8	4
CKRAS	25	4	0	0	7	0	7	8	5	13	6	3	4	7	1	5	6	0	2	1	2	3
CQMGKSPMC	25	3	4	2	4	1	9	4	6	4	4	9	8	4	1	6	15	2	9	8	2	0
CGAMDPSMC	25	3	2	9	4	0	5	3	7	6	8	10	3	3	4	7	11	24	6	7	5	1
CMSAQSVNC	25	1	0	0	1	0	1	0	3	0	0	0	1	2	1	0	1	2	0	1	0	0
CRSIR	25	0	5	0	6	0	28	1	4	3	4	10	15	3	4	9	9	19	23	8	6	2
CQSLR	25	0	0	1	3	0	5	3	8	9	7	9	3	2	12	8	12	0	4	1	3	5
CRITR	25	0	0	0	3	5	5	6	5	1	5	2	8	6	1	3	3	0	4	1	1	0
CSTKSGHRC	25	0	0	0	1	8	4	0	0	6	0	0	0	0	0	0	0	0	0	0	0	0
CTRTRSKGC	25	0	0	0	0	0	0	0	7	0	0	0	0	0	0	0	0	0	0	0	0	0
CRITRSNAC	25	0	0	0	0	0	0	0	0	0	0	0	0	2	0	0	0	0	0	0	0	0
CQRSNNTQC	25	0	0	0	0	0	0	0	0	0	0	0	0	0	0	0	0	0	0	0	0	0
CQG	24	23	25	21	34	29	16	28	17	19	26	31	30	29	32	22	32	12	21	22	39	5
CDG	24	22	25	30	32	34	44	21	19	22	38	53	31	30	37	76	41	12	40	35	51	52
CDA	24	22	20	26	30	33	29	36	27	25	28	48	38	27	38	47	26	23	48	30	21	26
CTGKGDNKC	24	14	19	24	4	1	2	2	2	5	4	6	0	6	13	12	4	12	0	6	0	2
CDV	24	12	28	21	45	10	32	25	20	37	34	35	13	27	18	57	34	37	29	23	37	21
CDY	24	12	8	10	13	20	10	7	14	7	16	9	17	4	3	6	12	12	9	7	8	15
CPEETPHKC	24	11	13	14	13	12	13	5	10	5	5	1	11	7	9	13	10	7	11	7	12	1
CGANTARDC	24	11	8	13	0	12	3	6	2	1	8	2	2	4	2	0	1	1	3	5	2	23
CAMQSVEDC	24	9	2	6	2	0	7	4	1	0	9	4	2	6	8	8	6	2	11	4	5	2
CNGGADSNC	24	8	10	10	1	0	2	3	2	6	4	2	1	2	1	0	1	0	1	4	1	2
CDTTPSSKC	24	6	19	18	3	4	1	6	2	2	3	3	3	3	1	4	2	2	11	1	0	0
CSDPDLLVC	24	5	4	8	6	26	4	5	1	2	2	5	2	3	3	5	9	6	4	2	2	2
CDSTRVC	24	5	3	1	0	1	0	2	0	6	4	0	2	0	2	1	4	12	6	7	1	1
CALSGDDEC	24	4	7	5	7	0	6	6	4	11	8	2	3	1	12	10	5	8	4	1	2	6
CSTRNKTRC	24	4	3	2	8	9	13	4	2	18	3	3	7	6	12	0	6	40	16	7	14	6
CTEMDNARC	24	4	2	6	4	0	4	3	4	4	2	5	7	4	1	7	4	4	3	5	6	3
CEMLQDAAC	24	3	7	4	9	0	3	7	2	1	9	0	2	5	2	6	9	0	3	1	5	0
CSATVTDPC	24	2	6	8	8	4	4	3	1	2	7	3	0	5	3	3	1	0	8	1	0	5
CSAFVGEDC	24	2	1	1	4	0	2	3	2	3	5	0	1	2	0	2	2	3	5	7	0	2
CSDFEQDLC	24	1	1	2	4	1	8	1	0	1	3	19	0	2	7	1	5	3	4	5	3	0
CKNNALVEC	24	1	0	3	3	1	1	5	3	1	1	6	4	0	1	0	2	0	0	1	3	0
CRIGGVR	24	0	0	0	1	0	3	2	3	3	3	15	5	7	0	0	1	0	3	1	1	1
CTAGTSASC	24	0	0	0	0	0	0	0	0	0	0	0	0	0	0	0	0	0	0	0	0	0
CRSTRSR	24	0	0	0	0	0	0	0	0	0	0	0	0	0	0	0	0	0	0	0	0	0
CDNDERLLC	24	0	0	0	0	0	0	0	0	0	0	0	0	0	0	0	0	0	0	0	0	0
CRGSDMTHC	24	0	0	0	0	0	0	0	0	0	0	0	0	0	0	0	0	0	0	0	0	0
CKDVIQINC	24	0	0	0	0	0	0	0	0	0	0	0	0	0	0	0	0	0	0	0	0	0
CMLSTEIIC	24	0	0	0	0	0	0	0	0	0	0	0	0	0	0	0	0	0	0	0	0	0
CRKTRSNSC	24	0	0	0	0	0	0	0	0	0	0	0	0	0	0	0	0	0	0	0	0	0
CRDTEGALC	24	0	0	0	0	0	0	0	0	0	0	0	0	0	0	0	0	0	0	0	0	0
CIPVGALRC	24	0	0	0	0	0	0	0	0	0	0	0	0	0	0	0	0	0	0	0	0	0
CYQNKKLRC	24	0	0	0	0	0	0	0	0	0	0	0	0	0	0	0	0	0	0	0	0	0
CKS	23	40	55	17	86	45	67	61	72	99	79	82	72	75	88	130	102	40	86	62	77	39
CPS	23	39	51	51	40	46	33	38	28	25	43	53	40	30	45	38	51	47	40	43	46	53
CRG	23	30	33	26	34	37	45	59	39	48	53	38	56	49	52	55	47	78	57	57	102	59
CVG	23	29	41	32	38	33	51	42	49	55	41	61	38	39	46	50	49	29	56	39	29	57
CVV	23	25	33	41	57	39	37	41	41	46	39	33	42	46	50	42	54	51	33	46	46	41
CSV	23	25	30	31	53	21	51	40	33	42	43	60	43	51	37	65	72	36	48	33	74	40
CGP	23	22	23	19	21	9	13	9	31	16	21	14	10	18	6	14	12	32	13	8	15	9
CIG	23	22	22	18	36	13	38	35	25	29	44	29	44	29	58	56	45	49	32	19	35	26
CSEYESGAC	23	18	9	7	2	1	4	2	3	1	1	1	2	5	4	6	0	4	10	2	2	0
CKDRKSRVC	23	16	4	4	8	5	14	10	8	6	10	8	14	25	6	9	18	4	15	8	15	10
CVEK	23	11	24	35	11	21	5	9	13	16	11	7	9	18	20	21	18	15	27	17	25	21
CRAR	23	11	6	3	7	5	14	7	22	8	10	5	12	5	8	6	9	11	25	3	6	4
CSDHSPMSC	23	10	12	10	6	1	5	4	4	5	1	5	1	2	3	0	7	7	3	7	0	6
CGAATLEDC	23	10	1	1	5	3	4	1	0	1	5	2	2	1	2	2	6	4	5	2	8	4
CQRDDSTSC	23	9	12	22	3	3	3	7	12	2	2	1	0	4	11	13	5	1	8	3	3	1
CKFEEDDTC	23	8	8	2	3	1	1	0	4	1	3	2	1	0	1	2	5	0	0	1	3	2
CKAGMRDSC	23	8	5	5	7	2	5	7	4	5	7	11	6	3	8	5	1	5	6	3	4	4
CVGDASHLC	23	8	0	0	0	0	2	0	1	0	2	0	0	2	3	0	1	8	3	1	0	0
CRKRSTKDC	23	7	0	0	0	0	0	0	0	0	0	0	0	0	0	0	0	0	0	0	0	0
CARPNGKDC	23	6	12	11	6	0	3	1	1	4	4	3	3	7	4	0	1	0	3	7	4	1
CESLSSSVC	23	6	11	2	1	5	0	0	1	2	4	0	2	3	0	0	1	0	0	1	0	0
CGKTVPGKC	23	6	8	12	15	16	16	9	9	12	17	7	12	7	7	6	15	11	8	12	17	47
CRGITR	23	6	3	3	6	0	1	3	2	5	2	1	2	1	7	1	1	7	3	5	2	4
CVIGDDAGC	23	5	2	3	8	1	2	5	4	5	9	4	4	5	4	1	7	3	2	5	4	21
F	23	4	9	12	6	1	3	4	9	7	5	12	3	3	8	8	5	3	15	3	4	8
CNPKRRDKC	23	4	4	6	9	2	6	6	2	6	5	0	6	10	8	0	5	2	6	7	11	1
CRKSI	23	4	2	4	11	0	6	3	1	6	6	1	6	13	5	14	6	3	8	2	4	15
CQTRR	23	4	0	0	1	0	3	1	2	8	3	0	1	3	1	9	2	0	4	3	2	2
CIADGISNC	23	3	15	773	3	0	2	1	4	7	1	4	0	0	1	2	0	2	0	3	3	2
CKKSTYETC	23	3	0	5	6	0	3	2	0	0	3	0	4	5	5	0	5	0	4	0	3	0
CERTQR	23	2	0	2	3	3	7	1	0	3	3	3	7	5	0	12	3	0	3	1	2	0
CKSNR	23	1	4	2	6	24	13	5	4	9	5	1	2	4	4	0	12	0	11	2	4	4
CLRSNPSLC	23	1	0	5	1	0	0	1	0	2	2	0	0	0	0	0	2	0	2	2	0	0
CKRTRSNNC	23	0	14	0	0	0	0	3	0	6	2	0	0	0	0	0	0	0	0	0	11	0
CSDRNARPC	23	0	2	6	1	3	1	1	1	1	4	3	2	2	0	3	3	15	0	2	2	1
CRKLRSGSC	23	0	0	0	0	0	2	0	0	1	0	0	0	0	0	0	0	0	0	0	0	0
CMRHPTPSC	23	0	0	0	0	0	0	0	0	0	0	0	0	0	0	0	0	0	0	0	0	0
CNPGTNHQC	23	0	0	0	0	0	0	0	0	0	0	0	0	0	0	0	0	0	0	0	0	0
CSKTFDKEC	23	0	0	0	0	0	0	0	0	0	0	0	0	0	0	0	0	0	0	0	0	0
CDN	22	36	32	30	26	15	11	27	18	30	27	23	22	14	19	27	21	54	23	28	27	28
CTN	22	27	33	31	32	34	25	35	38	41	34	22	24	18	44	19	44	46	38	28	42	35
CRE	22	23	34	34	28	11	38	36	22	34	37	37	27	44	34	24	46	33	31	25	40	55
RRRD	22	17	8	13	4	10	3	12	10	9	4	9	6	8	10	8	8	1	9	4	3	11
Q	22	16	28	41	3	8	4	5	5	6	10	8	3	9	1	5	2	0	3	2	3	5
LH	22	16	6	9	4	2	9	6	7	17	9	11	6	10	7	18	9	4	10	6	8	7
CDKRGPKVC	22	16	3	11	9	26	4	10	3	2	9	11	8	16	9	5	13	24	15	11	14	1
CKSAMRPTC	22	15	9	4	8	1	8	9	9	5	2	6	6	3	3	0	4	2	3	9	8	3
CKVSSEEFC	22	13	1	0	2	0	0	2	4	0	1	0	3	1	0	1	4	0	0	4	0	4
CPD	22	11	20	27	18	25	11	19	14	20	32	17	20	23	12	24	25	26	25	13	22	19
CPSRMRGDC	22	10	5	6	5	6	33	9	3	1	8	2	28	2	3	6	3	9	33	4	7	13
CPADSSHKC	22	10	4	8	1	0	5	4	2	0	2	3	5	5	4	1	3	0	6	2	1	0
CEKKKGAFC	22	10	4	3	4	0	2	3	0	3	7	0	5	1	2	0	5	11	12	6	3	0
CSRL	22	9	10	9	9	10	15	10	16	14	17	12	9	10	10	14	21	5	3	9	17	5
CIGKTDGGC	22	9	8	7	2	1	2	7	3	3	9	6	5	3	4	20	3	9	5	1	1	4
CNARNRAVC	22	9	4	0	3	17	8	6	1	2	4	3	5	5	2	3	4	0	4	4	7	2
CADETRF	22	9	2	5	4	0	0	1	1	0	4	2	0	0	6	0	6	0	5	3	0	1
CSLGKSTKC	22	8	2	7	5	4	8	3	5	1	4	1	2	9	7	21	5	0	6	5	4	4
CLLTNKSGC	22	7	10	4	6	2	3	2	3	3	7	3	6	2	6	6	4	4	4	0	8	4
CAAGSDYPC	22	7	4	8	1	0	0	0	2	4	0	0	0	0	0	1	1	0	3	0	0	0
CSLSNRTTC	22	7	3	4	7	1	4	1	6	3	3	1	5	2	2	5	3	6	4	2	7	5
CTDSRGNPC	22	6	6	5	3	3	6	6	5	5	6	13	0	6	4	7	11	2	10	4	7	1
CPPDSDSLC	22	6	5	4	2	10	3	0	5	2	4	0	3	1	3	3	1	0	5	2	0	1
CSKWPGDKC	22	6	4	3	7	0	5	2	0	6	6	2	0	6	0	0	3	5	5	4	2	3
CNRTARNQC	22	6	1	2	5	8	0	2	0	0	1	0	1	1	0	2	1	0	1	2	0	0
CSKK	22	5	3	2	2	3	9	9	6	3	6	3	10	4	4	4	12	0	7	2	0	3
CASSNSFEC	22	5	3	1	10	2	12	4	3	3	13	7	5	11	5	5	9	2	6	7	7	4
CTSTSQEDC	22	5	1	2	5	0	4	5	5	4	10	7	4	7	8	2	8	2	4	8	6	7
CKEAR	22	4	5	1	1	0	2	1	1	1	1	0	0	0	0	0	0	0	2	0	1	0
CQPMQRKKC	22	3	6	8	3	15	5	9	3	0	4	2	6	4	0	5	4	1	7	4	5	8
CLQLRGEDC	22	3	5	7	16	9	3	14	4	4	13	8	7	7	3	0	9	9	1	13	8	8
CREDMRVIAKLAAALE	22	3	1	9	7	5	4	5	6	6	10	1	3	2	4	0	4	2	6	3	9	4
CRGNTRGSAKLAAALE	22	2	2	1	5	0	2	3	4	2	2	0	1	4	5	2	4	0	1	0	4	1
CLDLETDLC	22	1	3	3	0	0	2	0	0	8	3	0	0	0	1	0	2	0	0	1	4	0
CKMTS	22	1	0	0	5	0	3	1	1	1	1	0	0	0	0	3	0	0	0	1	0	0
SRGRLLRSAKLAAALE	22	0	0	0	0	4	0	0	0	0	0	0	0	0	0	0	0	0	0	0	0	0
CQSSDTSNC	22	0	0	0	0	0	0	0	0	0	0	10	0	0	0	0	1	0	0	2	0	0
CTTRSGKRC	22	0	0	0	0	0	0	0	0	0	0	0	0	0	0	0	0	0	0	0	0	0
CEGFITNKC	22	0	0	0	0	0	0	0	0	0	0	0	0	0	0	0	0	0	0	0	0	0
CSRTNTKRC	22	0	0	0	0	0	0	0	0	0	0	0	0	0	0	0	0	0	0	0	0	0
CSLNRNEDC	22	0	0	0	0	0	0	0	0	0	0	0	0	0	0	0	0	0	0	0	0	0
CSGGMTHQC	22	0	0	0	0	0	0	0	0	0	0	0	0	0	0	0	0	0	0	0	0	0
CDSHPKSNC	22	0	0	0	0	0	0	0	0	0	0	0	0	0	0	0	0	0	0	0	0	0
CKRILQKAC	22	0	0	0	0	0	0	0	0	0	0	0	0	0	0	0	0	0	0	0	0	0
CQR	21	30	16	20	29	35	30	31	18	14	46	22	26	20	22	19	37	31	27	23	23	30
CKSASLKRC	21	17	8	10	10	3	6	12	1	3	3	7	10	8	7	2	7	9	11	2	5	0
CSGGGDSNC	21	16	11	18	6	2	5	6	2	5	4	2	7	6	8	12	5	12	3	4	8	3
CSGLTTTSC	21	16	4	11	5	2	5	1	0	2	3	3	0	1	2	4	5	0	5	1	1	1
CVK	21	14	35	18	39	34	40	34	41	41	34	55	52	37	59	44	52	22	38	42	48	32
CVYESPGAC	21	14	8	4	4	0	1	4	3	17	1	0	4	4	12	3	7	27	4	1	6	10
CDNC	21	12	21	41	7	3	4	10	1	15	4	9	4	5	3	12	7	14	12	8	7	1
CAN	21	12	21	28	26	11	13	31	28	18	21	23	24	22	36	10	34	23	27	23	23	36
CYGRKGPSC	21	12	5	3	5	1	10	1	2	1	2	7	5	6	2	1	6	3	12	4	10	3
CGSRRVSRC	21	12	2	4	3	7	4	7	2	9	9	8	5	8	4	9	5	4	3	8	1	2
CSRGSEKLC	21	10	19	12	8	1	2	5	6	3	5	6	4	5	3	2	3	1	0	4	2	1
CML	21	10	16	13	28	31	14	22	45	16	31	34	15	22	19	24	44	16	22	11	27	15
CKTFRGIKC	21	10	6	5	4	0	7	1	1	4	13	5	9	9	4	7	2	7	6	2	2	10
S	21	7	23	28	8	10	9	8	8	7	10	17	17	10	7	15	7	0	2	8	11	35
CIQ	21	7	10	12	5	3	13	7	12	14	12	7	11	7	14	7	10	1	13	11	10	2
CPI	21	7	4	11	15	19	7	3	6	7	16	15	11	13	1	4	24	5	8	9	5	13
CNSR	21	7	4	5	3	1	2	6	3	4	0	7	2	1	0	4	3	0	0	1	1	0
CYGPKSDGC	21	7	3	0	1	0	5	1	4	1	1	2	0	0	1	0	4	11	2	0	0	0
CGPNSTKNC	21	4	15	13	5	0	3	6	8	2	6	3	1	8	0	3	3	0	0	1	4	11
CLASLRKRC	21	4	2	1	2	0	1	0	5	1	1	0	2	1	0	0	2	4	2	4	1	6
CRTNTGDEC	21	3	15	13	8	1	6	6	8	5	2	13	3	6	14	10	7	10	8	6	11	1
CMLADSQIC	21	3	4	1	0	0	0	2	6	1	0	0	1	1	3	1	1	0	1	3	0	5
CNRTRLRSC	21	3	1	0	1	1	10	5	2	2	3	4	3	8	0	1	1	8	6	5	1	0
CCNLV	21	3	0	1	0	0	0	0	0	0	2	0	3	0	1	2	2	0	0	0	3	0
CRLR	21	2	8	4	10	6	12	12	5	3	13	11	11	13	7	0	15	14	10	5	8	11
CPNSNVDKC	21	2	3	7	1	0	1	0	1	8	0	1	0	1	3	0	4	0	1	0	4	5
CESAVDIDC	21	2	2	1	4	0	1	0	1	5	0	0	0	0	3	0	1	0	1	0	0	0
CTMPFQSEC	21	2	1	1	4	0	1	0	1	0	1	1	1	1	10	1	1	7	1	0	0	1
CNFDGIAEC	21	1	2	5	3	0	1	0	3	1	2	0	1	2	1	0	4	12	5	0	0	5
CPYG	21	1	2	0	3	0	2	1	0	1	3	0	1	1	2	3	2	1	2	1	2	0
CHNTR	21	0	1	0	2	2	2	8	2	2	2	3	4	1	7	6	5	1	3	4	2	0
CNRFAQSLC	21	0	1	0	0	0	0	0	0	1	2	0	1	1	10	3	0	0	1	2	0	1
CCGS	21	0	0	2	1	0	2	4	5	0	0	4	0	1	0	8	1	0	0	1	3	0
CNSLGKSQC	21	0	0	0	0	0	0	0	0	0	0	0	0	0	0	0	0	0	0	0	0	0
CSPASKNDC	21	0	0	0	0	0	0	0	0	0	0	0	0	0	0	0	0	0	0	0	0	0
CGEYVETLC	21	0	0	0	0	0	0	0	0	0	0	0	0	0	0	0	0	0	0	0	0	0
CKPDRILNC	21	0	0	0	0	0	0	0	0	0	0	0	0	0	0	0	0	0	0	0	0	0
CRKRRGIRC	21	0	0	0	0	0	0	0	0	0	0	0	0	0	0	0	0	0	0	0	0	0
CEFNGLERC	21	0	0	0	0	0	0	0	0	0	0	0	0	0	0	0	0	0	0	0	0	0
CSTYKF	21	0	0	0	0	0	0	0	0	0	0	0	0	0	0	0	0	0	0	0	0	0
CRGRNSDKC	21	0	0	0	0	0	0	0	0	0	0	0	0	0	0	0	0	0	0	0	0	0
CSMRK	21	0	0	0	0	0	0	0	0	0	0	0	0	0	0	0	0	0	0	0	0	0
CCSAE	21	0	0	0	0	0	0	0	0	0	0	0	0	0	0	0	0	0	0	0	0	0
CDNPGSRRC	21	0	0	0	0	0	0	0	0	0	0	0	0	0	0	0	0	0	0	0	0	0
CKSKLSLGC	21	0	0	0	0	0	0	0	0	0	0	0	0	0	0	0	0	0	0	0	0	0
CTVRKVLGC	21	0	0	0	0	0	0	0	0	0	0	0	0	0	0	0	0	0	0	0	0	0
CGLSKKRNC	21	0	0	0	0	0	0	0	0	0	0	0	0	0	0	0	0	0	0	0	0	0
CRV	20	25	23	34	61	23	46	42	41	45	46	40	36	49	25	48	55	44	49	32	41	72
CRT	20	24	45	27	52	76	52	51	42	50	59	64	43	55	42	65	54	61	47	60	51	37
CTG	20	21	26	21	59	25	31	46	22	59	51	41	31	48	45	38	34	41	57	35	31	38
CSLESHDLC	20	18	6	6	4	0	1	1	1	0	2	8	1	2	2	0	7	0	1	2	2	0
CLRSANRSC	20	14	10	7	7	2	5	4	5	9	4	10	5	4	13	2	6	2	12	14	3	3
CQESLLGQC	20	12	9	9	9	5	3	8	2	1	8	2	4	4	4	0	5	7	7	2	11	0
LVD	20	9	17	12	5	3	3	7	7	7	5	0	4	3	4	4	7	1	5	8	11	2
CNTKKTLDC	20	9	10	23	5	0	10	6	3	14	10	0	1	9	6	12	16	3	6	9	5	6
CVFGGTEEC	20	9	7	6	7	3	0	0	1	8	5	0	6	0	0	3	3	1	4	1	2	1
CLEKKKISC	20	8	13	13	11	6	4	12	5	16	7	5	7	7	5	9	7	18	11	12	9	4
CTLSGDNEC	20	8	8	4	1	0	2	6	8	4	6	13	6	3	4	4	5	15	3	4	1	6
CVDDATLAC	20	7	23	19	2	6	9	7	3	11	6	17	2	5	2	14	8	3	6	2	14	3
CQD	20	7	17	24	25	22	9	10	26	19	28	19	13	23	13	21	22	25	26	17	15	6
CIMQGNDSC	20	7	13	6	3	16	3	2	11	9	3	13	0	1	10	2	0	3	0	2	1	1
CPEVPSRVC	20	7	8	11	4	6	6	6	14	4	5	2	5	5	5	3	10	9	6	6	2	4
CASGKTRQC	20	7	8	8	10	2	4	7	8	5	2	6	9	5	3	3	8	15	6	5	4	2
CEVQNSRVC	20	6	7	27	7	0	5	5	9	0	3	11	7	4	1	7	10	4	6	3	2	0
CDMR	20	6	7	3	0	1	1	2	1	6	5	1	1	1	0	4	4	1	2	1	0	1
CPRSVESDC	20	6	6	2	2	1	2	3	0	1	4	4	1	5	4	0	5	0	3	3	1	5
CGLSPTDRC	20	6	1	2	4	9	2	4	4	9	3	6	3	1	1	11	1	1	3	1	3	3
CKAGSASFC	20	5	7	4	5	0	1	2	0	3	3	0	2	4	2	6	4	11	3	5	1	8
CVRLNKVRC	20	5	5	1	1	4	2	3	4	0	1	1	2	0	0	1	0	6	1	3	0	0
CPNTEIDEC	20	5	2	5	3	3	2	2	7	9	5	0	1	6	8	2	4	3	2	2	7	2
CQI	20	4	5	9	14	7	8	7	2	25	12	5	9	10	7	22	13	9	3	6	12	3
CNLPDTFNC	20	4	5	1	4	2	1	1	3	2	2	0	5	0	1	0	2	0	5	2	0	5
CMGLDTAMC	20	4	2	4	6	0	1	3	5	4	1	1	1	0	1	0	1	0	6	2	0	0
CDADGHELC	20	3	12	9	6	8	5	5	0	2	6	4	1	0	0	1	5	2	4	6	2	38
CPEPSD	20	3	9	0	1	0	4	0	0	0	1	7	3	0	1	0	3	0	0	5	2	10
CLRRNKTSC	20	3	5	3	4	8	11	3	10	16	4	7	0	10	3	6	6	8	11	6	8	37
CYGQSDSPC	20	3	3	9	5	2	6	2	10	7	9	0	10	6	2	3	1	0	5	8	5	8
CPLR	20	3	2	4	15	9	9	4	7	4	18	11	11	13	6	2	15	19	11	8	12	3
CLNKTSARC	20	2	10	2	5	7	3	2	5	5	2	1	8	3	2	18	6	12	3	1	5	0
CVQGFDGRC	20	2	8	5	4	0	1	1	2	0	4	1	1	4	0	0	1	0	0	0	1	2
CEFANDAVC	20	2	7	4	2	0	1	3	0	0	2	0	0	1	2	0	7	1	0	1	3	0
CDSSHFNDC	20	2	7	3	5	0	2	2	2	4	4	8	3	0	4	5	4	9	5	0	3	1
CTLRLR	20	2	0	0	4	17	8	0	5	0	2	1	6	1	3	0	5	1	5	2	0	0
CSTSHSGPC	20	1	4	1	3	1	1	7	4	6	5	0	3	5	1	1	2	1	5	2	2	3
CQKETSRLC	20	1	3	0	5	0	3	2	2	3	6	1	2	1	2	0	3	0	9	0	2	0
CIAEQYANC	20	1	2	0	2	0	0	0	0	0	0	4	0	0	0	0	0	0	0	1	0	1
CPLSFSDQC	20	1	1	0	3	0	1	0	1	0	3	0	1	0	1	8	0	2	5	2	2	0
CGSNRTR	20	1	0	2	7	32	4	5	4	5	2	9	7	9	10	7	9	0	6	1	2	2
CRTDSSHLC	20	0	4	1	1	0	2	0	1	5	1	0	1	0	2	2	3	0	4	1	0	0
CGSFAETGC	20	0	1	3	0	2	1	1	0	0	2	1	1	0	2	0	1	6	1	1	1	2
AMIRSSRRAKLAAALE	20	0	0	0	0	0	0	0	0	0	0	0	0	0	0	0	1	0	0	0	0	0
CDGLKPKLC	20	0	0	0	0	0	0	0	0	0	0	0	0	0	0	0	0	0	4	0	0	0
CQLGGMYLC	20	0	0	0	0	0	0	0	0	0	0	0	0	0	0	0	0	0	0	0	0	0
CYNNDNLSC	20	0	0	0	0	0	0	0	0	0	0	0	0	0	0	0	0	0	0	0	0	0
CKRISKHLC	20	0	0	0	0	0	0	0	0	0	0	0	0	0	0	0	0	0	0	0	0	0
CGHISRNSC	20	0	0	0	0	0	0	0	0	0	0	0	0	0	0	0	0	0	0	0	0	0
CYFASK	20	0	0	0	0	0	0	0	0	0	0	0	0	0	0	0	0	0	0	0	0	0
CDSSPNKGC	20	0	0	0	0	0	0	0	0	0	0	0	0	0	0	0	0	0	0	0	0	0
CSAVTDTGC	20	0	0	0	0	0	0	0	0	0	0	0	0	0	0	0	0	0	0	0	0	0
CYSTAASDC	20	0	0	0	0	0	0	0	0	0	0	0	0	0	0	0	0	0	0	0	0	0
CRVTRSTKC	20	0	0	0	0	0	0	0	0	0	0	0	0	0	0	0	0	0	0	0	0	0
CKTPHS	20	0	0	0	0	0	0	0	0	0	0	0	0	0	0	0	0	0	0	0	0	0
CFVST	20	0	0	0	0	0	0	0	0	0	0	0	0	0	0	0	0	0	0	0	0	0
CKPSHPANC	20	0	0	0	0	0	0	0	0	0	0	0	0	0	0	0	0	0	0	0	0	0
CLK	19	31	30	18	36	27	39	42	37	39	40	51	32	30	32	52	45	43	34	23	22	29
CVQGKAKRC	19	19	7	13	7	8	15	6	7	4	4	4	8	11	4	1	9	8	9	12	1	6
CSYDKDQKC	19	18	25	19	5	1	2	4	2	7	4	4	5	1	5	2	8	6	4	7	0	12
CTNRGTRPC	19	18	18	15	13	16	13	15	8	10	9	19	11	12	6	0	10	13	11	19	17	17
CNPGKVKVC	19	17	8	11	4	12	7	5	2	7	4	3	13	10	26	11	10	4	5	9	26	6
CGAGSELKC	19	15	32	52	15	3	22	18	6	5	24	28	24	12	17	5	23	8	14	22	13	34
CRKPIGGKC	19	13	13	10	11	6	3	9	4	9	8	14	11	16	8	13	12	7	7	10	9	5
CDM	19	13	11	22	18	12	24	17	18	28	19	22	17	23	20	38	43	18	14	23	20	25
LASV	19	13	10	16	6	20	6	10	11	15	12	5	11	10	16	23	4	0	7	6	5	3
CRDEEFGSC	19	13	7	3	5	1	2	5	5	9	4	5	5	0	7	3	5	2	2	1	5	1
CYSPSRKSC	19	13	4	6	3	1	2	4	1	7	7	5	1	6	2	1	3	10	6	8	2	1
CLPQRSSRC	19	12	12	5	6	1	9	9	2	9	4	6	9	9	5	15	6	4	5	8	5	1
CRH	19	12	9	11	32	11	14	11	10	6	28	13	12	17	9	10	23	52	6	4	16	16
CPMVDSKKC	19	12	5	4	7	8	4	1	2	6	5	2	6	6	1	4	5	13	3	2	4	3
CSASSRMNC	19	11	5	9	4	0	1	5	7	4	2	5	3	1	3	0	4	0	2	3	1	3
CQPSSSKHC	19	10	4	7	4	1	3	3	3	2	3	3	1	6	0	0	3	6	0	6	2	1
KVKGSKR	19	10	0	5	0	2	0	0	10	0	0	0	1	0	0	0	0	0	0	0	8	1
CSEPKSDSC	19	9	10	16	5	1	6	1	1	8	8	5	2	9	15	4	2	4	7	4	5	8
CRGLTRMKC	19	9	2	1	4	0	4	6	5	2	5	13	8	5	1	3	4	4	13	2	6	10
LP	19	8	18	17	15	36	15	13	6	10	10	18	23	18	16	16	20	15	13	12	25	11
CIASSDSHC	19	8	3	5	2	0	1	3	0	1	2	3	3	0	17	0	8	0	4	3	3	3
LR	19	7	10	5	2	2	3	3	3	10	4	3	7	6	10	14	8	3	4	4	10	10
CVTR	19	6	6	4	8	16	9	7	4	11	16	8	3	8	16	4	9	5	13	12	8	1
CMSSPGADC	19	6	5	6	6	3	4	3	2	1	4	7	8	7	13	1	5	20	1	8	3	4
CSSSPKKRC	19	6	5	0	7	2	8	9	7	13	4	0	6	11	8	7	7	14	13	9	2	3
CKKQSGTEC	19	6	2	11	2	0	2	8	1	8	5	14	5	8	6	2	2	3	5	7	6	4
CYATSKESC	19	5	8	3	5	1	1	3	0	5	2	12	3	3	9	0	7	2	4	2	3	0
CPETNPEDC	19	5	0	5	3	3	0	1	5	1	7	3	4	1	2	12	1	0	8	1	10	0
CPQSEVSKC	19	4	15	15	5	14	5	2	0	5	3	6	4	4	6	5	4	2	4	4	1	12
CQIMDRALC	19	4	6	1	3	5	0	1	2	2	3	0	3	5	2	5	2	0	3	1	2	0
CSKDMLSDC	19	4	4	11	4	1	3	4	3	6	7	12	4	4	3	2	3	4	3	4	9	9
CLRR	19	4	3	6	7	2	5	3	4	5	6	2	5	4	0	14	8	0	1	7	1	9
CGN	19	4	1	5	21	33	15	15	14	21	22	8	11	22	22	27	18	9	13	15	16	23
CSDSTGLLC	19	3	17	5	3	1	2	1	6	0	2	0	1	3	1	1	2	12	0	0	3	2
CTRKYKGPC	19	3	5	0	3	0	5	1	7	3	7	2	5	1	2	3	2	0	12	3	0	1
CNTDSTEDC	19	3	4	1	8	0	2	3	4	0	3	12	4	6	2	6	7	8	6	3	8	3
CIKVNR	19	3	2	2	2	2	4	3	5	3	3	1	4	5	0	7	7	4	10	2	10	2
CTSTRR	19	3	1	3	1	5	1	0	0	0	0	2	1	2	4	0	1	1	0	2	0	2
CNIGTTSDC	19	2	4	4	4	10	4	4	1	7	6	3	7	2	1	0	6	0	2	6	0	6
CATSTISDC	19	2	1	3	4	0	1	4	0	3	4	1	4	3	2	2	5	2	3	10	2	0
CGTKNSPVC	19	1	12	15	1	0	2	6	1	12	2	1	3	3	0	2	4	4	3	1	1	8
CNKFDKDLC	19	1	8	14	6	1	5	3	3	2	5	1	1	4	1	1	4	2	3	1	4	4
CIANLR	19	1	3	2	2	2	1	5	0	2	2	7	3	2	0	1	0	6	5	3	0	0
CMNGICL	19	1	1	6	2	0	0	0	1	1	2	1	1	1	0	0	0	0	3	0	0	0
CEETLHLIC	19	0	0	0	1	0	0	0	3	0	3	4	2	0	0	2	2	2	0	2	2	4
CTDAKSNRC	19	0	0	0	0	0	0	3	0	0	0	0	0	0	0	0	0	0	0	0	0	0
CKGGRNPNC	19	0	0	0	0	0	0	0	0	0	0	0	0	0	0	0	0	0	0	0	0	0
CKLNSRRRC	19	0	0	0	0	0	0	0	0	0	0	0	0	0	0	0	0	0	0	0	0	0
CKQKPRRVC	19	0	0	0	0	0	0	0	0	0	0	0	0	0	0	0	0	0	0	0	0	0
CYFKGTTPC	19	0	0	0	0	0	0	0	0	0	0	0	0	0	0	0	0	0	0	0	0	0
CHRPSSGNC	19	0	0	0	0	0	0	0	0	0	0	0	0	0	0	0	0	0	0	0	0	0
CQQVHLGLC	19	0	0	0	0	0	0	0	0	0	0	0	0	0	0	0	0	0	0	0	0	0
CSRNRLNHC	19	0	0	0	0	0	0	0	0	0	0	0	0	0	0	0	0	0	0	0	0	0
CPKNS	19	0	0	0	0	0	0	0	0	0	0	0	0	0	0	0	0	0	0	0	0	0
CTFTKPHIC	19	0	0	0	0	0	0	0	0	0	0	0	0	0	0	0	0	0	0	0	0	0
CLTSSEFSC	19	0	0	0	0	0	0	0	0	0	0	0	0	0	0	0	0	0	0	0	0	0
CGTILDTKC	19	0	0	0	0	0	0	0	0	0	0	0	0	0	0	0	0	0	0	0	0	0
CVTADECSC	19	0	0	0	0	0	0	0	0	0	0	0	0	0	0	0	0	0	0	0	0	0
CDPLVD	19	0	0	0	0	0	0	0	0	0	0	0	0	0	0	0	0	0	0	0	0	0
CTAQHRL	19	0	0	0	0	0	0	0	0	0	0	0	0	0	0	0	0	0	0	0	0	0
CKTVQFALC	19	0	0	0	0	0	0	0	0	0	0	0	0	0	0	0	0	0	0	0	0	0
CNQNVSPAC	19	0	0	0	0	0	0	0	0	0	0	0	0	0	0	0	0	0	0	0	0	0
CINRQTRAC	19	0	0	0	0	0	0	0	0	0	0	0	0	0	0	0	0	0	0	0	0	0
CSGKENSPC	19	0	0	0	0	0	0	0	0	0	0	0	0	0	0	0	0	0	0	0	0	0
CSASANLRC	19	0	0	0	0	0	0	0	0	0	0	0	0	0	0	0	0	0	0	0	0	0
CDT	18	43	12	19	31	25	23	38	25	32	40	26	35	37	32	18	33	20	52	31	21	35
CGL	18	21	14	29	28	29	25	24	34	27	52	40	28	26	18	31	38	9	32	29	31	24
CHP	18	21	8	15	19	10	12	11	8	9	12	20	9	15	8	20	21	3	26	5	21	13
ALSLRG	18	18	16	10	7	0	5	4	4	6	8	8	7	7	8	9	11	0	12	14	4	12
GLFGAKLAAALE	18	18	12	9	4	0	5	2	8	6	1	3	3	5	12	3	2	2	5	2	10	0
CRKKDRTPC	18	17	3	13	6	10	11	17	15	7	10	15	12	16	8	8	10	34	17	14	12	10
CAEMKTSAC	18	17	2	3	9	2	2	0	3	5	8	18	2	3	4	0	5	5	5	3	4	2
CKK	18	17	1	5	17	5	16	19	15	9	20	19	8	22	14	22	24	5	27	18	14	10
CKRGSNLDC	18	15	8	12	6	1	8	3	4	2	7	3	7	5	9	9	10	4	3	6	3	1
CSKR	18	15	1	5	12	23	23	18	5	19	14	13	6	16	12	5	15	11	23	9	18	9
CSE	18	14	33	16	30	28	43	39	22	18	40	35	24	29	27	42	47	19	42	39	30	31
CAP	18	14	18	17	55	31	34	19	18	11	36	45	21	22	22	14	32	21	14	22	38	12
CANSFLPDC	18	12	3	9	2	14	0	0	0	1	2	3	1	3	1	0	7	0	2	2	5	3
CPL	18	11	27	15	24	22	20	20	10	22	36	17	5	16	33	43	41	7	17	23	17	15
CAEDRLISC	18	11	17	6	10	2	8	9	7	10	12	12	12	5	9	7	13	20	12	9	11	15
CSKS	18	10	5	8	22	11	9	15	18	15	17	21	10	20	5	41	11	15	8	18	15	14
CHL	18	9	21	21	20	1	17	10	12	6	27	27	15	12	11	23	14	10	16	9	10	12
CQRNRTKPC	18	9	11	14	1	7	5	5	3	3	5	2	5	2	0	0	3	0	1	2	0	1
CLKESATNC	18	9	11	10	6	5	0	7	6	4	6	0	6	8	4	1	3	0	2	5	3	2
CTRRMTADC	18	9	8	5	2	2	1	5	2	7	7	1	2	3	4	2	7	7	1	5	2	0
CARGKVRDC	18	8	7	6	4	9	7	5	2	1	7	0	6	12	3	3	7	5	2	7	7	7
CTRTLDPSC	18	8	2	5	2	1	7	1	0	0	3	1	1	3	0	7	3	0	10	2	1	0
CRVSKPR	18	8	0	0	3	3	16	1	0	0	4	3	2	1	2	2	3	1	12	4	3	0
CMTRLEDRC	18	7	10	3	6	1	0	6	3	8	2	1	5	6	2	1	5	9	25	0	1	4
CGKQSGTEC	18	7	9	14	5	0	4	6	5	2	8	2	1	5	12	10	3	0	5	4	6	3
CDSMGLVKC	18	7	7	4	9	1	0	4	0	15	5	2	3	3	0	6	4	1	1	2	6	1
CNLTTRTRC	18	7	7	0	8	0	10	10	0	4	5	1	5	2	4	3	10	22	11	5	5	1
CQKTSNSDC	18	7	6	14	4	1	2	3	2	3	1	0	6	2	1	9	1	3	2	3	2	3
CIGDDNHTC	18	7	5	6	8	1	3	3	1	7	4	0	2	3	4	13	7	2	0	1	1	1
CTRSSSPRC	18	7	4	8	12	1	11	7	1	11	11	1	18	7	10	2	6	7	14	9	9	12
CGNRQTSDC	18	7	4	3	5	0	2	3	1	6	4	4	3	4	4	19	4	15	3	2	4	1
CPKEMYESC	18	7	3	3	3	1	6	1	2	0	2	2	3	3	1	9	2	21	2	0	2	1
CRSSVTGSC	18	6	16	8	7	4	4	6	4	1	10	6	3	4	7	0	3	0	1	3	8	1
CPG	18	6	15	12	11	16	13	8	13	10	13	2	10	15	11	19	14	19	18	11	9	14
CVKHNSTSC	18	6	7	5	6	5	4	5	9	7	7	4	11	3	4	6	4	28	7	16	4	12
CGIAPSLKC	18	6	6	8	3	0	5	7	2	0	5	12	1	3	3	6	6	8	4	4	4	6
CYSKSTPACKLAAALE	18	6	5	3	5	0	2	6	3	3	6	7	2	6	3	1	1	6	4	4	3	7
CPE	18	6	4	4	26	8	11	14	10	29	26	9	21	9	13	28	20	30	17	18	17	5
CLGQKSEDC	18	6	3	3	7	6	4	4	0	11	3	0	3	4	2	0	8	0	9	1	2	0
CSH	18	5	19	13	49	39	22	34	16	37	48	33	28	25	27	34	45	32	34	36	46	45
CSPPLSRPC	18	5	14	2	1	0	0	0	0	1	2	3	0	0	0	0	3	17	1	0	2	0
CYGLEDSAC	18	5	1	8	3	4	0	1	4	1	2	4	2	2	1	2	1	14	0	1	4	1
CNSSVLALC	18	4	9	4	2	1	4	1	1	6	6	0	0	0	1	0	1	0	1	0	2	0
CDQTTSLSC	18	4	5	7	5	6	5	3	1	0	2	5	9	1	5	1	6	18	0	2	1	6
CEGDFTAQC	18	4	2	6	5	6	9	5	1	2	6	3	4	5	3	10	7	0	4	11	3	5
CSGESDEFC	18	3	8	17	7	4	6	2	5	8	4	1	5	4	3	8	9	4	5	2	5	6
CGTARNPMC	18	3	5	7	11	1	1	4	0	3	5	3	5	1	3	3	4	3	6	4	4	3
CSTEEHLDC	18	3	2	0	5	0	4	1	6	3	7	9	2	0	0	1	12	0	6	5	6	8
CNGGDVYKC	18	3	1	6	3	0	1	4	1	1	2	5	1	1	1	3	3	3	1	3	4	2
CQQ	18	2	9	2	21	16	12	16	11	4	12	14	6	12	14	16	15	27	12	13	19	24
CVMPESLPC	18	2	8	11	5	0	4	10	2	5	4	7	2	7	9	6	7	11	6	6	3	9
CNITKRIRC	18	2	8	0	7	0	7	2	0	8	1	5	6	2	0	4	0	7	13	4	4	0
CVMNDSSLC	18	2	6	8	6	0	2	6	2	3	6	6	0	3	0	0	1	1	2	1	1	2
CPNEGTTKC	18	2	5	2	4	0	3	1	1	3	3	5	6	0	0	3	4	5	5	1	4	0
CLPDTMDPC	18	2	3	3	4	2	1	1	0	1	1	2	2	2	0	0	2	4	5	4	8	1
CVTDCKYSAKLAAALE	18	2	1	3	3	0	0	2	1	0	0	2	4	3	5	4	7	14	3	3	0	0
CVDHSSKIC	18	2	0	9	3	0	2	2	2	0	3	0	5	2	7	3	4	0	1	2	1	0
CADKNLSLC	18	1	7	6	2	1	1	3	0	0	3	1	0	1	1	0	2	0	2	1	0	0
CLKRPSHSC	18	1	3	0	5	0	1	3	0	1	3	0	4	3	0	8	3	0	2	5	0	0
CVRSLDPKC	18	1	2	7	1	0	4	7	0	1	7	0	2	5	3	3	7	3	3	2	3	8
CSSAVSTKC	18	1	2	0	3	2	2	2	5	1	2	4	3	2	7	2	2	0	2	1	1	0
CEFEHTSTC	18	0	7	1	4	2	2	5	0	6	3	0	2	0	3	0	7	1	1	3	2	4
CQGKSRVIC	18	0	1	1	3	5	5	7	1	1	3	1	3	1	1	4	1	1	1	1	2	0
CDFSD	18	0	1	1	1	1	1	1	1	0	0	0	0	0	2	0	3	5	2	1	0	0
CSQNNDECC	18	0	1	0	0	0	1	0	1	0	1	0	0	0	4	3	2	0	1	1	0	0
CSQD	18	0	1	0	0	0	0	0	0	0	0	0	0	1	0	0	0	0	0	0	0	0
CKAYR	18	0	0	3	6	1	14	2	1	4	3	0	4	5	4	0	2	4	8	2	2	7
CIKKIPAAC	18	0	0	3	6	0	0	2	8	3	3	1	0	2	3	8	5	0	2	3	8	4
CRVRSCSNC	18	0	0	0	2	0	0	0	0	4	0	0	0	0	0	6	1	0	0	0	1	0
CRAAGVR	18	0	0	0	1	1	7	5	1	0	1	2	3	2	1	6	2	0	2	2	3	0
CRKTIGLKC	18	0	0	0	0	0	0	0	0	0	0	0	0	0	0	0	0	0	0	4	0	0
CFINARKSC	18	0	0	0	0	0	0	0	0	0	0	0	0	0	0	0	0	0	0	0	0	0
CPSKANTSC	18	0	0	0	0	0	0	0	0	0	0	0	0	0	0	0	0	0	0	0	0	0
CRYRDDSKC	18	0	0	0	0	0	0	0	0	0	0	0	0	0	0	0	0	0	0	0	0	0
CFEHPLVNC	18	0	0	0	0	0	0	0	0	0	0	0	0	0	0	0	0	0	0	0	0	0
CTLTARKVC	18	0	0	0	0	0	0	0	0	0	0	0	0	0	0	0	0	0	0	0	0	0
CTSLGQRNC	18	0	0	0	0	0	0	0	0	0	0	0	0	0	0	0	0	0	0	0	0	0
CHYRMRPKC	18	0	0	0	0	0	0	0	0	0	0	0	0	0	0	0	0	0	0	0	0	0
CANMGENAC	18	0	0	0	0	0	0	0	0	0	0	0	0	0	0	0	0	0	0	0	0	0
CSRKDNNDC	18	0	0	0	0	0	0	0	0	0	0	0	0	0	0	0	0	0	0	0	0	0
CRKLRNISC	18	0	0	0	0	0	0	0	0	0	0	0	0	0	0	0	0	0	0	0	0	0
CTMGGSIRC	18	0	0	0	0	0	0	0	0	0	0	0	0	0	0	0	0	0	0	0	0	0
CHEAKSMKC	17	24	9	15	13	13	6	9	5	13	17	9	17	8	12	9	17	0	4	10	4	10
CRSNDDSTC	17	23	25	35	2	4	5	6	3	14	2	14	3	7	6	5	7	1	13	3	4	19
YPVTE	17	21	23	41	4	6	0	4	4	12	3	4	0	2	1	12	3	16	1	5	11	4
CVL	17	21	10	11	26	12	17	18	18	13	28	19	23	13	12	40	32	20	25	20	28	29
CTM	17	20	18	11	23	14	18	13	10	10	20	7	6	11	13	6	23	8	12	16	14	11
CSMPNKKGC	17	20	17	9	9	0	6	8	4	7	6	13	6	5	15	8	10	3	12	6	8	9
CNS	17	19	21	18	28	17	21	29	19	34	33	35	21	20	27	66	32	11	18	23	40	13
CGM	17	19	10	12	16	0	13	12	10	22	19	11	9	13	11	16	8	16	15	9	7	12
GRVLRSRAKLAAALE	17	18	35	32	2	5	13	5	9	3	5	44	20	25	11	16	7	2	23	21	13	4
CDQSNSAEC	17	18	8	26	2	5	2	3	3	10	6	2	4	1	3	0	9	0	2	4	8	21
CNLSKGSKC	17	16	12	15	7	15	10	10	18	7	10	6	10	7	2	0	5	5	17	5	23	4
CMP	17	16	11	16	30	39	18	32	20	31	29	29	21	21	30	26	37	18	25	27	32	29
CAGMNRTKC	17	15	0	7	1	10	5	7	1	0	2	3	3	1	4	0	2	13	5	4	1	18
RGRIL	17	13	7	15	5	0	2	9	2	3	4	6	5	5	7	8	3	2	4	4	5	1
CNR	17	12	15	19	35	40	24	31	23	33	32	34	26	38	43	22	38	22	41	33	27	18
CCP	17	11	23	34	31	13	24	22	22	33	30	38	16	16	19	35	22	13	28	18	22	32
CMS	17	11	14	10	16	11	18	26	8	30	32	18	21	25	8	28	34	48	13	21	23	23
CNDRSAVSC	17	11	12	16	3	5	1	2	4	1	4	1	1	2	5	3	3	2	3	2	6	11
CGFALDDQC	17	11	5	9	0	4	2	0	0	0	2	2	0	5	11	1	7	10	1	2	3	1
CGRKSVEKC	17	10	8	8	7	2	11	11	5	4	16	7	10	6	19	11	6	12	9	9	8	4
CKKGSTRSC	17	10	6	7	0	0	0	0	0	0	0	0	0	0	0	0	0	0	0	0	0	0
CCIDDDMPC	17	9	6	2	3	0	0	2	1	0	1	4	0	2	0	0	4	8	1	0	5	0
CSRESTLKC	17	9	1	7	5	1	5	7	4	2	3	10	4	7	5	16	7	3	7	5	7	0
CRDNEVPNC	17	8	6	3	5	2	0	4	3	4	3	16	4	3	6	6	5	3	2	1	0	5
CDAYGTLKC	17	8	5	7	1	0	3	1	1	8	2	0	0	1	0	0	3	0	4	1	1	0
CFNPRGRGC	17	8	5	5	4	0	1	1	1	2	5	0	4	3	0	0	3	0	5	1	2	0
CTSSSSLGC	17	7	34	16	0	0	3	3	3	0	4	0	6	8	2	3	3	0	3	6	5	0
CKTGDRGSC	17	7	12	19	1	11	0	0	1	1	2	1	3	1	2	2	4	2	1	1	0	0
CDLGPITDC	17	7	6	4	5	21	2	4	3	9	2	7	3	4	4	2	1	7	4	6	4	4
CRVNRKNGAKLAAALE	17	7	4	2	8	4	17	8	2	2	10	9	15	9	5	9	11	25	16	5	10	1
CPVSEDAHC	17	7	1	3	3	9	1	3	2	3	4	2	5	3	0	5	1	0	5	2	1	10
CTNPESESC	17	6	13	19	0	2	0	2	0	2	2	4	1	3	1	0	5	20	1	4	2	0
CKGSKSNKC	17	6	7	9	9	11	8	6	13	16	5	1	4	10	11	23	2	4	14	13	8	8
CDPITETVC	17	6	1	6	6	0	1	0	3	1	4	5	5	5	8	5	6	3	3	3	4	1
CSPEGPLAC	17	6	1	1	8	2	7	3	5	2	3	6	1	3	3	1	6	0	1	3	5	0
CRLGGFPDC	17	5	6	7	3	0	2	2	0	6	0	10	2	0	2	4	6	6	0	2	6	1
CLAADEFEC	17	5	4	1	2	0	3	1	0	0	4	5	2	2	1	0	5	5	4	0	3	1
CLLAESSRC	17	5	4	0	3	4	2	2	1	2	5	0	1	0	0	4	6	1	8	1	7	10
CKFRKTASC	17	5	0	2	3	0	3	3	2	0	1	0	2	1	1	6	2	1	3	1	0	0
CTLQDSGMC	17	4	9	10	2	0	2	1	1	3	2	1	1	0	1	0	2	0	1	0	3	1
CRTKGQYRC	17	4	7	4	5	1	12	11	9	14	7	9	6	8	4	2	7	5	14	7	11	3
CLELG	17	4	4	3	4	0	1	2	5	10	3	9	6	5	6	2	5	0	4	5	11	0
CKDADGFSC	17	4	2	1	3	6	4	4	2	7	1	4	1	2	2	0	6	3	3	4	5	2
CASDPTHLC	17	3	8	14	2	0	9	9	6	0	2	6	8	7	5	13	12	6	13	11	5	2
CNPETNQNC	17	3	6	6	1	0	0	4	0	0	1	0	0	1	3	1	0	0	1	1	6	1
CEI	17	3	6	1	11	15	7	7	6	6	10	7	8	7	5	13	15	8	8	8	15	1
CSGRQISTC	17	3	4	5	1	0	3	1	3	1	0	1	3	4	0	0	1	1	0	3	3	4
CEDGHLVNC	17	3	3	4	1	2	1	3	2	1	4	0	1	2	5	4	2	6	0	4	4	6
CSSIPMQNC	17	3	2	3	0	0	2	1	0	2	2	1	2	2	6	2	4	8	2	6	2	2
CSFEGGTDC	17	3	1	5	4	6	3	4	4	3	2	11	3	3	2	9	4	1	6	6	4	3
CSLSTAPPC	17	3	1	0	5	3	4	2	0	4	2	1	4	1	0	0	4	0	2	0	2	0
CRTGAMPVC	17	3	0	2	2	0	2	4	0	3	5	0	0	1	3	1	0	0	0	3	1	7
CRTDMPMSC	17	3	0	1	3	2	7	3	2	2	3	6	0	6	2	0	8	1	5	3	4	1
CENPIANQC	17	2	6	8	11	17	5	3	6	10	9	8	2	6	2	6	5	14	4	11	16	3
CPKRMGPIC	17	2	3	3	3	2	3	4	0	11	5	3	3	2	0	8	5	0	3	0	0	0
CGSAPDFEC	17	2	2	2	3	0	1	0	0	0	5	0	1	1	1	0	2	0	3	1	3	2
CAVTLR	17	2	2	0	0	0	0	1	4	8	0	0	1	3	0	0	1	0	2	1	0	0
CKKVPAKSC	17	2	0	1	5	26	10	7	4	1	6	2	9	6	5	15	5	4	7	14	3	2
CSSADSKLC	17	1	7	2	3	2	1	6	1	1	8	1	4	7	2	0	7	0	7	1	4	1
CTEYTMGNC	17	1	6	3	2	1	0	0	1	1	0	2	6	1	2	2	4	0	1	1	1	5
CSTRTSVTC	17	1	5	12	5	1	1	1	3	7	9	9	2	2	5	15	8	2	7	4	2	5
CSRNDPMPC	17	1	5	8	8	0	5	3	1	3	2	4	3	0	6	10	5	0	6	2	8	4
CCPDTHSDC	17	1	2	5	5	2	2	4	3	1	1	2	3	3	4	0	5	14	2	4	0	0
CMTRSRR	17	1	2	0	2	0	3	2	1	3	3	0	1	0	1	2	2	0	1	1	0	7
CLRSEKGFC	17	1	1	2	5	0	2	1	0	3	4	1	1	0	1	1	4	2	1	1	1	1
CSRVR	17	1	1	0	4	2	11	7	8	4	7	14	14	3	5	4	7	9	10	9	11	4
CPKEMSDMC	17	1	1	0	4	2	3	4	4	0	4	3	3	3	2	2	1	0	3	3	10	2
CTSASLKHC	17	1	0	5	1	0	2	9	2	9	3	1	3	8	3	0	7	0	7	0	7	5
CDKSLEPGC	17	1	0	1	3	1	1	1	2	2	6	2	1	2	5	20	3	5	5	1	1	2
CKVRTARSC	17	0	6	1	10	3	7	7	11	11	9	1	9	10	8	8	16	5	10	3	22	9
CNLVKRSAC	17	0	4	1	3	0	3	3	3	4	3	5	3	2	3	0	5	13	1	2	0	2
CKQRVS	17	0	2	4	4	0	8	6	10	12	8	1	7	7	5	12	7	3	4	8	6	11
CRASPNVSC	17	0	2	2	2	4	1	2	0	2	4	2	2	3	4	0	0	2	2	1	2	0
CGDGPWDTC	17	0	2	1	0	0	2	1	4	4	4	0	2	0	3	1	5	4	2	3	2	3
CRALG	17	0	0	2	3	3	0	1	0	0	8	3	1	0	3	4	2	12	2	1	3	2
CLRLPLSSC	17	0	0	0	0	0	6	0	0	0	0	0	0	0	0	0	0	0	0	0	0	0
CRDRSRPKC	17	0	0	0	0	0	0	0	15	0	0	0	0	0	9	0	0	0	0	0	0	0
CVPSDQVSC	17	0	0	0	0	0	0	0	0	0	0	0	0	0	0	0	0	0	0	0	0	0
CEPNSHDNC	17	0	0	0	0	0	0	0	0	0	0	0	0	0	0	0	0	0	0	0	0	0
CYSPEDLHC	17	0	0	0	0	0	0	0	0	0	0	0	0	0	0	0	0	0	0	0	0	0
CSPYIASNC	17	0	0	0	0	0	0	0	0	0	0	0	0	0	0	0	0	0	0	0	0	0
CTYSHVARC	17	0	0	0	0	0	0	0	0	0	0	0	0	0	0	0	0	0	0	0	0	0
CNKEKHIVC	17	0	0	0	0	0	0	0	0	0	0	0	0	0	0	0	0	0	0	0	0	0
CSAKPYTSC	17	0	0	0	0	0	0	0	0	0	0	0	0	0	0	0	0	0	0	0	0	0
CLSHPVCVC	17	0	0	0	0	0	0	0	0	0	0	0	0	0	0	0	0	0	0	0	0	0
CKTNLPAHC	17	0	0	0	0	0	0	0	0	0	0	0	0	0	0	0	0	0	0	0	0	0
CSFRRRKSC	17	0	0	0	0	0	0	0	0	0	0	0	0	0	0	0	0	0	0	0	0	0
CGMDDHSFC	17	0	0	0	0	0	0	0	0	0	0	0	0	0	0	0	0	0	0	0	0	0
CLGRNVAKC	17	0	0	0	0	0	0	0	0	0	0	0	0	0	0	0	0	0	0	0	0	0
CAK	16	22	39	23	51	90	39	42	31	35	35	49	35	47	49	61	51	18	55	52	53	43
CSNG	16	18	19	15	8	5	12	8	15	14	8	22	6	8	5	0	19	9	14	5	16	14
CEN	16	18	9	9	13	1	15	24	13	5	27	21	12	19	8	34	17	8	13	22	21	6
CSHAPDASC	16	17	25	15	3	0	8	8	8	2	7	5	7	6	5	18	4	4	3	4	7	1
RK	16	15	32	42	1	0	3	6	7	0	6	6	2	5	1	3	3	6	6	4	7	0
CCG	16	15	20	12	17	12	21	10	10	10	22	21	18	16	13	14	17	15	22	11	21	30
CRKDGWKEC	16	15	2	6	6	2	3	7	2	5	5	1	3	4	4	1	6	0	7	4	6	6
CVKRNKLGC	16	13	10	10	5	5	5	6	3	5	6	0	13	2	4	0	8	0	10	6	7	3
CMG	16	13	9	17	20	10	18	9	21	11	29	29	27	21	22	22	22	1	12	24	16	31
CEL	16	12	22	12	31	25	27	20	22	43	42	17	24	22	35	31	42	36	47	11	28	32
CES	16	12	13	32	30	37	18	24	22	23	27	39	19	33	15	30	45	14	24	31	45	30
CPR	16	12	12	4	70	44	95	66	52	54	68	24	44	39	26	17	79	62	89	31	43	44
CVI	16	12	9	9	8	10	12	17	15	4	17	16	11	13	10	23	13	20	17	8	15	11
CSSSAR	16	12	4	0	5	0	4	6	3	9	0	5	7	0	4	5	1	5	6	9	3	2
CNGLNGELC	16	11	9	12	4	5	4	2	5	3	7	0	3	4	8	2	7	11	1	9	3	6
CSTDGSGEC	16	11	8	10	5	0	3	7	5	15	3	5	3	2	2	13	1	3	1	2	4	2
CNSLEKKAC	16	10	14	14	7	10	5	5	7	12	10	11	16	9	16	3	11	8	4	9	8	3
CSANHSAQC	16	10	8	2	5	0	3	4	2	8	5	1	1	3	2	3	3	0	5	1	6	3
CTRGSTSRC	16	10	2	3	3	0	3	8	3	6	0	0	6	2	3	3	1	2	0	2	1	0
CVENGDDSC	16	9	20	32	6	0	6	5	5	7	7	2	6	4	5	1	4	3	3	5	4	7
SGRRGLRSAKLAAALE	16	9	11	9	0	0	14	13	81	8	3	9	18	3	9	19	0	2	12	8	5	0
CRLSNRGEC	16	9	7	4	6	3	3	3	1	2	9	7	8	9	8	9	14	2	4	8	6	11
CNSEDLVPC	16	9	6	8	2	0	6	4	7	5	1	1	1	1	6	2	5	1	3	2	11	0
CQQTDMARC	16	9	5	13	2	23	2	6	2	6	2	5	1	2	0	2	4	5	13	4	0	5
CSLGVSVEC	16	9	5	11	3	1	0	2	0	3	4	0	5	1	0	4	4	0	3	2	1	2
CDLMGTKQC	16	9	2	5	2	7	3	7	3	5	7	8	2	3	4	13	5	1	2	3	9	1
CEIGRQISC	16	8	14	9	4	0	2	1	4	1	0	0	0	2	2	0	4	1	3	3	1	0
CTLTSPQKC	16	8	9	7	3	0	2	0	4	13	4	0	0	1	2	0	1	7	1	1	2	1
CVISGTSQC	16	8	5	13	4	3	0	2	2	1	1	3	1	2	8	1	2	0	2	0	3	1
CMSPTEPPC	16	8	3	5	1	0	0	0	2	4	3	1	0	1	0	0	5	1	4	2	2	6
CNGGNRLGC	16	8	1	4	6	42	4	2	3	5	7	11	0	4	0	1	4	5	2	5	2	2
CVNIREQGC	16	8	1	4	2	6	10	0	2	7	3	5	3	5	6	7	6	0	5	4	12	7
CTAHSSKIC	16	8	0	9	1	7	1	1	1	0	0	2	2	5	0	0	2	0	1	0	0	0
CEM	16	7	21	10	17	5	15	9	11	16	14	15	7	11	5	9	9	13	10	2	16	7
CLSP	16	7	9	6	7	11	6	6	1	2	10	20	8	9	7	1	12	1	6	4	6	11
CARTKGKSC	16	7	7	5	11	11	7	8	5	7	10	5	10	6	9	20	7	1	11	14	8	5
CHKGGLKMC	16	7	4	4	2	0	6	5	5	3	3	3	6	5	3	3	3	10	2	3	7	0
CDLPANFDC	16	7	3	3	8	11	0	1	0	1	3	0	0	0	4	1	0	1	2	0	0	3
CSSTQDSKC	16	6	9	6	8	2	2	4	2	3	10	2	8	5	4	2	4	4	10	2	6	10
CRKQMPKVC	16	6	7	2	4	0	9	6	8	4	2	2	7	5	2	9	8	12	5	1	5	3
CSTALSGPC	16	6	3	9	3	15	0	9	2	0	7	0	4	3	1	1	2	0	2	3	0	6
CPQLGKNQC	16	6	2	7	5	0	8	5	3	6	11	2	5	6	3	3	8	0	9	7	2	6
CRPEQA	16	5	15	8	4	0	2	2	0	2	5	4	4	4	1	3	2	0	8	2	6	0
CSDPRDTIC	16	5	10	6	8	3	2	1	1	2	8	18	5	5	3	1	8	25	4	5	2	7
CLKASSSVC	16	5	7	14	5	1	2	3	2	6	5	9	2	3	3	3	5	1	5	2	6	1
CKPLLDR	16	5	5	1	5	2	5	6	8	6	3	6	5	2	0	0	5	1	6	7	3	4
CSIAHTLDC	16	5	4	7	0	1	2	0	2	1	0	1	4	5	0	9	2	1	0	4	5	3
CFQSPGSIC	16	5	4	5	2	0	2	1	0	0	2	0	0	0	1	0	1	0	2	0	2	0
CEPNTR	16	5	3	5	2	0	6	4	0	2	2	0	2	6	0	1	4	0	3	5	4	3
CLSRNVTKC	16	5	3	4	4	5	8	3	3	5	1	0	1	3	3	3	4	12	3	0	5	4
CPADSTDFC	16	5	3	2	4	1	2	2	0	1	4	5	1	4	3	2	2	0	1	0	0	0
CMLDNTSVC	16	5	1	6	0	3	0	2	0	4	5	0	1	0	2	0	2	0	0	2	3	0
CITAPSMKC	16	4	7	3	1	2	1	0	1	0	2	1	4	4	2	5	2	0	6	0	0	0
CGSSYDVSC	16	4	6	16	2	8	5	1	6	12	2	2	1	3	0	0	3	0	5	0	2	2
CLGKVNSIC	16	4	6	5	1	3	3	2	1	0	2	3	1	6	0	2	4	5	2	3	2	1
CSSTSARSC	16	4	4	0	4	1	6	10	0	0	8	7	3	10	1	2	7	1	12	3	6	2
CKMQRSDQC	16	4	3	5	9	0	1	8	5	1	5	0	8	8	7	7	4	0	9	3	1	3
CFTSNMPEC	16	4	2	1	0	11	2	4	0	2	1	0	1	1	0	0	4	0	2	1	2	0
CDVSDAAFC	16	4	0	1	2	1	0	3	1	0	0	4	3	2	1	0	3	8	0	0	0	1
CLAKESVEC	16	3	11	3	6	1	9	1	4	1	3	0	1	3	6	2	6	0	1	11	0	1
CKEV	16	3	9	11	8	2	14	4	8	1	2	2	6	4	6	5	3	3	2	6	7	2
CESGIRDSC	16	3	9	5	0	0	0	0	0	4	0	0	0	0	0	0	0	0	0	0	0	0
CRTSKYTKC	16	3	6	4	2	0	0	5	0	0	2	2	1	0	0	8	2	5	5	1	0	1
CRSI	16	3	3	1	4	2	4	2	1	6	2	13	6	4	0	3	7	2	8	5	5	11
CIGDPHLDC	16	3	2	1	4	2	0	4	1	2	6	2	2	3	5	3	4	17	9	5	5	2
CMSPMKNVC	16	3	1	4	3	0	3	2	1	1	4	1	2	7	4	2	4	13	8	2	0	1
CAVGEPY	16	3	1	4	3	0	1	0	0	0	3	0	0	2	2	0	4	0	2	0	1	2
CSLVARS	16	3	0	6	0	0	3	0	1	7	2	4	2	0	0	0	5	0	0	1	2	0
CQTNSTDMC	16	2	9	15	0	0	8	3	5	2	8	2	5	4	0	1	6	2	2	1	8	0
CKGNLTASC	16	2	6	6	8	13	4	9	1	4	7	7	6	9	5	4	4	0	10	3	9	9
CMSELGMKC	16	2	6	4	1	1	2	2	0	1	4	4	1	1	7	1	1	2	0	0	3	0
CASKVPGMC	16	2	1	4	6	0	4	2	3	4	5	0	4	6	4	2	3	5	2	3	3	1
CESQQSTKC	16	2	1	1	3	1	1	3	1	3	2	6	0	5	2	0	2	1	6	0	1	1
CVLDLPDNC	16	2	0	2	2	5	0	0	0	5	1	0	2	1	1	1	0	0	4	1	2	0
CLNRELVKC	16	1	4	1	3	7	2	4	0	6	6	2	0	6	4	5	3	6	3	4	1	0
CYPGEMAEC	16	1	2	6	1	0	3	2	2	2	2	0	0	2	3	3	2	1	0	3	2	3
CTFEDYSQC	16	1	2	2	1	1	0	1	0	2	2	1	2	1	3	0	1	0	3	2	0	0
CGVTMVR	16	1	0	2	9	1	5	0	2	0	4	1	1	2	3	0	6	1	0	1	3	0
CFRGTK	16	1	0	2	7	1	5	3	2	5	6	1	6	4	5	1	6	0	4	3	7	4
CSSLGASNC	16	1	0	2	4	0	3	0	0	1	4	6	2	5	1	6	7	3	3	6	3	4
CGFNTAADIC	16	0	5	5	2	0	2	1	1	1	4	1	3	1	3	0	4	2	1	0	0	1
CEPYDRTNC	16	0	5	3	1	0	0	0	1	0	0	0	0	0	0	0	0	0	0	0	0	0
CTTLNPDSC	16	0	5	0	9	1	3	4	2	1	2	9	3	2	3	2	2	1	4	1	2	2
CSLRDPNEC	16	0	2	3	2	1	1	5	9	2	1	3	2	4	6	0	1	3	2	1	0	0
CSMSTPGPC	16	0	2	2	6	1	3	1	0	0	4	1	0	5	1	3	1	4	4	3	2	1
CIADDPLQC	16	0	1	3	7	6	1	0	1	1	5	4	9	0	1	0	10	2	0	3	3	0
CPPNESEDC	16	0	1	2	4	0	1	1	6	1	3	3	2	0	2	1	3	0	2	3	2	2
CTTFLNDDC	16	0	0	3	4	0	2	8	3	1	3	3	2	9	1	0	5	0	10	2	0	3
CALYTDTIC	16	0	0	0	2	0	0	0	2	3	0	0	1	1	0	0	2	4	0	1	5	2
CDSIISAVC	16	0	0	0	1	0	2	0	0	1	3	0	1	0	2	0	0	0	0	0	0	1
CNGT	16	0	0	0	0	0	2	0	0	1	0	0	1	0	1	1	0	0	1	1	0	0
CRVLRDL	16	0	0	0	0	0	0	0	0	0	0	0	0	1	0	2	0	2	0	0	0	0
CRNTRRKTC	16	0	0	0	0	0	0	0	0	0	0	0	0	0	0	0	0	0	0	0	0	0
SRIMRSRSAKLAAALE	16	0	0	0	0	0	0	0	0	0	0	0	0	0	0	0	0	0	0	0	0	0
CSRDNQLQC	16	0	0	0	0	0	0	0	0	0	0	0	0	0	0	0	0	0	0	0	0	0
CRQIRR	16	0	0	0	0	0	0	0	0	0	0	0	0	0	0	0	0	0	0	0	0	0
CDSAGCAIC	16	0	0	0	0	0	0	0	0	0	0	0	0	0	0	0	0	0	0	0	0	0
CRDDTIPGC	16	0	0	0	0	0	0	0	0	0	0	0	0	0	0	0	0	0	0	0	0	0
CSDVGNGSC	16	0	0	0	0	0	0	0	0	0	0	0	0	0	0	0	0	0	0	0	0	0
CYLTTTGLC	16	0	0	0	0	0	0	0	0	0	0	0	0	0	0	0	0	0	0	0	0	0
CVDVPSKMC	16	0	0	0	0	0	0	0	0	0	0	0	0	0	0	0	0	0	0	0	0	0
CNNTLGGTC	16	0	0	0	0	0	0	0	0	0	0	0	0	0	0	0	0	0	0	0	0	0
CTMTNKDLC	16	0	0	0	0	0	0	0	0	0	0	0	0	0	0	0	0	0	0	0	0	0
CDKKSSSVC	16	0	0	0	0	0	0	0	0	0	0	0	0	0	0	0	0	0	0	0	0	0
CDHQHGLLC	16	0	0	0	0	0	0	0	0	0	0	0	0	0	0	0	0	0	0	0	0	0
CQVVQPMIC	16	0	0	0	0	0	0	0	0	0	0	0	0	0	0	0	0	0	0	0	0	0
CNK	15	41	30	18	34	33	25	33	37	30	16	34	25	30	24	34	46	19	14	25	28	19
CIS	15	28	14	30	19	41	17	24	18	25	22	21	15	19	25	17	29	19	22	22	22	18
CIK	15	25	34	13	19	11	16	27	13	18	29	21	18	19	39	37	23	26	24	19	16	7
CNL	15	20	19	9	19	22	18	14	20	21	24	14	24	21	21	20	31	12	21	19	24	14
AS	15	18	16	30	9	12	12	9	8	8	6	27	2	7	13	17	15	45	5	14	25	15
CKVSKKGSC	15	17	14	12	9	0	6	7	8	12	5	2	4	16	6	5	8	2	14	3	7	3
CSSTGVAKC	15	14	11	9	3	0	4	1	10	8	2	17	7	5	5	6	8	15	5	3	5	3
CSNTSG	15	14	3	9	10	9	4	11	6	11	10	17	5	10	9	7	10	24	12	6	9	19
CTQTLENDC	15	13	10	6	1	0	1	4	0	0	2	3	1	2	2	6	2	1	1	0	2	2
CDD	15	12	10	10	11	13	7	7	8	9	9	6	8	10	3	0	7	4	13	8	7	15
CTRGMSDKC	15	12	2	4	7	11	3	10	4	7	7	6	4	8	7	8	11	3	6	7	7	5
CRA	15	11	33	19	42	19	24	56	20	22	36	27	26	28	18	26	31	22	23	32	41	29
WR	15	11	18	25	13	17	23	23	15	23	11	23	24	35	12	11	8	7	20	21	22	20
CSKKETTNC	15	11	8	19	4	2	9	4	8	3	7	6	3	3	5	10	7	7	2	2	8	3
CKTVEGRMC	15	11	7	9	6	1	1	8	0	10	3	2	3	2	7	8	3	2	4	4	5	3
CLTKTASKC	15	11	7	6	2	5	3	2	7	2	4	5	4	7	6	4	4	5	5	4	3	1
LRSVVD	15	10	12	14	2	0	3	1	3	0	3	0	5	1	0	3	4	0	3	7	3	0
CNIERGDLC	15	10	7	9	1	1	9	4	1	0	5	3	1	2	1	9	2	3	7	2	3	3
CPPLTKTRC	15	10	4	5	7	5	10	13	9	5	15	5	26	7	10	6	11	17	9	15	12	9
CFSKPSKIC	15	10	3	6	6	3	6	4	0	5	9	2	4	9	4	6	5	0	0	5	5	9
CSSSKGNLC	15	9	18	30	5	5	8	7	3	4	4	3	7	10	15	3	15	0	3	4	9	30
CAI	15	9	11	4	22	13	11	7	5	11	15	17	10	11	10	6	13	5	10	6	10	20
CSETYLESC	15	9	6	7	2	0	1	1	0	1	0	3	4	3	10	0	4	0	1	2	0	0
CRTRKDQRC	15	9	2	10	5	1	4	3	1	7	6	0	3	4	3	1	2	1	3	8	3	2
CKPGMRNPC	15	9	0	2	5	13	4	0	2	7	7	8	6	3	4	5	4	0	10	12	12	2
CGDVLGKSC	15	8	11	24	5	0	4	7	8	11	4	4	3	12	25	11	4	13	4	1	0	54
CKH	15	8	10	4	23	20	12	11	11	21	32	16	11	9	13	18	24	7	21	10	21	21
CMPSSQSVC	15	8	8	6	1	0	3	1	2	1	5	3	0	6	2	9	6	2	2	4	3	5
CKTSMSLTC	15	8	7	8	1	0	1	3	4	2	0	2	0	0	2	14	1	6	0	0	6	0
CKVANRIKC	15	8	5	4	2	4	12	5	2	6	3	3	1	2	2	1	5	2	11	1	3	13
CQDPLDLTC	15	8	3	5	6	3	0	0	1	0	2	0	3	1	1	1	4	9	2	2	3	1
CRTRPFKNC	15	8	2	3	6	1	2	3	1	1	7	3	8	5	1	2	4	0	4	0	2	1
CVSEDGTKC	15	7	24	28	6	12	3	3	0	11	5	2	2	7	3	2	7	2	8	1	8	4
AL	15	7	12	7	4	5	1	7	5	4	8	18	7	6	11	3	8	3	9	5	11	7
CLKSPGSKC	15	7	10	9	10	9	19	14	5	8	16	4	8	13	16	26	6	13	25	15	10	9
CDKKHSRSC	15	7	9	13	4	2	5	5	1	10	8	6	8	6	5	14	6	2	5	6	3	5
CVDASSERC	15	7	7	3	4	0	2	1	6	0	7	6	1	1	3	10	3	0	2	1	5	6
CNFTDKPNC	15	7	5	10	4	4	2	2	2	2	4	0	0	3	3	2	4	9	8	2	7	2
CKLGKTSQC	15	7	5	9	5	1	3	3	3	1	2	1	4	3	3	6	2	7	1	2	5	9
CASDSTTPC	15	7	5	5	6	1	6	1	3	2	8	11	3	9	14	11	5	2	19	5	2	3
CTPVRKSGC	15	7	5	1	4	4	8	6	4	2	4	1	2	3	0	0	4	8	4	3	7	15
CESGSVRSC	15	7	3	12	5	7	0	2	9	1	9	6	2	5	1	2	5	2	6	2	7	0
CSPHKTKPC	15	7	0	3	5	0	2	6	5	0	0	0	1	5	3	17	1	5	2	1	2	4
CSSEDGGEC	15	6	17	4	0	4	2	7	9	4	7	3	7	2	5	4	6	1	8	5	6	3
CKRA	15	6	7	2	12	3	13	15	3	9	12	4	10	9	10	4	9	1	22	9	14	17
CSIANKKNC	15	6	6	9	6	3	7	6	5	4	5	1	6	3	7	0	10	6	7	8	9	5
CQNLLDSRC	15	6	4	13	3	3	3	1	0	2	2	6	3	2	0	0	4	6	3	6	3	3
CSVSHTRGC	15	6	4	6	8	0	4	3	9	10	2	0	5	0	1	6	2	0	6	5	4	0
CPLTDYTAC	15	6	4	4	4	0	1	1	0	0	6	1	0	3	0	0	3	1	0	1	3	0
CKPYKNKIC	15	6	4	3	5	1	5	2	7	5	7	0	4	5	0	3	1	0	3	3	1	3
CGKGVVSDC	15	6	2	1	1	0	0	3	4	0	2	1	1	3	4	0	4	1	4	3	5	6
CAMDNAAVC	15	5	6	16	8	2	3	7	11	2	3	2	7	8	4	7	6	0	2	1	5	1
CWSDERNEC	15	5	6	9	1	0	1	2	3	0	2	2	2	2	0	4	4	2	5	3	9	1
CMKFDTQLC	15	5	4	1	0	0	0	0	0	1	1	0	0	1	0	0	0	0	1	1	1	0
CKSGDLRAC	15	5	3	5	1	0	0	0	3	1	3	3	0	2	2	11	4	5	6	1	3	0
CQSGEYPVC	15	5	1	3	5	0	5	2	2	0	2	1	1	2	6	7	3	1	4	0	2	5
CERIKMEDC	15	5	0	2	3	0	2	2	2	7	5	6	7	3	8	11	6	7	1	6	0	0
CSELVGTLC	15	4	10	4	13	1	5	8	13	10	8	23	7	12	3	14	7	1	3	6	10	3
CAMEGMKQC	15	4	8	3	2	0	2	8	0	1	2	2	2	1	1	7	3	4	0	2	1	0
CGMRPIEDC	15	4	6	12	5	10	4	15	5	7	5	3	10	15	18	35	3	3	9	5	9	12
CMSRGSDVC	15	4	4	2	3	0	4	3	2	0	1	5	1	1	4	0	5	0	0	1	0	3
CNQSR	15	4	3	1	2	2	2	3	1	0	6	5	2	4	1	1	5	2	2	7	5	11
CDYTSSTPC	15	4	2	14	1	0	2	3	3	4	0	0	0	3	5	15	3	0	3	2	2	1
CTVLADPNC	15	4	2	3	1	1	1	1	1	4	0	1	0	0	2	11	0	0	1	2	2	0
CGNNGFSRC	15	4	2	0	4	0	3	2	11	14	1	0	3	0	0	0	1	8	1	2	0	1
CRTAIDPLC	15	4	0	3	4	0	0	0	1	0	3	3	3	3	1	4	2	0	4	3	0	3
CMYPKGAPC	15	4	0	3	1	6	0	0	0	1	0	0	1	1	0	0	2	1	4	2	2	0
CSHYDAPDC	15	4	0	0	1	5	1	1	0	1	3	3	2	2	1	0	2	0	5	2	1	1
CQNVTRRVC	15	3	7	1	5	4	2	1	2	2	2	2	0	4	8	0	1	7	4	0	4	1
CRDRC	15	3	6	4	2	31	3	0	4	2	8	9	4	5	3	0	3	0	1	2	7	5
CMMTRAGEC	15	3	6	3	2	0	0	2	1	6	4	0	2	1	1	13	4	5	2	4	6	1
CPVC	15	3	5	3	5	9	2	3	8	13	5	2	1	0	2	2	3	0	1	2	2	2
CRYVDDSPC	15	3	5	0	0	0	1	0	0	0	0	0	0	5	0	2	2	1	3	0	6	2
CNESSALRC	15	3	4	7	6	0	4	1	0	2	5	4	3	3	14	2	6	2	4	1	4	2
CGGTSPVVC	15	3	3	5	5	0	3	3	1	0	3	0	1	2	1	2	3	3	1	4	0	5
CTPSKYKIC	15	3	2	5	1	1	1	2	5	3	3	2	3	1	2	1	5	0	2	4	3	1
CLEVRNSIC	15	3	2	2	3	3	0	0	1	7	2	0	0	1	2	6	2	0	1	1	0	0
CSEGVR	15	3	2	1	6	3	3	5	9	0	4	9	6	3	2	14	5	2	3	3	8	4
CLKGSRTSC	15	3	0	1	5	0	6	8	6	4	4	2	3	4	5	2	7	1	7	0	4	1
CADDC	15	3	0	0	2	0	0	1	0	3	4	2	2	4	0	4	5	3	3	8	2	0
CGGTGSRLC	15	2	7	1	4	1	2	1	3	1	1	5	5	7	4	0	6	0	3	7	2	3
CKRDMNSRC	15	2	3	2	1	5	3	6	2	4	6	4	3	6	8	20	5	0	6	4	7	1
CIDHSSKSC	15	2	2	2	2	0	0	0	2	2	2	2	1	2	1	0	1	0	1	4	5	2
CRGKMALTC	15	2	2	0	0	0	2	2	0	0	3	0	0	3	5	2	3	2	4	5	3	1
CLRSSLDEC	15	2	1	1	4	3	3	4	1	2	4	6	5	4	6	5	9	0	0	2	2	4
CGNVR	15	2	0	2	3	0	3	1	5	0	1	3	2	1	0	0	2	2	4	5	3	1
CTLDRNADC	15	2	0	1	3	0	0	8	3	2	2	0	1	2	5	0	0	2	4	1	4	0
CLDGLVGDC	15	1	8	1	1	4	1	2	0	1	5	0	2	1	3	7	5	0	3	2	0	10
CNPDGVYPC	15	1	7	3	3	0	2	2	1	9	2	9	2	4	3	0	6	1	9	2	1	2
CSSEGRSLC	15	1	6	6	1	2	3	4	2	3	6	8	4	1	9	2	7	7	3	4	4	2
CPSSSGNTC	15	1	6	3	4	0	3	2	4	12	5	3	0	3	2	6	6	0	4	5	5	0
CEYQVEENC	15	1	4	3	1	0	3	0	1	1	2	0	0	1	3	2	1	3	0	1	3	1
CNLR	15	1	4	1	12	0	10	9	7	11	8	4	11	15	16	2	16	7	20	7	8	5
CTDYTTRDC	15	1	3	1	5	1	6	2	3	11	5	5	7	0	5	4	5	4	11	2	8	0
CPTR	15	1	2	3	7	9	6	3	5	8	6	12	6	14	6	18	6	4	4	8	10	8
CRTLMSL	15	1	1	3	1	0	0	2	1	3	1	0	4	2	0	1	0	0	0	4	0	0
CVIAKDR	15	1	1	1	4	0	4	1	3	3	1	0	4	5	3	0	6	0	2	3	0	0
CSSSPDSSC	15	1	1	1	3	1	3	3	6	1	3	5	8	4	1	1	7	3	2	4	2	6
CIES	15	1	1	1	2	2	1	3	3	2	1	1	3	1	1	12	2	4	4	2	1	10
CYPPGNSTC	15	1	1	1	2	0	3	0	7	0	2	0	0	1	4	1	3	0	1	2	6	0
CRGRSKTVC	15	1	1	0	8	0	8	6	1	8	5	5	6	3	7	13	6	6	17	7	5	6
CDSKLEKMAKLAAALE	15	1	0	3	5	0	2	6	3	2	5	0	2	2	0	1	5	4	3	6	1	16
CSKSRSGFC	15	1	0	0	4	0	0	3	0	0	4	0	1	0	1	0	0	0	2	1	1	0
CLGLR	15	1	0	0	1	0	1	2	0	1	0	2	3	1	0	0	0	1	1	0	4	0
CKKPR	15	0	11	0	0	4	4	4	13	0	0	12	0	0	10	0	3	1	22	0	14	1
CTNLLPVSC	15	0	7	2	2	0	0	1	4	3	4	0	3	2	5	0	6	0	2	0	0	0
CTSFPAGGC	15	0	6	1	5	0	1	3	1	0	1	1	2	0	1	0	0	0	0	0	3	0
CKSLVR	15	0	4	0	5	0	5	6	4	0	10	6	3	5	1	6	6	6	8	2	1	0
CSTHSLIRC	15	0	2	2	1	0	0	0	0	5	3	5	2	1	0	0	0	1	0	0	1	0
CHTR	15	0	1	1	4	0	5	2	1	2	6	3	5	5	0	6	6	0	5	3	4	0
CAGGLR	15	0	1	1	3	0	0	0	0	0	0	4	3	0	1	0	2	14	0	0	0	0
SLRRSSRGAKLAAALE	15	0	0	10	0	0	0	0	5	0	0	0	0	0	0	0	0	0	0	2	0	0
CTLDGDIDC	15	0	0	1	4	1	2	5	1	1	2	6	3	1	1	1	3	0	10	0	3	0
CEPMRRNQC	15	0	0	0	1	0	1	0	4	0	1	1	1	1	5	13	3	0	0	2	0	3
CLQH	15	0	0	0	0	2	0	3	0	0	4	1	1	2	1	0	0	6	0	1	2	5
SVLRSSRRAKLAAALE	15	0	0	0	0	0	7	0	0	0	0	0	0	0	0	0	0	2	0	0	0	0
CFVHRMKLC	15	0	0	0	0	0	0	0	0	0	0	0	0	0	0	0	2	0	0	0	0	0
CGLEL	15	0	0	0	0	0	0	0	0	0	0	0	0	0	0	0	0	0	0	0	0	0
CETHDASLC	15	0	0	0	0	0	0	0	0	0	0	0	0	0	0	0	0	0	0	0	0	0
CRSLSK	15	0	0	0	0	0	0	0	0	0	0	0	0	0	0	0	0	0	0	0	0	0
CILTRSKTAKLAAALE	15	0	0	0	0	0	0	0	0	0	0	0	0	0	0	0	0	0	0	0	0	0
CDITKPSNC	15	0	0	0	0	0	0	0	0	0	0	0	0	0	0	0	0	0	0	0	0	0
CVMKPVIKC	15	0	0	0	0	0	0	0	0	0	0	0	0	0	0	0	0	0	0	0	0	0
CSRSKGLKC	15	0	0	0	0	0	0	0	0	0	0	0	0	0	0	0	0	0	0	0	0	0
CGKGLTGKC	15	0	0	0	0	0	0	0	0	0	0	0	0	0	0	0	0	0	0	0	0	0
CTQNMERTC	15	0	0	0	0	0	0	0	0	0	0	0	0	0	0	0	0	0	0	0	0	0
CRLSSLNNC	15	0	0	0	0	0	0	0	0	0	0	0	0	0	0	0	0	0	0	0	0	0
CKGQEPKQC	15	0	0	0	0	0	0	0	0	0	0	0	0	0	0	0	0	0	0	0	0	0
CKSGIRDSC	15	0	0	0	0	0	0	0	0	0	0	0	0	0	0	0	0	0	0	0	0	0
CGNVSRQEC	15	0	0	0	0	0	0	0	0	0	0	0	0	0	0	0	0	0	0	0	0	0
CRGVNTFEC	15	0	0	0	0	0	0	0	0	0	0	0	0	0	0	0	0	0	0	0	0	0
CYPCT	15	0	0	0	0	0	0	0	0	0	0	0	0	0	0	0	0	0	0	0	0	0
CPDQFNDLC	15	0	0	0	0	0	0	0	0	0	0	0	0	0	0	0	0	0	0	0	0	0
CVLSDSATC	15	0	0	0	0	0	0	0	0	0	0	0	0	0	0	0	0	0	0	0	0	0
CKRTKGTSC	15	0	0	0	0	0	0	0	0	0	0	0	0	0	0	0	0	0	0	0	0	0
CGNDNCLSC	15	0	0	0	0	0	0	0	0	0	0	0	0	0	0	0	0	0	0	0	0	0
CKNFKNLTC	15	0	0	0	0	0	0	0	0	0	0	0	0	0	0	0	0	0	0	0	0	0
CHSDAQFLC	15	0	0	0	0	0	0	0	0	0	0	0	0	0	0	0	0	0	0	0	0	0
CESDDQDCC	15	0	0	0	0	0	0	0	0	0	0	0	0	0	0	0	0	0	0	0	0	0
CKSPVSSCC	15	0	0	0	0	0	0	0	0	0	0	0	0	0	0	0	0	0	0	0	0	0
CRKKVDLRC	15	0	0	0	0	0	0	0	0	0	0	0	0	0	0	0	0	0	0	0	0	0
CGE	14	26	9	18	27	19	31	22	32	24	34	15	24	18	31	65	43	9	27	22	28	35
CRTSTNARC	14	22	14	35	10	20	9	18	9	14	9	16	14	19	13	35	15	13	14	17	12	3
CRP	14	21	15	19	42	27	33	41	20	29	44	21	36	61	23	17	60	33	39	28	49	50
CVKGARSSC	14	21	9	10	6	1	23	16	10	11	10	2	10	13	20	35	13	11	15	12	13	14
CSARKADLC	14	21	1	8	3	1	4	1	1	3	7	6	1	1	1	7	5	0	2	3	2	5
CTP	14	20	32	21	45	43	34	35	27	34	43	40	54	35	31	41	47	43	29	34	62	40
CRGKKVGDC	14	19	30	20	10	4	5	4	9	6	5	2	5	6	11	1	4	15	7	9	5	7
CVA	14	19	27	31	42	24	33	36	12	24	35	49	38	37	36	38	35	17	38	31	36	30
CKGKLFSNC	14	18	11	8	3	3	4	1	3	1	4	0	1	3	4	5	3	4	5	0	4	0
CSDR	14	15	8	6	14	6	9	8	8	9	18	6	11	12	20	13	15	0	8	19	22	11
CGKGEDLKC	14	14	12	15	5	15	12	8	2	11	12	6	4	9	9	5	5	6	10	5	14	15
CVKGVSSAC	14	14	10	9	9	1	9	9	19	7	14	13	3	2	5	4	7	13	5	10	8	4
CGD	14	12	14	24	27	17	25	16	8	18	18	12	7	17	27	23	16	19	22	17	17	10
CAG	14	12	14	18	34	29	33	34	30	24	37	35	26	33	36	22	33	13	31	23	13	42
CHTRLKSKC	14	12	10	6	6	6	8	14	16	7	10	14	12	6	16	18	7	12	19	14	20	1
CKRISAPLC	14	12	9	1	1	6	7	7	2	4	3	2	3	5	6	5	3	0	1	3	2	0
CHG	14	12	6	8	16	16	23	22	13	18	19	18	25	22	14	28	25	12	19	10	15	7
CCLSD	14	12	0	12	9	2	4	5	3	10	2	2	6	9	6	5	6	8	1	1	0	13
CAKKLGSEC	14	11	14	10	12	34	3	6	2	0	6	6	4	8	12	3	9	20	12	3	6	14
CTPSSL	14	11	12	6	5	1	3	2	2	8	5	2	5	3	1	0	2	5	3	3	2	3
CDANGLSVC	14	11	7	20	6	0	5	3	19	7	5	0	3	5	2	6	4	1	12	1	4	34
CTKSSKSLC	14	11	5	12	11	5	3	6	3	1	6	8	12	8	2	10	18	4	3	11	13	2
CFNDDSSSC	14	11	5	7	1	14	3	0	2	0	0	9	2	2	0	4	1	0	2	1	2	0
SF	14	10	28	37	7	3	4	3	5	2	7	10	8	4	6	5	4	2	4	0	5	12
CASDSGSHC	14	10	19	20	5	12	4	3	8	8	6	3	5	3	1	2	2	5	6	1	6	0
CVKTPGVSC	14	10	19	11	3	1	5	2	2	7	6	2	8	1	8	4	4	4	2	2	6	6
CSSYTDGQC	14	10	15	5	3	0	0	1	3	3	0	0	3	2	2	0	3	0	0	0	5	0
CMTDTRKPC	14	10	10	16	8	5	2	6	3	6	6	3	5	0	12	1	5	0	3	8	6	5
CMNPVASNC	14	10	10	14	7	5	4	8	11	10	4	2	2	3	6	17	11	6	12	5	6	12
CTSNVVDRC	14	10	9	14	7	1	7	3	4	13	5	3	1	4	3	1	7	1	2	6	5	3
CDEGTPMSC	14	10	2	1	3	16	6	8	2	5	8	4	2	2	3	4	5	2	10	8	4	31
CNSSVDHAC	14	9	14	12	9	2	4	11	0	5	11	14	8	3	4	15	6	4	5	1	5	14
CHGSGDPQC	14	9	10	10	4	3	1	2	2	0	7	1	7	1	2	1	5	0	4	6	2	0
CKSRAKMLC	14	9	4	5	0	0	3	4	3	7	3	11	4	5	0	33	3	1	7	8	2	0
CVKESSNKC	14	9	4	2	3	2	6	3	7	11	1	4	2	8	5	7	8	8	0	1	3	7
CEQTSNKLC	14	8	11	10	0	0	4	2	1	0	7	5	3	3	4	0	2	0	3	2	4	0
CSSR	14	8	5	6	14	6	13	11	13	4	10	10	3	15	2	4	11	8	10	8	25	21
CTTGHESVC	14	8	3	7	7	2	3	4	1	2	8	6	3	1	4	0	0	0	6	2	3	2
CSYDSSTRC	14	8	3	0	7	0	3	0	3	1	1	6	7	3	6	7	4	0	8	9	1	1
CSSMRTDSC	14	7	11	20	4	0	2	2	3	1	2	4	3	6	3	21	3	13	1	0	4	4
CVRQSKGTC	14	7	9	9	6	7	7	9	2	2	7	5	8	9	8	6	3	7	1	7	4	22
CAPNPAVPC	14	7	9	4	3	4	5	4	5	1	10	1	1	2	0	1	3	18	2	5	7	7
CSRIATTEC	14	7	8	8	5	1	5	2	4	13	2	9	3	4	5	1	3	0	2	2	3	6
CGRSSDVVC	14	7	8	2	0	1	0	0	0	0	1	0	0	0	2	0	2	0	0	3	0	0
CCR	14	7	7	17	9	6	13	7	1	9	8	10	4	7	14	9	16	21	7	15	6	7
CLTNGKMRC	14	7	6	2	1	0	0	2	6	0	1	0	1	1	5	0	1	0	3	1	3	1
CPLMASDDC	14	7	5	4	1	0	1	2	0	0	1	2	4	1	0	0	3	0	2	2	4	1
CLTR	14	7	3	6	7	6	12	5	12	12	12	8	13	8	19	11	14	0	12	6	18	22
CEKSGSTGC	14	6	22	18	4	0	0	3	0	6	6	12	2	3	6	8	7	0	3	2	3	0
CYEGRQSEC	14	6	14	5	6	1	3	7	3	3	6	12	2	5	7	4	9	0	3	3	4	1
CDPKVKRIC	14	6	10	12	4	0	1	6	2	4	2	2	0	3	3	5	6	2	3	5	2	1
CQKELEVMC	14	6	10	9	1	0	4	2	4	1	3	0	1	4	2	5	5	4	2	5	2	6
CSPPKTNPC	14	6	10	3	2	0	1	3	0	4	6	2	5	1	2	2	5	1	2	1	1	11
CLTSGPNSC	14	6	6	3	1	0	2	0	0	2	1	3	4	4	5	1	2	1	1	1	5	0
CLGSTPRKC	14	6	5	9	7	0	2	8	2	3	6	4	6	9	5	3	4	0	8	7	2	5
CLEPQTALC	14	6	5	4	3	0	4	2	0	9	4	5	6	1	2	0	4	0	4	1	2	4
CLVC	14	6	1	11	3	0	1	5	0	0	2	4	2	0	5	1	1	0	5	1	0	7
CSKVAMSAC	14	6	1	2	3	0	2	1	1	1	0	1	3	3	3	5	4	0	9	11	0	6
CVPNTTSVC	14	5	18	11	2	1	4	5	1	0	5	0	5	0	6	1	3	1	8	2	3	2
CLMTDGTNC	14	5	10	8	8	0	2	4	4	4	4	3	1	2	1	2	3	9	2	3	5	14
CKSFRKEDC	14	5	10	7	3	3	2	8	23	4	8	4	3	2	2	0	4	12	11	6	12	2
CEGEATSLC	14	5	10	4	0	0	0	1	0	0	1	0	1	0	1	0	2	5	0	0	1	7
CDLTRSSPC	14	5	10	2	4	24	9	7	2	6	4	4	8	2	2	0	4	7	4	5	2	4
CSKRIKGSC	14	5	7	10	3	2	1	7	1	9	3	0	4	3	2	0	3	2	10	2	4	7
CQSLGMNQC	14	5	3	3	5	4	3	4	0	0	6	6	1	3	0	2	2	4	5	3	0	0
CKKNVGSPC	14	5	2	5	8	11	2	6	3	3	4	1	4	3	4	6	2	5	9	7	4	0
CDITFKGDC	14	5	2	3	2	0	0	2	1	0	1	5	2	1	3	2	6	1	5	0	1	2
CWKRDEAPC	14	5	2	2	3	0	0	2	0	1	1	0	1	1	1	11	1	2	0	0	5	0
CDPSTSSKC	14	4	17	12	8	0	6	6	5	6	8	3	5	3	3	14	4	11	1	4	4	0
CDSRVNSVC	14	4	15	8	2	1	1	1	1	0	1	1	1	2	3	12	7	2	3	1	0	1
CSSSMTTLC	14	4	11	3	2	2	1	0	3	0	4	0	2	3	4	0	8	2	1	1	2	7
CIKGEETVC	14	4	10	14	5	9	2	4	5	10	1	1	7	3	7	4	4	16	12	11	5	17
CPELTKGPC	14	4	10	6	6	3	1	2	2	1	1	8	6	7	7	5	5	4	6	2	2	1
CLKTASDIC	14	4	9	5	2	0	4	4	4	6	6	0	2	5	2	3	7	1	5	6	5	9
CDIDVGTKC	14	4	8	11	1	0	0	0	1	1	5	6	0	2	1	6	8	0	5	3	1	1
CVMAGDC	14	4	8	3	6	0	3	1	0	2	8	5	3	1	6	4	5	3	10	0	6	0
CTMATGDSC	14	4	8	3	0	0	1	4	2	1	2	1	2	2	0	2	2	0	3	3	0	0
CSLPRAKNC	14	4	7	11	5	2	8	9	2	10	6	8	4	8	12	3	8	0	6	2	4	5
CFESDDRPC	14	4	6	5	0	0	2	2	4	3	3	1	2	1	6	8	3	1	2	2	3	1
CRGFSADNC	14	4	4	4	3	0	5	6	2	1	3	1	1	4	4	0	5	3	1	1	1	0
CTQNRLDPC	14	4	4	1	2	0	3	2	1	3	0	0	1	1	4	3	4	0	2	4	1	4
CVFTKGSAC	14	4	3	7	1	1	2	2	1	4	1	3	0	1	7	1	6	3	4	1	12	5
CTSSVKKPC	14	4	3	5	3	4	1	1	0	8	4	3	4	5	4	3	6	0	3	3	5	0
CMGRKSSKC	14	4	3	0	8	0	5	10	7	7	5	7	6	7	5	5	7	0	8	9	5	4
CGTSMSTSC	14	4	2	1	2	0	1	2	2	5	3	2	2	1	1	0	3	5	7	1	2	7
CGRDR	14	4	1	1	2	6	3	0	0	2	4	0	1	0	0	0	3	0	1	1	0	2
CFPTKQDPC	14	4	0	1	4	0	0	0	1	2	1	0	0	0	1	0	2	0	1	1	1	0
CSPGHKFPC	14	4	0	0	4	8	4	2	3	6	5	4	1	1	2	2	3	0	0	0	5	0
CADDNRTKC	14	3	9	11	2	0	6	4	3	10	1	9	2	1	3	0	3	14	5	6	3	3
CRSGNDHNC	14	3	7	7	5	9	3	2	4	1	4	7	1	1	4	4	5	19	3	3	2	0
CGTVRVQ	14	3	6	6	2	8	1	4	5	3	5	1	1	2	0	0	4	0	2	4	1	8
CMPVDGFQC	14	3	5	1	2	0	4	1	2	0	3	7	4	1	2	2	2	2	1	2	1	5
CLDSSGRVC	14	3	4	3	2	0	5	4	4	1	4	3	3	5	3	1	3	1	4	4	0	0
CPNIKC	14	3	3	7	4	3	5	4	6	4	5	1	3	1	3	2	1	3	5	0	7	5
CEKLEYERC	14	3	3	3	0	0	1	3	0	0	3	3	0	0	0	1	4	0	1	2	3	0
CKAPYNTDC	14	3	3	2	3	0	2	4	3	0	2	3	3	2	6	0	3	0	2	1	4	0
CVKTREIHC	14	3	2	7	4	0	5	1	0	0	4	3	2	3	0	10	1	0	1	0	1	2
CRSQSSRKC	14	3	2	2	5	0	5	5	6	8	3	0	1	7	2	1	3	3	5	2	10	2
CSKSPMTGC	14	3	2	0	1	8	0	0	0	0	2	0	0	3	0	0	0	0	0	0	0	2
CLPQKRMPC	14	3	1	3	2	0	3	4	1	0	4	1	2	1	2	0	6	0	3	2	1	2
CLSHGKNLC	14	3	1	0	1	0	1	0	0	5	3	0	0	0	0	1	1	0	0	1	0	0
CSRRPR	14	3	0	0	7	4	36	3	6	4	8	2	5	2	1	0	3	0	28	1	4	6
CIPFSDGTC	14	3	0	0	2	0	2	0	0	8	0	1	2	5	8	0	5	0	1	2	3	2
CLTRKTADC	14	2	16	11	7	8	7	10	3	1	6	11	7	7	13	7	3	2	8	7	6	9
CSRKSPESC	14	2	14	10	4	3	9	7	6	8	5	10	8	7	5	23	6	2	4	7	1	5
CTDTQIKPC	14	2	13	7	2	0	0	2	3	5	4	0	3	0	3	1	1	12	1	3	13	0
CDKPSTT	14	2	10	11	3	1	1	5	2	6	8	4	4	1	3	6	4	2	4	0	1	0
CEQPHMHNC	14	2	9	1	2	0	1	1	2	1	3	0	1	0	0	0	1	0	0	0	1	2
CRNDPAEKC	14	2	7	2	3	4	3	0	0	2	4	0	7	2	2	0	1	0	11	2	1	0
CPESKEHTC	14	2	6	4	0	12	4	4	2	5	1	0	1	1	4	1	2	1	1	2	2	1
CKGLRIDGC	14	2	6	2	0	0	2	1	0	1	1	4	1	1	0	3	4	5	2	3	0	2
CSGKPDHIC	14	2	4	12	1	3	3	2	3	6	3	0	1	1	2	0	2	0	2	1	0	0
CNYKRSAKC	14	2	4	3	4	1	3	3	3	4	4	3	3	5	0	1	3	1	3	3	5	0
CSPDRKHTC	14	2	3	1	5	0	5	1	8	5	4	19	1	3	2	5	12	0	13	7	4	1
CVKGSTRIC	14	2	2	3	0	1	3	5	0	3	6	1	2	2	0	0	2	0	6	2	2	3
CIRRS	14	2	2	1	5	5	5	7	2	4	2	2	7	4	1	1	4	1	1	6	5	2
CSAP	14	2	1	4	5	2	2	6	9	10	3	4	1	0	1	2	7	0	1	5	7	0
CDEGVYKSC	14	2	1	0	1	0	0	0	0	0	1	0	0	1	3	0	2	0	0	0	0	0
CSYRRPR	14	2	0	0	7	5	13	1	3	5	7	0	3	2	1	2	5	3	10	0	0	0
CLNGHSSDC	14	2	0	0	4	0	1	0	4	2	2	4	2	2	1	0	5	0	5	7	1	1
CLADMARIC	14	2	0	0	1	1	2	1	2	1	1	0	1	0	1	4	1	0	2	1	0	0
CLYMGYDDC	14	2	0	0	0	0	0	0	0	0	0	0	0	0	0	0	0	0	0	0	0	0
LLL	14	1	5	4	1	3	1	0	3	7	9	0	4	3	8	6	3	0	4	5	4	1
CCAR	14	1	4	6	8	2	3	0	0	4	5	7	3	2	4	1	5	0	2	0	0	3
CKETLDRIC	14	1	4	4	6	3	4	0	0	3	4	6	3	3	0	17	2	8	12	7	2	1
CDNEAFERC	14	1	4	3	5	4	3	8	7	8	5	1	1	1	2	1	4	4	1	1	6	3
CVTVPEFSC	14	1	4	1	2	2	0	0	12	1	0	4	0	3	0	0	3	0	0	1	10	0
CNDDKMLNC	14	1	3	4	2	0	0	2	1	0	2	0	0	3	6	0	1	0	1	0	3	0
CDSGQRADC	14	1	3	2	3	0	1	0	0	0	0	0	0	0	3	0	0	0	1	0	0	0
CPNQGVALC	14	1	3	1	3	0	1	1	1	2	4	1	3	0	0	2	3	0	3	0	5	0
CSLVSANDC	14	1	2	7	2	7	3	0	0	11	3	6	1	4	7	1	3	7	5	2	1	3
CSRASVVRC	14	1	2	3	5	6	3	3	5	5	4	5	6	2	4	0	1	25	6	5	3	1
CQMRELSSC	14	1	2	2	3	0	0	2	0	4	2	5	1	0	3	0	3	0	2	4	5	6
CSELRQYDC	14	1	2	0	3	0	1	1	0	0	3	0	0	1	0	0	4	0	0	1	3	0
CTYLDPKSC	14	1	1	0	1	0	1	1	0	0	6	1	0	1	0	3	4	1	2	0	2	0
CLDQSTR	14	1	0	6	6	0	6	3	3	0	2	1	3	0	1	9	0	1	0	1	2	2
CDINCLDDC	14	1	0	2	7	1	7	0	7	0	6	4	2	2	2	0	4	11	5	3	3	0
CQVR	14	1	0	2	3	3	4	2	1	1	10	4	3	1	3	3	5	5	8	3	6	2
CSLMNAR	14	1	0	0	1	0	1	0	0	0	0	1	1	0	0	0	1	0	2	0	1	0
CQTDSLTVC	14	0	8	3	4	1	2	0	2	4	0	0	0	0	2	2	0	0	0	4	0	0
CSDSRRSKC	14	0	7	10	4	1	5	1	4	9	4	8	6	10	7	0	8	8	4	4	3	0
CDVGI	14	0	6	4	5	0	1	1	1	4	5	0	6	2	2	2	4	0	2	2	1	0
CIDAVLGVC	14	0	5	3	1	0	0	0	2	0	1	0	0	0	1	0	4	0	0	0	0	0
CMLDDPTQC	14	0	5	1	3	8	1	4	3	7	9	0	0	3	3	0	1	8	2	11	1	0
CNGRSSLGAKLAAALE	14	0	5	0	2	2	4	5	2	3	5	1	4	6	1	1	6	2	2	5	10	0
CRVGGPM	14	0	3	2	3	9	9	0	3	0	2	3	4	3	5	0	5	0	6	3	1	0
CHVSDEPLC	14	0	3	2	3	3	2	1	2	0	3	0	1	1	4	1	1	0	0	0	1	3
CLPHTDMPC	14	0	2	3	3	13	5	4	0	3	3	2	3	3	1	8	6	8	3	0	0	0
CSSVRST	14	0	2	1	2	0	5	3	7	9	1	4	1	1	6	2	1	0	1	7	0	0
CSRRSSHDC	14	0	1	0	0	4	2	3	0	4	4	8	1	1	2	2	4	11	2	3	8	1
CGNLEMTSC	14	0	0	6	4	1	1	1	3	2	4	3	5	2	2	1	7	4	3	5	3	1
CEMRLHDVC	14	0	0	0	1	0	0	0	0	0	1	0	1	0	0	0	1	0	0	2	0	1
CKRVNGRGC	14	0	0	0	0	0	0	0	0	0	0	9	3	0	0	0	0	0	0	0	0	0
CSRTRSKTTC	14	0	0	0	0	0	0	0	0	0	0	2	0	1	0	9	1	0	0	2	0	0
CKDY	14	0	0	0	0	0	0	0	0	0	0	0	0	1	0	0	0	0	0	0	0	0
CRTTRRNVC	14	0	0	0	0	0	0	0	0	0	0	0	0	0	0	0	0	0	6	0	0	0
CNAKLVGPC	14	0	0	0	0	0	0	0	0	0	0	0	0	0	0	0	0	0	0	0	0	0
CGRVLGTEC	14	0	0	0	0	0	0	0	0	0	0	0	0	0	0	0	0	0	0	0	0	0
CGVRVNRSC	14	0	0	0	0	0	0	0	0	0	0	0	0	0	0	0	0	0	0	0	0	0
CNAKKTREC	14	0	0	0	0	0	0	0	0	0	0	0	0	0	0	0	0	0	0	0	0	0
CNKQTRRCAKLAAALE	14	0	0	0	0	0	0	0	0	0	0	0	0	0	0	0	0	0	0	0	0	0
CVDMSLISC	14	0	0	0	0	0	0	0	0	0	0	0	0	0	0	0	0	0	0	0	0	0
CVAFRSGAC	14	0	0	0	0	0	0	0	0	0	0	0	0	0	0	0	0	0	0	0	0	0
CRKALVPKC	14	0	0	0	0	0	0	0	0	0	0	0	0	0	0	0	0	0	0	0	0	0
CIGKLDSIC	14	0	0	0	0	0	0	0	0	0	0	0	0	0	0	0	0	0	0	0	0	0
CTRRNATSC	14	0	0	0	0	0	0	0	0	0	0	0	0	0	0	0	0	0	0	0	0	0
CLNYKATDC	14	0	0	0	0	0	0	0	0	0	0	0	0	0	0	0	0	0	0	0	0	0
CKGFRPRGC	14	0	0	0	0	0	0	0	0	0	0	0	0	0	0	0	0	0	0	0	0	0
CKTRRGN	14	0	0	0	0	0	0	0	0	0	0	0	0	0	0	0	0	0	0	0	0	0
CSVMAVTRC	14	0	0	0	0	0	0	0	0	0	0	0	0	0	0	0	0	0	0	0	0	0
CRPTRNRPC	14	0	0	0	0	0	0	0	0	0	0	0	0	0	0	0	0	0	0	0	0	0
CPEDPWASC	14	0	0	0	0	0	0	0	0	0	0	0	0	0	0	0	0	0	0	0	0	0
CSPKPKTAC	14	0	0	0	0	0	0	0	0	0	0	0	0	0	0	0	0	0	0	0	0	0
CRMPRC	14	0	0	0	0	0	0	0	0	0	0	0	0	0	0	0	0	0	0	0	0	0
CTLRSDTSC	14	0	0	0	0	0	0	0	0	0	0	0	0	0	0	0	0	0	0	0	0	0
CGGLLTKHC	14	0	0	0	0	0	0	0	0	0	0	0	0	0	0	0	0	0	0	0	0	0
SRVLRRSSAKLAAALE	14	0	0	0	0	0	0	0	0	0	0	0	0	0	0	0	0	0	0	0	0	0
CHTQLSINC	14	0	0	0	0	0	0	0	0	0	0	0	0	0	0	0	0	0	0	0	0	0
CSSLDDPSC	14	0	0	0	0	0	0	0	0	0	0	0	0	0	0	0	0	0	0	0	0	0
CEVSDYATC	14	0	0	0	0	0	0	0	0	0	0	0	0	0	0	0	0	0	0	0	0	0
CGGSPIASC	14	0	0	0	0	0	0	0	0	0	0	0	0	0	0	0	0	0	0	0	0	0
CKPTKKHYC	14	0	0	0	0	0	0	0	0	0	0	0	0	0	0	0	0	0	0	0	0	0
CPSDGGRDC	14	0	0	0	0	0	0	0	0	0	0	0	0	0	0	0	0	0	0	0	0	0
CEQSKGNRC	14	0	0	0	0	0	0	0	0	0	0	0	0	0	0	0	0	0	0	0	0	0
CKRQRPNTC	14	0	0	0	0	0	0	0	0	0	0	0	0	0	0	0	0	0	0	0	0	0
CDIGVRLRC	14	0	0	0	0	0	0	0	0	0	0	0	0	0	0	0	0	0	0	0	0	0
CHRGKNSAC	13	28	12	23	5	0	10	12	9	9	6	6	14	17	14	6	11	2	11	11	9	11
CRDKGSKSC	13	22	1	4	2	0	7	3	4	7	3	1	7	5	4	4	11	3	11	7	7	6
CPK	13	19	33	26	15	21	19	24	10	16	28	6	21	20	21	15	17	25	24	11	15	27
CDE	13	18	7	10	15	15	14	9	14	12	15	16	14	9	12	25	19	17	27	11	7	4
CRDDPLRNC	13	17	13	21	3	13	1	7	0	4	11	9	2	7	10	4	7	7	3	2	6	26
CDAVNHGNC	13	15	29	26	2	3	6	9	5	9	3	3	2	3	5	4	8	0	4	1	5	9
CPRTTEHAC	13	15	7	5	6	11	10	13	18	20	8	4	10	8	4	2	9	12	6	8	15	10
CRSSDEENC	13	15	6	19	7	15	2	5	13	1	7	5	2	5	11	3	9	4	3	1	11	3
CVD	13	14	17	15	28	38	30	24	23	18	37	24	45	31	29	58	34	24	16	35	38	22
CW	13	14	16	24	28	36	21	29	12	32	38	22	19	44	17	18	31	4	14	9	23	27
CGK	13	13	26	10	30	20	21	22	42	25	22	38	26	27	32	22	28	19	23	17	21	11
CTPKRNMSC	13	13	9	9	3	0	4	2	0	1	4	0	1	2	2	0	3	0	3	6	3	0
CND	13	13	5	13	12	3	11	20	14	16	12	18	7	12	11	11	15	10	11	11	19	13
CSRS	13	13	4	3	6	8	9	10	6	14	12	15	13	13	4	4	21	2	12	5	5	15
CKRNNVGDC	13	12	5	4	5	7	2	3	7	2	9	6	2	11	8	3	5	0	3	4	6	8
CKPVYK	13	12	2	6	6	0	8	6	3	9	5	3	4	5	8	6	5	13	2	6	1	8
CRN	13	11	16	25	23	49	28	25	26	27	36	47	26	28	41	56	41	65	24	30	28	25
CESTGGKDC	13	11	13	8	0	0	1	3	1	0	4	19	2	1	0	0	6	6	4	5	5	13
CAGAQGIKC	13	11	6	9	1	1	3	1	1	2	1	0	0	2	1	3	0	2	6	0	5	0
CRKTPDAGC	13	10	5	9	2	15	5	5	3	0	3	10	0	6	5	1	4	16	4	4	3	4
CSPENQ	13	10	5	1	2	0	0	0	5	4	1	0	4	2	2	9	1	0	5	2	0	0
CKKVSTRPC	13	10	4	3	10	2	10	5	7	13	8	3	9	12	9	6	5	0	8	12	7	10
CAD	13	9	23	18	37	16	29	26	24	34	35	18	24	22	78	30	34	32	28	22	23	52
CDSLGGARC	13	9	15	6	3	4	4	3	1	3	1	4	1	3	9	2	6	0	2	1	3	0
CSPPHSKLC	13	9	8	4	3	1	5	6	0	3	3	0	4	1	5	3	2	3	10	3	0	2
CVGKYQKKC	13	9	7	14	4	1	8	7	5	9	5	12	4	5	3	9	11	1	8	12	2	5
CANEGSGMC	13	8	18	19	5	0	10	5	5	3	6	15	7	6	8	15	5	18	2	6	7	4
CPVDSAMTC	13	8	15	23	3	0	2	3	3	0	2	2	4	1	0	7	3	2	3	4	2	5
CRGASTTAC	13	8	12	2	3	13	2	3	0	4	3	4	4	1	2	11	1	0	9	2	1	5
CSTTTGPTC	13	8	11	18	6	7	1	1	0	7	9	2	1	4	2	10	3	0	4	4	3	0
CLPNALERC	13	8	11	11	4	0	9	7	2	11	6	5	1	6	2	4	7	26	5	3	8	3
CRDSSSSVC	13	8	10	18	2	26	1	6	4	5	1	6	1	2	3	4	3	0	6	3	12	2
CSREDMSTC	13	8	6	10	11	0	2	2	5	4	3	3	8	0	4	12	3	6	1	5	2	3
CKENPRALC	13	8	5	4	5	0	2	3	2	10	4	6	4	3	2	7	7	16	12	2	3	0
CYS	13	8	4	8	16	2	16	10	8	9	19	17	21	9	17	19	25	4	10	14	16	5
CTLSSTRAC	13	8	4	7	3	2	7	0	4	1	1	5	5	2	5	0	4	0	4	0	2	6
CQEFNVVKC	13	8	3	8	5	3	0	1	0	0	2	0	1	3	0	7	2	1	2	0	6	1
CNGKGLVAC	13	8	1	5	1	0	4	8	0	2	3	1	2	9	4	3	3	1	1	2	0	3
CLMGRTQDC	13	8	0	1	4	0	2	1	0	1	1	0	10	1	2	1	3	1	4	0	1	3
CLEPSQP	13	7	13	8	4	3	1	3	0	4	3	4	7	4	5	7	5	0	7	5	6	0
CRTKTMNRC	13	7	8	14	10	4	8	23	9	20	12	24	12	27	13	18	7	4	22	10	6	13
CTGVDKLRC	13	7	2	10	3	0	2	4	5	5	2	0	0	1	0	1	3	2	1	1	5	5
CADRTHPVC	13	7	2	5	4	8	1	0	0	4	2	0	1	1	0	3	4	0	1	5	4	0
CIPPFDSSLLSLRPHSS	13	7	1	5	2	0	1	2	2	3	6	2	1	3	0	5	4	6	2	4	0	0
CVM	13	6	22	2	11	6	8	15	10	34	21	26	17	17	17	14	23	1	11	7	19	18
CLRKGTSKC	13	6	12	7	3	2	5	2	9	0	4	7	6	3	3	2	0	2	10	3	8	1
CVDTKSVMC	13	6	9	6	6	1	3	2	2	2	0	7	3	5	6	4	7	4	1	1	0	12
CSDVPSSSC	13	6	6	9	10	1	12	6	5	6	4	7	3	11	9	2	9	0	14	8	4	11
CAISGETAC	13	6	4	7	7	5	1	3	1	1	2	3	1	3	5	0	4	0	0	3	0	1
CLKIGSRLC	13	6	3	2	5	0	8	2	2	5	8	1	2	3	1	1	5	3	8	1	6	3
CTSRSNKMC	13	6	3	2	2	0	1	3	3	1	4	4	4	4	1	5	4	4	2	4	3	1
CTLPSYDPC	13	6	2	8	3	2	1	1	0	2	1	1	1	3	2	0	1	9	1	1	6	5
CDTQLLSTC	13	6	1	8	2	0	4	1	2	9	2	5	2	0	0	0	4	0	0	3	1	0
CSRSNRPNC	13	6	1	1	8	6	5	4	14	1	5	2	11	9	7	9	6	0	2	2	10	2
CNN	13	5	11	33	23	28	18	15	37	15	17	15	22	19	22	24	18	17	13	19	19	30
CGPNTSTPC	13	5	9	6	1	1	2	1	0	2	2	0	1	1	0	6	3	3	2	2	2	0
CGNIMTSEC	13	5	8	20	4	0	2	5	1	0	2	0	2	3	3	4	3	2	2	2	3	1
CRNSLVRKC	13	5	8	4	8	0	6	3	3	9	3	2	4	3	4	2	5	2	13	4	3	7
CGHPNSMSC	13	5	8	0	3	0	1	4	0	0	3	3	5	2	5	3	5	1	6	1	1	3
CKVDGVDAC	13	5	7	9	4	0	3	5	2	0	4	2	5	3	2	10	3	2	3	9	4	0
CEDGSIDPC	13	5	6	4	4	1	5	3	1	2	3	2	0	1	0	3	3	0	9	3	6	0
CFFEEGTTC	13	5	4	7	8	0	1	2	2	2	3	1	0	0	2	1	6	0	6	0	3	1
CTRDEDCQC	13	5	4	2	7	16	3	1	10	5	2	1	2	2	2	1	7	0	3	4	0	4
CDNDTKKSC	13	5	3	6	3	13	1	3	10	1	6	2	0	10	2	5	3	9	5	4	2	7
CNRTKSM	13	5	3	1	8	42	4	3	0	6	7	3	8	6	1	4	5	2	22	3	5	27
CIASRDIEC	13	5	2	8	1	0	0	2	6	2	3	0	2	1	4	15	3	1	1	2	9	2
CNKLQQKLC	13	5	2	4	4	19	6	3	2	4	5	2	1	2	1	0	4	6	2	5	5	3
CNKREHKVAKLAAALE	13	5	1	1	5	0	2	7	7	2	5	1	7	9	9	5	3	9	11	7	6	3
CGVSLERNC	13	5	1	1	3	0	0	1	3	0	3	5	0	2	0	0	2	4	0	0	0	0
CNQIKSQGC	13	5	1	0	5	0	4	2	0	0	4	7	1	5	6	9	1	3	2	0	4	7
RRVSGRIAKLAAALE	13	5	0	0	0	2	0	0	0	5	0	0	6	0	0	0	0	2	0	0	0	0
CSGDRTSKC	13	4	8	12	5	0	1	7	4	8	4	0	3	7	3	3	6	0	1	4	3	0
CKTRR	13	4	8	3	7	1	12	7	4	0	8	0	7	6	1	0	3	10	15	3	7	4
CHRSNRIKC	13	4	8	3	2	7	5	2	2	4	3	0	4	1	6	18	7	17	1	5	0	2
CKANKSQIC	13	4	7	5	5	1	4	0	1	1	4	2	2	5	5	9	2	2	9	4	5	1
CPQANGSRC	13	4	6	5	1	9	1	2	3	0	4	1	3	3	3	5	1	5	3	6	2	1
CSVRKMNKC	13	4	6	1	3	6	3	7	3	1	4	5	9	2	1	0	1	2	9	0	1	4
CASKNASAC	13	4	5	4	3	1	3	3	0	3	3	5	2	3	10	7	4	1	1	0	1	1
CELTDVGTC	13	4	5	3	2	2	0	1	0	2	0	0	0	1	2	0	3	1	3	1	2	0
CTRNNETRC	13	4	5	1	3	0	0	0	1	0	0	1	0	0	0	0	1	1	1	1	1	2
CMAHPLNDC	13	4	4	3	0	0	2	2	0	0	1	0	1	3	0	3	2	0	1	0	9	1
CPSPSPNDC	13	4	4	2	4	6	10	6	5	1	3	6	6	5	3	2	5	3	3	6	9	8
CAKSAKPSC	13	4	3	3	5	0	5	5	2	2	5	10	1	3	4	5	4	3	5	3	4	3
CLI	13	4	2	2	17	12	11	8	20	9	14	17	8	9	18	15	23	11	9	12	7	8
CLSSSAKIC	13	4	2	1	3	0	2	2	2	6	4	4	3	1	4	1	8	0	1	3	3	1
CKQFKSDGC	13	4	2	0	5	0	4	2	3	4	1	8	8	2	0	7	4	0	15	2	17	7
CSRKRSHAC	13	4	2	0	4	2	3	8	0	0	7	0	0	8	1	1	3	0	2	1	2	1
CVTRGTQKC	13	4	1	15	4	2	3	5	1	10	3	6	2	12	2	0	5	1	10	2	5	13
CEGSSIAMC	13	4	1	8	7	10	5	3	6	9	9	7	6	2	9	2	13	3	7	2	5	1
CSNFQMGEC	13	4	1	2	1	0	2	2	1	2	7	0	1	3	5	5	8	7	10	2	2	0
CDTESTYKC	13	3	10	3	6	0	0	2	0	4	6	0	3	3	3	0	2	3	1	4	0	0
CVTDPGKLC	13	3	9	10	2	2	4	3	1	2	5	5	1	6	2	0	4	3	4	4	2	4
CTEI	13	3	5	5	6	0	3	4	5	6	5	4	0	1	3	0	10	10	3	3	2	5
CTGGITAKC	13	3	4	10	5	0	7	0	2	7	7	2	5	1	5	1	3	0	5	1	1	0
CGAGKLPMC	13	3	4	5	6	7	2	4	3	9	7	0	9	3	2	4	9	1	2	2	2	0
CTAGLFENC	13	3	4	3	2	2	1	1	4	0	3	0	1	2	0	0	1	0	3	1	0	7
CKGDKRFPC	13	3	4	1	3	2	6	4	4	4	5	2	0	2	7	6	4	13	5	2	3	1
CTADPKTMC	13	3	3	3	4	2	0	3	1	4	2	3	0	2	0	0	5	0	7	1	4	1
CSSLHSRDC	13	3	3	1	3	3	3	4	5	6	2	3	2	1	6	9	5	65	6	3	1	4
CILSKGVAC	13	3	3	0	2	0	2	0	1	1	4	0	2	4	1	7	7	0	0	5	0	5
CNLNADHEC	13	3	1	3	3	4	4	0	1	6	6	3	1	0	13	3	4	2	1	0	1	1
CKPSNTIAC	13	3	1	1	5	1	0	1	3	5	0	0	7	2	5	1	4	4	0	2	0	0
CSLGDDMDC	13	3	1	1	5	0	2	0	0	1	6	2	2	5	3	0	4	3	6	6	4	3
CRVKMSKRC	13	3	1	1	3	0	7	1	5	2	2	0	7	3	5	3	6	1	1	3	3	0
CSEMNSEDC	13	3	1	1	1	5	1	4	0	0	3	0	1	3	2	6	4	6	6	1	0	1
CQTAR	13	3	0	1	3	3	5	1	0	3	4	8	2	1	3	1	9	4	2	2	0	0
CARSSEGGC	13	2	23	12	3	6	2	6	1	1	3	5	11	7	3	7	6	22	0	1	9	9
CSKRTKTSC	13	2	20	7	7	11	8	14	12	4	2	5	11	13	8	18	8	0	10	8	10	0
CSKPSLHRC	13	2	12	4	5	0	6	1	1	3	5	0	5	5	0	8	2	13	2	0	0	4
CAEFSTKRC	13	2	7	0	2	2	8	5	0	2	4	2	0	3	3	2	3	0	4	1	0	7
CKAGPTQSC	13	2	6	11	4	0	3	0	4	1	1	8	0	1	0	6	2	1	3	1	2	0
CSQDTSSDC	13	2	6	3	10	2	7	8	3	8	5	2	4	4	2	6	10	3	5	4	7	6
CADQSLKFC	13	2	6	2	0	6	1	1	0	1	1	9	0	3	1	5	4	0	5	1	0	1
CRNSSDESC	13	2	5	5	3	0	0	1	1	0	3	0	1	1	3	1	1	0	2	1	1	0
CLVPNPKSC	13	2	5	5	1	0	2	2	1	3	3	9	0	2	2	3	3	0	5	4	2	1
CMKAGESVC	13	2	5	3	1	0	2	5	4	0	2	1	0	4	2	9	4	12	3	5	6	3
CSSLNASDC	13	2	5	2	11	0	6	4	0	4	5	8	5	10	1	16	7	0	4	3	7	1
CNDPREYEC	13	2	4	5	4	5	5	1	2	4	6	0	1	4	6	13	5	36	9	3	4	0
CEDTGLQKC	13	2	4	0	4	7	7	9	10	13	8	2	6	12	3	7	7	10	8	1	8	8
CTDNKTVGVLSLRPHSS	13	2	3	5	4	0	6	0	1	1	2	0	1	2	0	0	1	7	0	0	4	0
CFPASMSNC	13	2	3	3	1	0	2	2	2	1	3	0	1	3	5	5	5	11	2	0	6	1
CQPHTLDIC	13	2	3	3	0	0	0	0	3	0	0	1	0	0	0	0	2	0	1	0	0	1
CAKQGDRFC	13	2	3	2	5	0	3	3	1	5	7	0	2	3	1	1	5	1	3	2	2	3
CLDIQRRDC	13	2	3	1	2	0	0	1	2	5	7	1	4	3	2	0	4	0	5	2	1	3
CPVR	13	2	3	0	4	1	0	1	1	4	7	4	6	6	1	9	8	3	7	0	3	0
CDVGREMVC	13	2	3	0	2	0	3	3	3	2	4	2	4	0	1	2	1	0	0	2	2	6
CRNGSDGIC	13	2	2	8	3	0	4	1	0	1	1	5	1	2	2	1	2	0	0	1	5	0
CDAGLDLAC	13	2	2	4	8	0	0	2	6	5	8	3	1	3	0	0	6	17	3	2	3	2
CPSPGIGDC	13	2	2	1	1	4	2	0	1	1	3	0	1	0	7	0	1	1	0	0	4	0
CMDPKDILC	13	2	1	1	4	5	6	3	8	1	10	0	3	5	0	7	2	0	2	4	7	8
CSYSLQPAC	13	2	1	0	0	1	0	3	1	0	2	0	0	0	1	0	0	0	0	2	1	0
CMDSGPMNC	13	2	0	1	1	0	3	1	2	3	1	0	1	1	0	2	1	0	0	0	0	0
CKVGGNKQC	13	1	9	7	5	0	7	6	5	13	3	16	7	3	8	6	5	5	7	8	8	8
CNPTSLGAC	13	1	9	4	8	16	1	5	6	4	7	0	3	6	1	1	4	4	3	4	1	9
CATVDDKGC	13	1	4	7	6	0	1	1	2	3	3	2	0	6	4	0	4	5	0	2	1	1
CRLDFDHVC	13	1	4	4	1	1	0	0	0	0	0	8	0	0	1	0	0	0	0	0	1	0
CDAFHDTSC	13	1	4	2	3	0	1	0	1	0	0	1	1	1	0	1	3	0	0	1	5	0
CRELETVKC	13	1	3	4	2	0	1	2	1	1	3	1	1	3	5	10	3	0	3	2	5	14
CIHDPAHNC	13	1	3	2	3	1	0	1	1	0	2	0	0	1	1	3	3	0	4	1	0	0
CKRDQNDCC	13	1	3	0	2	12	2	2	6	0	3	0	3	2	0	2	2	0	0	2	0	2
CPGLTNSEC	13	1	2	5	2	0	3	1	0	0	3	10	1	9	4	5	2	0	3	3	1	15
CDTKKTKRC	13	1	2	4	8	5	11	8	5	16	3	20	4	19	9	33	10	13	12	11	10	11
CQIDDDLGC	13	1	2	2	1	2	0	0	3	0	1	1	0	4	0	0	0	2	1	3	2	1
CFQESVNRC	13	1	2	1	3	0	1	3	1	0	5	4	1	0	2	11	2	4	2	1	0	1
CLTSHAGLC	13	1	2	1	1	1	1	0	1	3	1	0	0	0	0	0	1	3	0	2	0	0
CLMGKSSAC	13	1	2	0	4	2	11	4	3	2	9	4	2	10	2	3	6	0	9	6	4	9
CVANNSTRC	13	1	1	8	4	1	2	1	1	5	1	6	3	2	1	13	3	2	4	4	0	8
CAIR	13	1	1	3	3	0	4	6	2	0	4	1	4	1	6	1	4	0	12	2	2	0
CGSVIAPKC	13	1	1	2	4	0	1	2	0	0	2	4	4	1	1	2	0	0	3	2	0	0
CSIGD	13	1	1	2	2	0	1	1	0	1	2	2	1	1	0	1	3	0	2	1	1	3
CCDLSH	13	1	1	0	3	0	2	0	0	0	5	1	2	4	2	4	1	0	3	3	3	3
CDNKLGFRC	13	1	0	3	2	0	2	0	1	1	4	2	3	3	1	0	3	0	3	0	2	0
CRPSKLR	13	1	0	0	5	4	10	3	1	1	4	0	3	0	4	1	2	2	2	6	2	1
CADR	13	1	0	0	4	1	2	7	3	0	6	12	5	6	5	15	10	0	9	3	2	1
CLTDTF	13	0	9	0	0	6	1	0	0	3	1	1	0	3	1	1	0	0	0	1	0	0
CQNGPTSDC	13	0	4	8	4	0	2	3	3	3	5	1	5	1	1	0	4	4	1	5	3	0
CNEFV	13	0	4	1	1	0	1	2	3	0	3	7	3	1	2	0	2	0	1	0	0	11
CTMSVR	13	0	4	0	2	1	6	0	4	5	3	0	0	2	1	1	2	2	2	0	1	6
CSLVSNELC	13	0	3	2	0	0	3	1	2	0	5	0	2	2	7	0	3	0	1	3	1	3
CYKQR	13	0	3	1	2	0	4	1	0	0	1	4	0	7	0	0	2	1	4	6	0	0
CPYSTSEEC	13	0	3	0	3	0	3	0	0	1	5	5	2	1	0	0	4	0	4	1	2	0
CTREMIR	13	0	3	0	2	0	1	1	1	0	3	11	1	3	2	0	5	4	2	3	14	0
CGKLGIHPC	13	0	2	2	7	7	6	4	1	2	12	2	3	4	9	15	7	0	8	8	3	7
CESGVSV	13	0	2	2	4	1	1	2	1	7	1	1	4	3	1	7	5	11	3	4	2	5
CLNSNKTNC	13	0	2	1	4	5	2	0	0	0	1	0	2	0	0	0	4	0	2	1	1	0
CQSPTSPSC	13	0	2	1	2	0	2	3	1	0	4	0	1	3	1	0	3	0	1	0	6	0
CDDLI	13	0	0	2	0	0	1	0	4	0	1	0	0	2	0	5	1	0	1	0	2	1
CRPRGTR	13	0	0	2	0	0	0	0	1	0	0	0	0	0	0	0	0	0	0	0	0	0
CSQR	13	0	0	1	7	0	4	5	10	5	7	10	10	11	5	11	5	2	4	7	5	2
CSVSETTPC	13	0	0	1	4	11	4	2	6	4	13	2	3	7	2	3	7	3	3	7	6	4
CRKTRRSNC	13	0	0	1	2	0	2	2	2	2	3	2	11	1	0	2	3	7	7	5	0	0
CNRSLKSVC	13	0	0	1	1	0	3	4	2	2	2	3	7	3	4	3	2	0	1	0	1	0
CAKTR	13	0	0	1	0	13	5	2	4	6	2	0	1	2	1	9	4	0	4	0	2	7
CKMACTRVC	13	0	0	0	2	4	0	1	0	0	2	0	2	0	1	0	2	0	0	0	0	0
CDMVAPSFC	13	0	0	0	1	0	0	0	0	1	1	0	0	1	0	0	4	0	0	0	0	0
CSPSTPGEC	13	0	0	0	0	4	0	0	0	0	0	0	0	0	0	0	0	0	0	0	0	0
CCLR	13	0	0	0	0	2	0	0	0	0	0	0	0	1	1	1	0	0	0	0	0	1
CAGKSNRTC	13	0	0	0	0	0	5	0	0	0	0	0	0	7	1	0	0	0	0	0	0	0
CPKTSLVIC	13	0	0	0	0	0	0	0	0	0	0	0	0	0	0	0	0	0	0	0	0	0
CDLPGMDNC	13	0	0	0	0	0	0	0	0	0	0	0	0	0	0	0	0	0	0	0	0	0
CLTLGRYNC	13	0	0	0	0	0	0	0	0	0	0	0	0	0	0	0	0	0	0	0	0	0
CRDEFTSHC	13	0	0	0	0	0	0	0	0	0	0	0	0	0	0	0	0	0	0	0	0	0
CHEDWADTC	13	0	0	0	0	0	0	0	0	0	0	0	0	0	0	0	0	0	0	0	0	0
CLPCKTT	13	0	0	0	0	0	0	0	0	0	0	0	0	0	0	0	0	0	0	0	0	0
CTLDSFSTC	13	0	0	0	0	0	0	0	0	0	0	0	0	0	0	0	0	0	0	0	0	0
CVKDRFIPC	13	0	0	0	0	0	0	0	0	0	0	0	0	0	0	0	0	0	0	0	0	0
CPESSCP	13	0	0	0	0	0	0	0	0	0	0	0	0	0	0	0	0	0	0	0	0	0
CTLESVDVC	13	0	0	0	0	0	0	0	0	0	0	0	0	0	0	0	0	0	0	0	0	0
CCISADSSC	13	0	0	0	0	0	0	0	0	0	0	0	0	0	0	0	0	0	0	0	0	0
CKVFPSRPC	13	0	0	0	0	0	0	0	0	0	0	0	0	0	0	0	0	0	0	0	0	0
CRHMTGTRC	13	0	0	0	0	0	0	0	0	0	0	0	0	0	0	0	0	0	0	0	0	0
CNRWKDVGC	13	0	0	0	0	0	0	0	0	0	0	0	0	0	0	0	0	0	0	0	0	0
CDLGAKLAAALE	13	0	0	0	0	0	0	0	0	0	0	0	0	0	0	0	0	0	0	0	0	0
CRVISTDAC	13	0	0	0	0	0	0	0	0	0	0	0	0	0	0	0	0	0	0	0	0	0
CESTTKQPC	13	0	0	0	0	0	0	0	0	0	0	0	0	0	0	0	0	0	0	0	0	0
CGALSFNPC	13	0	0	0	0	0	0	0	0	0	0	0	0	0	0	0	0	0	0	0	0	0
CRFKTAIKC	13	0	0	0	0	0	0	0	0	0	0	0	0	0	0	0	0	0	0	0	0	0
SVIRGVRRAKLAAALE	13	0	0	0	0	0	0	0	0	0	0	0	0	0	0	0	0	0	0	0	0	0
CAFPN	13	0	0	0	0	0	0	0	0	0	0	0	0	0	0	0	0	0	0	0	0	0
CMDAK	13	0	0	0	0	0	0	0	0	0	0	0	0	0	0	0	0	0	0	0	0	0
CKDGFHGSC	13	0	0	0	0	0	0	0	0	0	0	0	0	0	0	0	0	0	0	0	0	0
CPPMHPHKC	13	0	0	0	0	0	0	0	0	0	0	0	0	0	0	0	0	0	0	0	0	0
CKSIATRPC	13	0	0	0	0	0	0	0	0	0	0	0	0	0	0	0	0	0	0	0	0	0
CQSAAMRKC	13	0	0	0	0	0	0	0	0	0	0	0	0	0	0	0	0	0	0	0	0	0
CISMQGEGC	13	0	0	0	0	0	0	0	0	0	0	0	0	0	0	0	0	0	0	0	0	0
CVARP	13	0	0	0	0	0	0	0	0	0	0	0	0	0	0	0	0	0	0	0	0	0
SRRSLRIGAKLAAALE	13	0	0	0	0	0	0	0	0	0	0	0	0	0	0	0	0	0	0	0	0	0
CAQTSCTLC	13	0	0	0	0	0	0	0	0	0	0	0	0	0	0	0	0	0	0	0	0	0
CRKGTAVGC	12	21	7	7	10	8	8	8	2	7	7	4	14	4	7	18	8	12	12	6	8	5
CAS	12	20	40	29	41	67	51	57	44	64	53	68	42	52	67	34	68	57	53	53	46	59
CSKANPQGC	12	19	17	11	2	6	7	7	2	0	3	4	5	4	8	13	5	0	4	1	4	1
CNNQPPIGC	12	18	35	22	7	5	3	3	9	2	4	6	4	5	10	6	2	5	6	6	11	6
CMRSAKRAC	12	18	27	24	11	3	8	12	5	3	9	5	14	10	2	7	6	4	22	7	18	7
CNQ	12	17	31	9	15	15	14	9	21	25	7	12	13	12	22	14	13	53	7	13	29	13
CPNDRGRKC	12	17	12	11	1	6	3	5	7	4	4	4	3	1	8	9	3	2	3	5	2	2
CSGSTRAAC	12	17	10	13	4	0	1	4	2	1	4	6	0	0	4	0	3	4	3	3	3	4
CDIGGGKIC	12	16	15	13	3	0	6	2	14	12	2	12	2	4	3	2	4	5	7	3	0	5
CDKTHNSEC	12	16	12	19	4	8	4	7	11	11	8	6	2	14	6	8	7	3	5	2	6	1
CKATLVSKC	12	15	16	5	9	14	8	17	11	8	12	15	11	11	8	3	11	22	10	9	7	13
CKSMNGMSC	12	14	24	9	2	2	7	4	2	2	5	0	3	2	4	0	4	0	8	5	0	0
CSMGRRSEC	12	14	12	15	4	0	1	1	1	2	4	14	3	0	3	0	3	4	2	2	3	2
CSAGKKKGC	12	14	7	4	9	13	7	12	9	11	6	4	3	11	3	2	7	16	13	12	10	5
CDKGTTKTC	12	14	3	5	6	3	4	3	8	2	5	5	5	7	12	0	2	0	5	6	12	10
CYDSNGRKC	12	14	0	5	5	0	4	8	4	3	5	0	1	4	3	1	3	9	11	4	6	3
CSRSRSEGC	12	13	3	3	5	6	4	4	7	4	4	10	6	7	5	4	4	6	7	4	3	1
CQP	12	12	21	26	29	17	14	15	11	15	24	19	14	22	20	18	34	14	25	22	25	29
CRKNRGGSC	12	12	15	5	4	42	7	10	9	5	9	11	3	11	9	1	15	7	15	8	3	7
CGADN	12	12	10	17	8	2	7	3	4	3	10	12	7	2	5	10	8	24	15	4	2	6
CRRSVHKDC	12	12	8	6	6	1	5	9	10	4	12	15	15	11	8	8	13	1	14	13	10	2
CQEAALKKC	12	12	6	12	4	11	2	3	3	2	7	7	0	5	3	2	5	1	3	0	4	0
CSSARSVSC	12	12	5	2	3	1	4	5	5	2	6	8	5	7	3	5	6	3	17	2	4	2
CLGQTTGAC	12	12	3	1	8	0	0	2	3	1	3	1	2	2	1	0	4	0	2	1	0	1
CNLMASDSC	12	11	10	18	4	0	0	1	2	7	6	4	2	2	6	2	2	11	0	3	1	1
CLRPHSS	12	11	7	5	6	19	4	2	0	2	8	0	7	3	3	2	6	12	9	5	8	4
CSRSAELNC	12	11	4	12	2	0	1	5	0	1	4	0	1	5	2	0	0	0	1	1	0	0
CSKQDLTPC	12	11	4	2	7	0	15	1	1	2	4	4	0	2	3	9	7	0	9	4	3	0
CNLLEGNRC	12	10	22	21	6	7	6	6	7	3	5	5	9	8	6	1	12	8	1	6	5	9
CHQELGLNC	12	10	13	12	3	0	11	3	2	1	5	14	5	2	0	2	4	5	4	3	2	6
CDP	12	10	12	17	6	5	7	11	15	12	13	18	14	8	18	7	13	16	16	9	7	5
CSSNAAMNC	12	10	7	17	6	7	7	4	2	3	7	3	5	6	3	8	3	13	1	2	3	2
CDRVKSPVC	12	10	6	9	11	0	5	11	4	13	5	2	5	4	12	3	10	5	3	2	11	7
CKMANKRLC	12	10	5	8	14	3	12	12	11	4	10	11	17	9	11	2	11	5	19	13	7	0
CSMNLSDQC	12	10	4	17	3	0	3	1	0	0	5	4	4	1	5	7	5	2	2	1	2	3
CSSYEASRC	12	10	3	11	3	0	10	5	5	5	2	7	2	4	2	4	4	4	10	8	7	3
CSHSRSESC	12	10	3	6	4	0	1	6	1	5	7	4	1	1	3	13	6	0	5	1	3	10
CSGSRRRNC	12	10	1	4	10	1	12	6	10	7	9	4	9	8	15	4	8	9	17	9	8	16
CRQVDGSDC	12	9	17	5	3	6	5	2	1	2	3	3	1	2	1	1	4	0	3	1	10	0
CTGHETLPC	12	9	13	6	2	0	0	2	1	3	1	0	4	5	0	4	3	1	1	3	2	0
CLPTSVS	12	9	9	4	0	5	1	7	5	4	4	7	2	1	4	5	5	8	3	3	5	4
CSRNTLSEC	12	9	8	15	1	0	5	3	1	14	4	2	10	3	3	1	4	2	8	2	1	2
CHKRGNTVC	12	9	6	9	5	1	10	6	4	1	6	13	7	6	2	16	8	0	17	5	2	4
CIRTGRAKC	12	9	6	8	8	2	12	5	4	1	10	8	12	9	3	7	4	45	17	7	6	8
CFN	12	9	5	4	8	7	11	13	7	6	8	6	5	5	2	7	11	0	10	6	4	6
CRGDDHGDC	12	9	2	2	8	2	5	8	3	4	3	2	5	3	6	5	10	20	19	5	1	8
CDRKTQTMC	12	9	2	0	2	0	1	0	0	0	0	0	0	0	0	0	0	2	0	0	0	0
CRDSIRADC	12	9	1	1	2	2	1	2	3	3	7	6	6	5	6	5	9	0	8	3	7	4
ARLLRSGRAKLAAALE	12	9	0	9	0	0	0	0	0	0	0	0	1	0	0	5	0	0	0	0	5	0
CETTLRRNC	12	8	13	8	3	4	2	4	2	1	5	5	1	2	4	4	3	1	0	0	2	2
CSKRSQG	12	8	12	2	2	19	9	5	2	10	12	5	2	5	4	6	8	1	9	4	7	20
CDSC	12	8	11	19	10	17	4	4	8	3	4	12	6	0	5	23	5	2	7	5	3	3
CTLKSKGTC	12	8	11	16	4	34	8	12	7	19	7	2	9	12	19	4	4	3	6	10	9	6
CAASEEILC	12	8	5	7	0	2	1	1	0	0	1	2	3	1	0	3	3	0	1	0	4	0
CNPSTRPRC	12	8	5	6	4	1	6	3	11	2	5	5	6	5	8	4	6	0	2	6	10	4
CMLKTSVTC	12	8	5	4	6	1	1	2	1	6	5	3	4	2	3	1	4	0	4	2	9	6
CDTQEWKQC	12	8	4	12	7	0	0	0	1	1	6	1	1	2	0	2	5	0	6	3	1	3
CVGP	12	8	4	8	5	8	4	7	7	2	14	6	5	17	11	3	17	0	7	8	4	7
CDVGGSHQC	12	8	4	6	3	0	5	2	1	1	7	11	2	0	2	2	0	0	4	5	3	0
CNTMNASKC	12	7	17	13	3	4	7	7	11	2	5	6	0	3	7	0	3	6	7	4	4	1
CCM	12	7	14	10	14	10	15	5	3	8	8	8	5	8	5	15	16	9	16	10	6	3
CNGQERQKC	12	7	13	16	12	23	7	16	6	10	5	5	13	7	8	17	11	9	6	19	14	6
CISP	12	7	10	13	7	6	9	5	1	4	6	0	7	10	2	9	5	0	8	7	4	3
CSKTLGESC	12	7	8	9	6	3	4	5	1	6	3	3	3	6	10	8	2	1	4	4	6	5
CDETRDKLC	12	7	7	30	6	5	3	1	3	1	6	1	1	8	7	5	3	25	1	2	7	3
CLAGTTNDC	12	7	5	7	2	6	3	4	2	0	3	1	0	5	4	1	4	0	3	0	5	4
CNRKSPKGC	12	7	5	2	9	3	8	13	7	4	8	0	11	13	4	14	7	8	8	10	8	0
CCQ	12	7	4	4	8	9	9	9	8	4	12	11	10	8	3	18	13	1	9	5	10	4
CSPELTPRC	12	7	4	0	3	6	2	6	0	0	2	3	3	0	0	0	2	6	1	2	2	0
VPL	12	7	3	9	7	0	5	8	6	12	7	3	4	8	3	16	7	3	8	0	2	16
CKSHRTNEC	12	7	3	2	5	14	4	4	2	10	10	8	5	1	5	7	3	0	1	7	7	4
CLPMDVNEC	12	7	2	6	4	0	2	0	1	6	2	1	5	4	0	0	5	0	5	5	4	0
CFPKSQTDC	12	6	17	4	1	19	4	3	5	7	4	5	2	8	3	2	3	0	1	5	3	2
CTADN	12	6	13	19	2	4	2	4	0	11	2	5	3	3	5	3	6	0	0	6	7	1
CNKRTGVNC	12	6	9	1	3	0	8	10	4	6	6	9	8	11	6	6	9	23	7	7	3	1
CASTMGKHC	12	6	8	4	4	1	3	0	1	4	1	1	3	3	1	1	10	0	3	4	0	0
CDQKSRTRC	12	6	6	8	5	12	3	9	3	3	3	5	3	1	2	0	11	1	1	8	3	4
CPSKLIAAC	12	6	6	7	5	0	2	1	4	1	4	1	0	1	2	2	6	0	4	0	1	0
CQENLTHKC	12	6	6	4	1	0	0	1	0	2	0	1	2	0	0	0	3	0	1	0	0	0
CNNNNNEDC	12	6	5	6	9	1	1	1	1	2	1	1	0	3	3	2	7	0	2	4	6	1
CRGQKT	12	6	5	5	6	15	5	2	0	4	5	7	3	6	2	0	3	1	2	1	15	6
CQTRKVSKC	12	6	4	9	2	2	8	11	17	5	5	5	11	9	4	14	10	0	15	11	10	5
CYDVIGERC	12	6	4	5	2	0	2	0	6	7	6	6	4	1	2	0	3	4	7	1	0	17
CTADHIVPC	12	6	4	4	4	0	0	0	0	1	4	0	1	2	0	1	2	9	0	0	1	1
CHDSFGTDC	12	6	4	2	3	5	5	2	4	7	8	1	1	1	1	3	5	7	2	0	5	5
CIKMAASQC	12	6	4	2	1	0	1	0	0	4	2	2	0	5	1	1	2	0	3	2	3	7
CNFEPSRRC	12	6	4	1	3	3	1	0	0	1	1	2	2	5	0	0	6	2	0	1	8	3
CKLGTIRAC	12	6	4	1	3	0	2	1	3	1	2	1	6	2	3	0	4	0	6	2	2	0
CEDVAET	12	6	3	7	8	1	4	6	6	1	11	8	6	3	1	1	10	0	2	5	10	5
CDTSSFKDC	12	6	2	13	7	2	7	2	3	8	3	1	1	1	1	3	3	16	6	3	2	0
CNLGVTDEC	12	6	2	11	4	3	8	4	20	5	6	6	8	12	7	3	7	14	10	17	5	17
CSRFDSGLC	12	6	2	3	4	2	0	2	0	7	5	2	0	0	0	2	7	0	1	1	5	0
CVKATDFRC	12	6	2	2	4	2	1	0	2	3	2	0	2	1	1	4	2	0	2	4	1	1
CMPYEDQ	12	6	1	0	4	2	2	1	3	0	3	0	3	3	3	1	8	4	2	7	1	1
CLYVENATC	12	6	0	4	1	1	0	2	0	1	3	8	2	0	3	0	0	1	1	1	2	0
CERTTHLKC	12	5	16	3	5	4	8	2	5	3	2	8	9	1	9	6	7	0	3	0	2	3
CQGGSTGSC	12	5	13	15	4	0	0	6	0	11	3	4	5	2	4	8	2	10	3	3	3	8
CQEYSISPC	12	5	10	1	1	0	1	2	0	0	2	4	2	0	2	0	7	0	2	0	1	0
CNPGSDVSC	12	5	9	14	5	26	1	3	0	1	1	2	5	2	3	1	3	1	2	1	7	5
CGPQADDDC	12	5	8	5	2	0	0	0	0	0	1	1	0	2	0	0	0	4	5	1	3	0
CGSSGTEKC	12	5	6	5	5	0	2	2	4	3	4	12	4	3	2	0	3	4	6	1	2	7
CAVGDELKC	12	5	6	4	4	0	2	4	1	2	5	9	2	2	11	7	4	4	3	3	3	3
CQPDILTSC	12	5	5	9	2	0	0	2	0	2	1	0	2	0	3	5	5	2	0	3	2	0
CPGSTIKKC	12	5	5	6	2	0	2	4	1	2	1	1	0	0	1	3	5	1	9	4	4	1
CLLVGHKRC	12	5	3	4	2	0	0	0	0	0	0	5	0	0	0	0	1	0	1	1	0	3
CNNNGQRPC	12	5	2	1	5	2	4	2	0	0	1	0	2	6	6	2	4	6	2	3	2	0
CMGFTENDC	12	5	2	0	0	0	3	1	2	4	0	2	1	1	0	0	3	0	4	0	0	0
CQY	12	5	1	1	12	6	3	5	3	4	5	9	8	11	5	3	10	1	8	1	6	7
CRGDVHEGC	12	4	14	12	2	18	6	3	2	3	3	6	4	3	3	0	5	0	8	1	7	1
CIPATSSAC	12	4	13	4	3	0	6	3	3	0	7	0	0	2	10	0	5	1	1	1	0	5
CIRGQTSEC	12	4	8	9	7	1	11	5	1	2	6	4	5	6	3	3	3	9	4	4	10	10
CTNRRTPDC	12	4	6	7	3	0	1	2	4	2	4	1	5	5	5	2	2	4	9	5	10	1
CSAV	12	4	5	3	2	10	9	3	5	1	9	0	3	2	2	4	5	0	3	5	2	1
CPMYPSSEC	12	4	4	1	1	0	5	4	0	2	4	8	2	1	4	2	1	0	5	5	2	0
CGNPQDEEC	12	4	3	10	2	0	1	2	1	2	2	0	0	0	0	0	1	3	1	1	2	1
CGVDVSIC	12	4	3	10	1	0	1	1	3	0	5	1	1	5	5	0	2	12	2	2	1	0
CAQAGISEC	12	4	3	7	7	2	4	0	0	1	3	5	3	1	2	2	8	0	0	7	0	3
CTKTGARLC	12	4	3	2	3	4	3	2	1	1	8	6	4	6	6	1	4	2	2	1	5	7
CYDKTKSRC	12	4	1	1	2	0	3	4	1	3	2	1	3	5	7	3	1	11	4	2	6	2
CILPQSD	12	4	1	0	3	0	3	1	1	0	4	0	1	0	4	2	3	0	4	1	0	1
CSTGVKSRC	12	4	0	9	9	0	2	6	7	4	8	2	4	5	0	2	9	11	6	6	5	0
CIDSGFQQC	12	4	0	1	2	0	0	1	0	0	0	0	1	0	0	0	3	0	0	0	3	0
CDSSGKWKC	12	4	0	0	1	0	4	1	0	0	2	1	2	1	0	2	1	0	0	4	1	3
CTRMQTGEC	12	3	19	8	2	0	4	9	9	10	3	4	4	2	4	3	3	1	7	7	6	4
CTASPGHDC	12	3	17	11	2	0	1	2	0	0	4	0	1	0	6	0	4	0	0	2	2	0
CLLDGTTSC	12	3	17	7	1	0	5	0	6	1	3	3	1	3	2	2	5	6	0	2	0	1
CEPIPMSTC	12	3	12	9	3	0	1	0	0	1	3	1	0	1	7	0	3	0	0	2	1	1
CTE	12	3	10	9	16	15	15	15	8	11	17	8	14	11	6	39	23	13	16	15	20	41
CMTESKAMC	12	3	10	7	0	6	2	1	2	1	2	4	3	1	1	3	7	14	7	4	6	0
CPDQDRVSC	12	3	6	16	6	1	2	4	2	3	3	5	0	3	1	3	6	0	4	3	2	3
CVDT	12	3	6	8	5	0	3	3	4	9	3	4	5	5	5	8	6	4	0	2	1	1
CGMDDTDWC	12	3	6	6	2	0	1	1	0	0	3	0	2	3	3	0	1	0	0	1	1	0
CLKSPSEKC	12	3	6	3	2	20	3	5	1	0	4	4	2	0	5	0	8	2	2	5	2	0
CKQTDSSDC	12	3	6	3	1	0	0	1	0	0	0	0	1	4	0	0	2	0	0	3	1	5
CSLYEATQC	12	3	5	2	3	1	2	1	0	4	2	9	0	1	0	0	5	4	1	0	1	1
CTTMGGVTC	12	3	5	1	3	0	1	4	1	1	2	1	0	3	3	0	1	0	0	2	5	0
CAKFPGPSC	12	3	5	0	3	0	2	1	0	0	3	5	1	3	0	1	0	0	4	1	2	0
CLYDTPVEC	12	3	4	5	1	0	1	2	1	1	4	2	11	0	1	0	4	7	3	3	0	0
CRSGEDIRC	12	3	4	2	9	1	5	5	1	3	17	0	4	3	5	10	7	17	3	1	7	1
CSTRPVLGAKLAAALE	12	3	4	1	8	14	5	4	1	0	7	3	5	3	1	5	5	7	9	3	11	0
CLSTTPDEC	12	3	4	0	2	0	3	2	0	6	1	0	1	2	1	1	1	0	2	2	0	9
CGNR	12	3	3	6	5	0	1	2	0	0	8	9	1	7	1	1	2	0	2	2	1	3
CKMFAGRKC	12	3	3	0	4	11	4	2	4	2	2	6	2	1	0	2	4	3	10	11	2	2
CSSDILENC	12	3	2	15	1	1	2	1	0	0	1	1	4	2	1	13	2	1	6	4	1	0
CPNRTGKRC	12	3	2	5	8	3	11	11	9	13	9	2	9	11	9	4	9	12	8	8	7	3
CMLSTGSDC	12	3	2	3	4	1	1	1	0	0	7	8	6	0	4	0	3	0	2	2	4	0
CILDDASVC	12	3	1	9	0	0	0	0	0	3	1	4	1	1	0	1	5	0	3	0	1	0
CGKVDGTPC	12	3	1	7	4	8	5	2	11	10	3	0	2	1	4	4	1	2	2	8	3	0
CSKLGTRTC	12	3	1	4	3	5	3	2	0	4	4	10	5	3	0	11	2	0	0	0	1	0
CKSPDILAC	12	3	0	3	3	1	0	1	3	0	1	1	3	1	0	0	3	1	0	2	4	1
CTITPKDDC	12	3	0	3	2	1	4	3	1	5	6	5	6	6	2	0	6	0	1	6	2	8
CLHKSGEMC	12	2	12	6	5	3	1	1	5	1	2	2	2	1	0	7	5	1	2	4	2	0
CNLDSTLAC	12	2	10	27	1	0	0	7	3	0	3	8	3	3	0	2	3	7	2	2	11	0
CRGPKDQRC	12	2	10	1	2	3	1	1	0	4	2	2	4	6	4	1	9	0	1	5	2	0
CGKNSVVVC	12	2	9	2	8	1	2	2	4	1	7	1	1	5	6	0	2	0	6	5	1	6
CEST	12	2	8	6	6	4	8	6	8	9	7	2	5	1	2	15	10	4	14	4	5	2
CNVCED	12	2	8	2	5	0	2	3	5	3	7	3	5	3	7	0	4	5	11	1	2	0
CVSTS	12	2	7	9	4	12	3	8	2	2	9	2	3	3	6	10	3	0	4	4	6	4
CRMGYDQSC	12	2	7	1	5	0	2	4	0	7	3	0	1	5	1	2	3	0	8	4	6	6
CLSLESI	12	2	6	4	1	0	1	0	0	2	1	3	1	5	0	0	0	0	0	0	1	0
CDVEDARLC	12	2	5	5	6	0	3	1	2	6	10	14	1	0	9	6	3	0	3	5	4	2
CPYDTTDNC	12	2	5	5	3	0	0	3	0	1	3	2	3	2	0	0	4	1	2	7	3	0
CESLSR	12	2	5	4	5	2	3	5	0	6	6	0	0	12	3	3	4	0	3	6	1	5
CAKNKTSDC	12	2	5	2	3	0	4	3	1	2	2	2	6	2	8	12	2	0	6	1	0	5
CFDC	12	2	5	1	1	0	0	2	0	1	0	3	1	3	4	0	1	0	2	1	0	4
CDSAQGPLC	12	2	5	0	4	4	2	1	4	3	1	0	4	0	0	0	1	0	1	1	7	3
CTLK	12	2	4	3	17	1	8	12	9	1	10	11	2	10	14	7	12	15	25	6	6	5
CCMSDSE	12	2	4	3	4	0	1	0	2	1	4	0	0	0	19	0	0	0	2	1	3	4
CESLSGMPC	12	2	4	0	5	0	1	0	2	0	3	1	0	2	2	0	0	0	0	0	3	2
CTVSKLTNC	12	2	3	10	2	4	1	0	1	0	2	4	0	1	0	0	3	0	0	0	2	4
CRSEHSLTC	12	2	3	10	2	0	2	1	0	6	5	0	1	5	2	21	6	0	1	2	4	1
CEPQSPYNC	12	2	3	4	2	0	4	0	1	0	0	2	3	1	0	0	3	0	2	0	1	0
CRTELEDVC	12	2	3	2	2	0	1	1	4	0	1	4	8	4	1	12	1	4	0	2	2	1
CHLR	12	2	3	1	8	2	4	3	0	7	11	2	5	0	3	3	7	2	8	1	4	1
CGILKNRNC	12	2	2	4	0	1	1	0	0	2	0	0	1	3	0	0	1	0	0	1	0	0
CNFMAREKC	12	2	2	2	0	0	1	1	2	0	0	3	2	0	0	1	3	5	0	0	3	0
CQSSKSNC	12	2	2	1	8	12	3	4	3	1	5	0	3	3	0	0	5	3	2	6	5	6
CRDFRE	12	2	2	1	1	0	1	1	1	0	3	3	2	4	1	0	7	0	0	1	1	3
CRTSNMGDC	12	2	2	1	1	0	0	1	4	3	5	4	0	2	3	6	4	1	4	1	2	2
CGMSSTSDC	12	2	2	0	4	0	2	0	0	1	5	0	4	1	1	0	0	0	6	1	2	4
CVNAPFNAC	12	2	2	0	1	3	1	0	2	0	2	0	1	0	2	0	2	0	0	5	0	3
CRFGTPDIC	12	2	1	6	3	0	1	0	1	1	3	7	0	3	6	4	7	0	1	1	5	0
CLRSEISPC	12	2	1	4	3	3	2	2	3	0	4	3	1	8	0	4	12	0	2	5	3	1
CGKVRNAPC	12	2	1	4	2	7	6	2	2	6	4	1	7	2	5	0	3	1	4	3	2	5
CTDADKGQC	12	2	1	2	3	1	3	0	2	5	5	3	1	5	1	0	3	3	4	4	10	1
CDKLMPLTC	12	2	1	0	5	19	0	2	0	0	6	0	1	0	4	0	5	0	4	2	2	1
CLAMLTSDC	12	2	1	0	2	0	2	1	1	0	1	0	1	3	4	1	4	0	1	2	1	1
CASRDDI	12	2	0	1	4	0	3	0	2	0	1	0	1	0	0	0	2	0	4	0	0	0
CSQHEWT	12	2	0	1	0	0	1	0	0	0	1	0	2	0	0	0	0	0	0	0	0	0
CSGKSLRIC	12	2	0	0	7	0	3	0	0	2	6	0	4	1	0	4	2	0	3	3	0	1
CFRSR	12	2	0	0	3	0	5	1	0	3	2	1	1	0	0	0	2	2	1	0	2	0
CSMASEHFC	12	2	0	0	1	0	2	0	0	0	3	0	1	0	0	0	3	0	0	0	0	1
CRDGDDDNC	12	1	10	5	2	1	2	2	6	3	9	5	3	7	0	5	3	1	2	3	0	15
CFPKVPRNC	12	1	7	1	3	2	2	4	0	1	1	10	3	2	0	0	4	4	3	3	3	2
CDKASNLLC	12	1	6	6	2	0	6	1	0	0	6	2	2	1	4	1	5	2	2	1	1	2
CIKP	12	1	5	13	4	19	1	6	4	10	5	11	5	5	5	11	6	12	12	9	3	1
CDSQNMPDC	12	1	5	4	2	0	3	5	6	0	5	1	1	0	0	0	1	2	6	3	5	4
CHPEQIL	12	1	5	2	2	0	3	1	0	3	2	4	0	1	0	6	2	0	0	1	0	1
CDMADQR	12	1	4	5	1	0	1	1	0	5	2	0	3	0	1	0	0	2	3	4	0	1
CKVDTSSNC	12	1	4	3	2	12	5	4	3	0	5	3	1	1	5	2	7	7	3	4	6	1
CQQC	12	1	3	2	0	1	2	5	0	0	3	2	7	3	1	3	7	4	5	2	5	8
CQEIIGGTC	12	1	2	10	0	1	1	3	3	1	6	1	2	7	4	2	4	5	2	1	2	0
CQSLTEESC	12	1	2	9	4	0	1	2	2	1	0	6	5	5	0	1	1	9	2	1	0	3
CNFGKTGAC	12	1	2	7	4	2	2	1	1	0	4	0	0	0	0	0	3	10	3	2	0	3
CRNSSTDGC	12	1	2	3	5	0	2	2	3	3	6	5	0	3	7	3	5	0	2	2	6	3
CINQATSRC	12	1	2	0	4	11	10	12	4	7	9	1	6	1	9	20	12	10	12	3	10	1
CLLGKLAQC	12	1	2	0	3	1	7	1	10	3	3	7	1	4	2	0	4	0	1	1	6	2
CDYGSTVTC	12	1	2	0	0	0	0	0	0	0	0	0	0	1	0	0	0	0	0	0	0	0
CRDGYALQC	12	1	1	8	2	0	0	0	0	1	0	2	4	2	0	0	1	1	0	0	1	0
CKSHGAVKC	12	1	1	4	5	11	1	6	4	8	5	4	4	6	5	0	7	6	4	5	2	0
CDSKLLTPC	12	1	1	3	6	4	0	2	1	2	3	1	6	8	0	3	1	0	4	1	1	0
CGPYEITRC	12	1	1	2	0	0	0	0	2	0	2	1	1	0	0	0	3	0	6	1	1	1
CEVNSGFAC	12	1	1	1	2	0	0	0	0	0	2	0	0	1	0	0	2	0	0	0	0	0
CLKSRLAIC	12	1	1	0	7	0	4	0	2	11	9	4	2	2	2	1	5	1	2	1	1	3
CSRRLFGDC	12	1	0	2	2	1	1	1	0	0	3	3	0	0	6	1	3	0	5	1	0	0
CFSMGGTKC	12	1	0	2	1	0	0	3	1	0	0	0	3	0	3	3	4	0	1	0	3	0
CPQQVR	12	1	0	1	2	0	1	1	0	0	0	3	3	3	0	4	2	7	1	3	0	2
CDTVQLAEC	12	1	0	1	0	0	0	0	0	3	0	0	0	0	4	0	0	10	0	0	0	0
CDDGVLSDC	12	1	0	0	5	0	3	2	4	0	7	0	0	0	1	12	1	1	0	1	1	15
CKPKVSFPC	12	1	0	0	0	0	5	3	0	5	5	0	4	6	6	10	6	0	4	1	1	0
CADRMDDKC	12	0	13	3	3	1	1	6	1	7	8	1	4	1	3	12	12	2	8	3	1	3
CGPIGSAPC	12	0	6	5	5	4	7	1	1	1	3	2	1	1	3	4	4	5	6	0	5	4
CKNLERSSC	12	0	6	2	0	0	2	0	9	5	2	0	1	3	3	3	6	0	1	2	2	0
CYPRMSPSC	12	0	4	1	1	1	1	3	0	0	3	0	2	2	0	0	2	7	7	0	5	0
CDQDHREVC	12	0	2	3	1	0	3	5	1	3	5	4	3	4	2	5	5	7	0	1	0	3
CQFEQSSTC	12	0	2	2	3	0	2	0	1	0	1	4	2	1	4	0	1	0	0	1	0	0
CSIQRMGEC	12	0	2	2	3	0	1	1	0	3	3	2	1	0	2	0	3	7	0	1	2	0
CSRNKESPC	12	0	2	2	2	2	6	4	0	2	3	5	1	1	1	3	3	0	5	3	2	7
CICP	12	0	2	0	0	0	0	1	3	5	2	1	2	0	2	0	1	0	0	0	2	0
CAQVR	12	0	1	6	1	0	0	0	3	0	1	1	0	0	2	0	2	2	3	0	1	0
CQMR	12	0	1	1	4	0	4	3	3	0	8	1	5	9	1	6	7	2	4	5	1	0
CSREINQDC	12	0	1	1	4	0	2	5	3	1	6	2	3	6	5	3	11	11	1	3	3	4
CPSADSSGC	12	0	1	0	4	0	7	1	3	3	3	1	1	2	1	16	5	1	0	3	3	1
CDLLPDVNC	12	0	1	0	1	3	2	3	4	0	1	0	1	1	4	0	6	2	4	3	2	1
CANSMSNDC	12	0	0	7	2	0	1	1	2	0	1	0	3	1	0	0	0	0	1	0	0	0
CTKSAMETC	12	0	0	2	2	1	5	3	1	2	2	4	1	1	3	5	1	0	3	2	2	3
CAVLK	12	0	0	1	2	9	1	5	1	1	1	8	2	2	4	0	3	2	1	2	5	1
CQGADAFGC	12	0	0	1	2	3	1	4	1	5	2	3	1	0	1	1	4	0	0	0	0	3
CLSYDPGLC	12	0	0	1	2	0	0	0	0	0	1	0	0	0	0	0	1	0	0	1	0	0
CFSGSSAQC	12	0	0	1	1	0	2	1	3	0	1	1	0	2	0	0	0	0	1	1	2	0
CTTMSNKKC	12	0	0	1	0	0	4	0	0	3	3	1	0	1	1	0	6	2	1	2	5	1
CDMKTVR	12	0	0	0	5	33	10	5	4	3	13	12	3	9	3	4	10	9	7	2	4	6
CLDMHEVTC	12	0	0	0	2	2	2	2	0	0	5	0	0	1	0	1	4	0	1	1	1	0
CRSNRTR	12	0	0	0	2	1	4	2	1	7	2	0	0	2	1	8	1	5	1	1	3	3
CHPGRTKAC	12	0	0	0	1	5	1	4	2	1	0	0	2	3	0	0	4	0	0	1	0	10
CKRTRSEKC	12	0	0	0	0	1	0	0	0	0	0	0	0	0	0	2	0	0	0	0	0	0
CNSEA	12	0	0	0	0	0	0	2	0	0	0	0	0	0	0	0	0	0	0	0	0	0
CDGKSHSSC	12	0	0	0	0	0	0	0	2	0	0	0	0	0	0	0	0	0	0	0	0	0
CTYWDQTTC	12	0	0	0	0	0	0	0	0	0	0	0	0	0	0	0	0	0	0	0	0	0
CLGKKRGVC	12	0	0	0	0	0	0	0	0	0	0	0	0	0	0	0	0	0	0	0	0	0
CLRKDSKKC	12	0	0	0	0	0	0	0	0	0	0	0	0	0	0	0	0	0	0	0	0	0
CLPSGSTMC	12	0	0	0	0	0	0	0	0	0	0	0	0	0	0	0	0	0	0	0	0	0
CYLEHAVTC	12	0	0	0	0	0	0	0	0	0	0	0	0	0	0	0	0	0	0	0	0	0
CHRGKQETC	12	0	0	0	0	0	0	0	0	0	0	0	0	0	0	0	0	0	0	0	0	0
CDSLSGA	12	0	0	0	0	0	0	0	0	0	0	0	0	0	0	0	0	0	0	0	0	0
CRSDATSVC	12	0	0	0	0	0	0	0	0	0	0	0	0	0	0	0	0	0	0	0	0	0
CHGTSEVEC	12	0	0	0	0	0	0	0	0	0	0	0	0	0	0	0	0	0	0	0	0	0
CTNIPGSIC	12	0	0	0	0	0	0	0	0	0	0	0	0	0	0	0	0	0	0	0	0	0
CTASFNKTC	12	0	0	0	0	0	0	0	0	0	0	0	0	0	0	0	0	0	0	0	0	0
CNKRRVSMC	12	0	0	0	0	0	0	0	0	0	0	0	0	0	0	0	0	0	0	0	0	0
CHAMKTSRC	12	0	0	0	0	0	0	0	0	0	0	0	0	0	0	0	0	0	0	0	0	0
CFRSMVRKC	12	0	0	0	0	0	0	0	0	0	0	0	0	0	0	0	0	0	0	0	0	0
CHSDIPMAC	12	0	0	0	0	0	0	0	0	0	0	0	0	0	0	0	0	0	0	0	0	0
CASRASKVC	12	0	0	0	0	0	0	0	0	0	0	0	0	0	0	0	0	0	0	0	0	0
CSLLSCGPC	12	0	0	0	0	0	0	0	0	0	0	0	0	0	0	0	0	0	0	0	0	0
KTGAWKR	12	0	0	0	0	0	0	0	0	0	0	0	0	0	0	0	0	0	0	0	0	0
CVDFENVKC	12	0	0	0	0	0	0	0	0	0	0	0	0	0	0	0	0	0	0	0	0	0
CRSKRGRDC	12	0	0	0	0	0	0	0	0	0	0	0	0	0	0	0	0	0	0	0	0	0
CPIYEPAKC	12	0	0	0	0	0	0	0	0	0	0	0	0	0	0	0	0	0	0	0	0	0
CQS	11	16	19	9	20	11	15	21	28	20	15	22	16	21	18	26	33	31	29	23	7	26
CSIAPKSKC	11	16	11	7	12	12	7	5	10	4	12	6	8	12	7	13	7	6	8	6	8	0
CAGSRDSSC	11	16	9	5	3	0	3	1	1	1	2	4	0	5	8	1	3	1	5	5	3	2
CTL	11	14	34	28	47	34	30	33	29	43	46	42	34	33	31	33	40	41	39	34	47	38
CFGRTVGKC	11	14	14	3	1	3	2	2	2	4	2	0	0	2	6	2	2	0	5	3	4	2
CVTKSKTRC	11	14	7	9	5	0	7	3	1	17	4	8	8	3	4	7	2	2	10	9	7	3
CLQ	11	14	4	13	31	24	18	19	14	12	27	21	23	21	23	26	32	37	26	16	19	25
CHR	11	13	18	8	27	18	23	26	34	30	20	53	33	30	28	30	31	14	32	26	21	39
CTRTNRKVC	11	13	11	6	14	3	13	8	10	7	7	8	20	9	18	9	10	8	15	21	12	13
CTSKTHEEC	11	13	7	7	1	1	6	5	1	12	4	1	6	4	7	4	1	0	2	5	1	10
CSLMEGKGC	11	13	6	16	1	12	8	5	1	3	4	7	6	1	5	2	6	8	0	6	2	1
CKKRLGIPC	11	13	0	5	11	10	4	4	2	0	3	0	6	5	5	0	7	0	9	3	0	0
CRTPNLNGC	11	13	0	3	3	0	5	4	8	10	3	2	1	2	2	5	6	5	1	1	3	5
CSAPTRKSC	11	12	19	11	10	11	8	13	6	5	9	6	13	7	9	16	8	23	16	11	8	6
CDKRMGKSC	11	12	11	6	3	11	6	4	4	7	4	4	5	17	6	19	4	4	6	8	4	1
CAKRGVNC	11	11	11	6	8	3	10	4	4	4	5	18	3	5	4	25	3	5	2	6	4	2
CMA	11	11	10	8	12	1	12	8	4	3	15	6	9	8	16	4	10	14	12	16	11	7
CETKLKVMC	11	11	6	8	5	0	1	0	0	2	2	0	0	1	7	1	2	0	1	1	3	0
CTGSNPHEC	11	11	6	7	3	6	3	6	2	1	8	0	4	4	1	10	2	0	4	1	3	0
CVLKSNPKC	11	11	5	9	4	3	3	5	7	5	5	2	3	2	9	6	3	0	7	1	5	0
CLIPPSTKC	11	10	17	7	14	0	8	5	24	2	8	1	8	1	0	8	7	0	12	3	6	2
CGAMSSELC	11	10	14	14	5	6	1	2	0	0	10	2	5	4	4	10	3	0	4	5	2	1
CVH	11	10	13	9	23	17	16	14	12	23	33	28	22	17	13	15	34	15	31	17	24	20
CKAS	11	10	11	19	13	27	8	9	4	11	7	4	4	4	2	5	15	3	7	5	3	3
WL	11	10	11	14	10	9	15	20	11	18	3	23	10	19	6	12	8	6	6	14	10	23
CSTKTGRRC	11	10	10	13	3	16	9	7	0	4	4	1	4	3	4	1	4	2	6	8	4	1
CQL	11	9	17	12	13	27	14	13	11	29	31	24	18	19	20	18	21	20	13	24	22	16
CKGV	11	9	16	14	10	7	15	13	3	9	12	17	6	17	15	17	13	14	5	12	14	12
CKMSNNSSC	11	9	11	15	2	2	6	2	6	11	0	2	2	4	8	64	2	1	3	1	4	2
CSSDSKPRC	11	9	10	5	4	7	1	7	1	4	3	3	1	0	0	1	2	1	6	4	4	3
CRIPLKGVC	11	9	4	4	5	0	7	3	3	0	10	17	2	9	0	8	6	1	3	3	4	6
CQRGGPKKC	11	9	1	4	14	8	5	7	2	3	11	2	15	8	5	12	2	1	9	7	6	2
CGEENSVSC	11	8	14	17	5	0	4	2	0	2	3	3	5	1	6	0	5	2	3	5	1	1
CDPASLLC	11	8	9	9	5	1	6	2	3	4	0	0	5	1	2	0	6	4	0	1	12	9
CESIRALKC	11	8	9	2	5	0	5	3	2	6	7	1	2	13	5	4	14	7	4	5	7	2
CSAIGRADC	11	8	5	4	4	3	15	1	0	4	6	9	19	1	1	6	5	10	31	2	5	1
CAPFTKPKC	11	8	5	2	2	0	6	4	1	4	3	5	1	2	2	0	2	5	2	2	6	3
CVNEEGFRC	11	8	4	4	4	0	4	1	4	9	4	8	7	3	10	1	5	10	3	5	14	1
CRNKVAARC	11	8	3	2	4	11	2	6	5	9	6	1	7	5	1	2	11	11	13	4	5	6
CKNVSQSACKLAAALE	11	8	2	10	0	5	0	2	1	2	2	0	3	0	2	2	0	1	1	0	0	0
CKTPTLTQC	11	8	2	7	3	0	4	1	4	0	3	0	0	2	2	3	1	0	0	3	1	0
CVKVKHVDC	11	8	2	4	1	0	1	6	0	2	4	0	2	4	5	2	6	9	1	3	4	3
CSNRPEGSC	11	7	10	10	6	7	1	1	5	3	3	4	2	5	11	4	2	0	3	4	1	3
CPADETSEC	11	7	7	1	3	0	2	5	0	3	4	3	0	2	2	3	3	5	3	4	5	0
CTEKSTRSC	11	7	5	7	12	7	16	7	0	3	11	1	1	5	7	5	8	16	5	6	10	2
CRDKNPERC	11	7	5	7	3	20	8	10	2	6	5	11	2	10	6	8	6	12	4	10	9	10
CHTG	11	7	4	7	8	7	6	4	4	1	6	3	1	2	3	12	12	4	13	6	3	10
CYRESSGAC	11	7	3	4	4	1	5	2	1	1	4	4	3	2	4	3	5	0	5	6	0	0
CGGVSKRRC	11	7	3	3	4	4	13	4	2	6	6	5	14	5	11	1	4	14	11	7	6	0
CASDGYNQC	11	7	3	0	3	0	0	0	2	2	1	1	0	1	1	0	0	0	0	0	0	0
CVRTASVSC	11	7	0	4	0	0	0	0	0	0	0	0	0	0	0	0	0	0	0	0	0	0
CCN	11	6	16	10	8	2	4	15	8	9	17	9	16	7	10	4	14	18	14	11	9	19
CSGSGTRRC	11	6	15	16	7	3	8	9	6	5	11	4	6	9	4	14	6	13	3	3	3	4
CLSPSDLPC	11	6	10	9	3	0	3	2	0	1	2	0	3	2	3	0	3	2	2	2	2	0
VI	11	6	8	6	2	0	4	0	2	0	1	1	3	1	4	8	2	3	0	5	2	3
CFNVSASKC	11	6	8	3	4	15	4	4	1	0	1	2	7	0	2	4	2	0	2	1	7	1
CPQGVNNQC	11	6	7	25	8	4	2	5	1	0	11	1	3	6	4	13	7	3	5	1	3	4
CRSLNRKVC	11	6	7	7	8	15	7	3	3	3	5	10	5	5	5	6	4	1	13	2	3	14
CTHMSKTDC	11	6	6	9	3	7	2	4	0	4	7	5	3	1	6	0	2	4	2	7	3	5
CFS	11	6	6	6	19	6	15	7	11	20	16	12	11	8	16	26	27	4	12	11	9	14
CSGTKPTRC	11	6	6	3	7	17	3	4	1	2	6	0	1	4	4	6	3	0	5	2	3	1
CTLSPGPTC	11	6	5	7	1	0	5	0	5	0	5	0	5	0	2	1	2	0	1	0	0	9
CRTHMPDKC	11	6	5	5	2	12	5	5	3	10	5	8	2	1	4	3	9	0	4	1	3	13
CTFKKNTMC	11	6	4	6	1	1	3	4	4	2	2	2	1	2	6	0	2	0	1	0	0	0
CMDTNPTSC	11	6	3	4	4	3	7	4	3	0	2	1	2	4	6	5	4	0	2	4	4	16
CNEHVGGPC	11	6	3	3	5	0	0	2	1	3	4	3	5	1	1	1	2	0	2	3	2	0
CTTTDNLSC	11	6	2	12	0	0	0	1	0	0	2	1	0	0	2	0	0	0	1	0	0	0
CDKGSSKHC	11	6	2	6	3	5	6	4	2	0	6	6	3	5	5	1	7	19	7	5	3	2
CAVRDVSTC	11	5	15	0	2	0	6	1	4	7	2	8	5	4	4	6	1	0	12	5	4	3
CNKGTRFAC	11	5	12	5	9	9	13	8	4	0	5	8	4	7	4	4	8	0	7	11	7	26
CLAC	11	5	11	2	9	3	5	8	4	8	7	6	3	5	6	17	9	0	3	6	3	14
CNKLSQTGC	11	5	10	16	4	0	9	3	1	9	5	10	3	5	5	6	5	0	5	5	7	1
CMPQQTQKC	11	5	9	4	2	2	1	4	4	1	5	4	3	8	2	0	4	0	2	0	4	6
CYDREALQC	11	5	9	3	3	1	2	1	0	2	1	5	1	1	1	2	5	0	1	0	0	2
CLRSNLSPC	11	5	8	6	2	1	2	0	1	2	9	5	1	2	7	0	5	0	7	3	7	0
CTK	11	5	8	4	30	18	13	15	17	11	28	21	14	25	19	9	26	24	29	19	18	17
CTTNLQSDC	11	5	8	4	5	0	8	3	1	5	2	4	4	2	13	4	7	5	3	6	1	2
CAIDDTGIC	11	5	7	2	1	0	0	5	4	4	5	0	1	2	2	7	6	0	4	2	2	3
AF	11	5	5	1	3	3	4	1	3	2	2	2	2	2	4	0	4	7	6	6	0	2
CTSDSELAC	11	5	3	12	0	0	0	1	0	0	3	0	0	2	0	0	0	0	3	0	3	0
CLNDDVRSC	11	5	3	8	3	8	0	2	1	3	1	3	8	6	2	19	5	12	4	4	8	2
CAKR	11	5	3	7	10	24	8	13	9	5	9	8	5	13	11	3	12	2	6	6	8	5
CVGHQTNIC	11	5	3	0	3	0	4	1	2	3	0	0	0	7	2	0	0	0	3	2	0	1
CRVPSLMEC	11	5	2	4	7	0	0	0	1	0	4	3	2	1	2	0	3	0	4	3	6	0
CATR	11	5	2	2	2	0	11	2	6	5	3	9	3	5	5	2	5	4	5	3	12	2
CFRGSKPRC	11	5	2	0	3	0	2	2	0	1	4	5	1	3	1	1	1	8	8	3	0	0
CAEESSIQC	11	5	1	5	0	8	0	2	4	0	3	6	1	2	0	2	3	0	1	1	2	1
CDTRRGQDC	11	5	1	4	4	5	4	2	7	6	5	9	7	2	8	6	7	2	8	5	7	0
CGSGLC	11	5	1	1	1	0	1	1	1	2	1	1	2	2	0	4	7	0	2	0	1	11
CIDSPSTRC	11	5	1	0	5	5	2	2	2	7	3	1	2	8	3	8	4	0	6	2	0	2
CGTRKDDCC	11	5	1	0	2	6	4	1	0	4	5	1	1	1	2	0	6	0	2	1	1	0
AKLAAALE	11	4	25	38	8	1	17	8	15	12	15	15	7	7	10	9	13	11	10	7	12	14
CLL	11	4	18	12	44	17	33	24	21	20	37	27	26	25	19	33	44	36	38	28	19	30
CNTP	11	4	12	15	17	0	5	10	10	6	7	4	5	12	6	8	10	5	12	7	7	14
CQPNTMRDC	11	4	12	8	5	4	3	7	7	5	12	4	6	8	1	8	11	0	6	2	2	2
CKSTDDRDC	11	4	10	7	9	0	3	4	2	1	6	5	1	8	3	8	2	8	0	3	10	8
CNTPDSVEC	11	4	9	15	10	10	2	5	3	20	12	17	9	13	2	2	19	7	10	18	5	12
CGAPML	11	4	8	0	4	3	2	2	1	1	5	3	4	0	1	14	1	3	3	0	0	0
CNKDSMLPC	11	4	7	9	7	0	4	0	0	13	0	6	2	1	5	6	5	3	2	1	1	10
CSLSEADEC	11	4	6	6	1	0	0	5	1	6	1	0	3	3	1	1	4	0	2	2	1	1
CDMVDTNDC	11	4	4	9	3	1	6	2	1	3	8	0	2	6	1	2	12	4	5	3	5	2
CMFGETKKC	11	4	4	5	7	4	5	15	4	6	7	3	8	12	4	0	7	14	3	6	13	7
CRSISRVDC	11	4	4	4	3	1	2	3	3	3	4	3	4	2	1	4	6	0	4	7	1	6
CRPKIL	11	4	4	4	0	0	4	2	3	1	3	3	1	4	4	0	8	8	1	4	3	2
CKRSTL	11	4	4	3	6	5	9	11	6	8	1	9	4	13	13	16	4	0	7	12	11	2
CSPMKFPSC	11	4	4	2	2	0	3	0	5	0	2	1	3	0	1	0	1	0	1	1	0	2
CKMSVARTC	11	4	4	1	4	0	0	1	11	2	4	6	3	4	7	6	1	0	1	1	5	0
CVEGSLANC	11	4	3	12	5	1	3	3	3	4	8	2	0	0	4	13	2	0	1	8	7	4
CHRDDPTKC	11	4	3	2	8	6	1	7	11	6	10	8	5	4	9	21	4	2	5	5	4	5
CKMLPSRIC	11	4	3	1	0	0	0	2	0	0	2	0	0	0	0	0	0	0	0	0	0	0
CAAVMSADC	11	4	2	10	0	3	0	0	5	0	2	2	4	0	1	0	3	2	6	1	0	0
CPDASKGFAKLAAALE	11	4	2	2	9	7	2	4	1	0	7	3	3	2	2	1	6	2	0	1	0	7
CNNFVVEEC	11	4	1	5	6	0	4	0	8	10	1	1	3	3	2	3	6	9	0	7	0	1
CTSDDLALC	11	4	1	1	4	5	2	3	0	0	4	1	2	6	3	1	6	16	3	5	1	7
CKLPLLSEC	11	4	1	0	2	2	4	4	0	4	10	10	2	3	5	20	4	1	3	0	6	0
CSNTTAIDC	11	4	0	5	1	0	5	4	2	0	5	5	4	3	2	10	4	0	4	0	8	3
CRDLVSAQC	11	4	0	2	1	0	1	1	0	6	5	5	1	3	4	0	1	0	0	2	2	1
CSSAKKQFC	11	4	0	1	4	0	1	6	1	3	1	1	1	4	24	0	5	1	6	2	1	3
CSRSKGDVC	11	3	9	5	3	1	7	5	2	1	6	3	3	8	3	2	2	0	6	5	13	6
CKSDRMGQC	11	3	8	13	3	10	7	5	2	9	4	3	2	2	5	1	3	1	4	2	6	7
CTQLDVASC	11	3	7	8	4	0	1	0	0	2	0	1	0	0	2	0	0	0	0	1	5	1
CMLTKGRDC	11	3	7	0	3	0	3	4	0	3	2	23	5	1	4	0	2	0	6	2	2	0
CLDTTGGSC	11	3	6	7	8	1	2	3	3	3	2	7	3	2	4	5	4	5	3	3	6	10
CWTNRDTKC	11	3	6	4	4	1	4	3	0	1	3	3	1	3	1	1	7	0	5	2	1	15
CTRKVDIPEC	11	3	5	7	1	7	6	5	7	3	3	0	0	3	1	1	4	0	0	3	3	3
CEGII	11	3	5	5	8	0	3	3	1	1	0	0	1	3	3	6	2	0	0	3	2	0
CKVSDLIRC	11	3	5	5	0	3	2	0	3	0	1	1	1	1	0	0	3	1	7	0	0	3
CDLASC	11	3	5	4	1	9	1	6	4	4	7	3	2	3	3	2	7	0	0	5	1	3
CYMGDTMPC	11	3	5	0	0	8	0	0	0	0	2	5	0	3	0	0	3	5	2	1	1	0
CERDGAHMC	11	3	4	6	2	3	2	5	0	0	2	8	0	2	5	0	1	4	4	2	1	0
CLTMSSDVC	11	3	4	3	1	0	0	1	0	1	0	2	2	1	0	0	3	0	0	0	0	1
CSKLTGRVC	11	3	4	2	7	2	15	12	4	11	15	7	12	7	8	10	15	7	10	8	7	7
CEGC	11	3	3	3	5	3	8	3	0	2	1	5	8	5	8	6	6	9	0	2	9	2
CLTTVNREC	11	3	3	2	1	16	1	1	0	0	6	0	2	1	3	9	3	5	1	3	1	2
CSGYIEDPC	11	3	3	1	3	0	3	0	0	1	3	0	4	1	0	2	2	2	5	1	2	1
CVLGLTRNC	11	3	2	8	3	0	0	3	5	1	3	0	0	1	6	5	3	0	2	4	1	0
CMFSGTTAC	11	3	2	4	2	0	1	0	2	0	1	1	3	0	0	0	2	0	1	2	1	3
CSQLYPDPC	11	3	2	3	0	0	0	0	0	0	0	0	0	0	1	0	0	7	0	0	0	0
CTRTKVARAKLAAALE	11	3	2	1	14	20	13	17	15	1	13	3	8	9	7	2	6	7	11	4	13	4
CGIADGRVC	11	3	2	1	1	1	0	1	1	0	2	2	0	3	0	0	3	8	1	1	0	2
CPPFKGKLC	11	3	2	0	2	3	4	4	0	1	7	0	7	5	3	0	5	0	6	9	4	2
CEQVTNPSC	11	3	1	2	1	0	1	2	1	0	4	0	3	1	0	0	1	0	3	0	1	0
CCPSDQLTC	11	3	1	2	0	0	0	1	0	0	1	0	1	0	1	0	3	0	1	0	4	0
CNEFVAPSC	11	3	1	0	4	3	2	2	2	3	2	0	3	1	0	15	2	0	5	3	1	6
CTKMELERC	11	3	0	4	9	6	2	4	6	1	2	3	0	0	0	4	9	0	5	2	5	2
CITMDEQDC	11	3	0	1	3	0	3	1	0	10	1	4	1	1	3	0	0	0	4	0	0	0
CDRIGLTEC	11	3	0	0	4	5	2	7	3	1	8	2	3	4	1	8	4	0	1	4	4	7
CSRRDTQLC	11	3	0	0	0	14	2	0	6	4	4	2	3	3	5	0	4	0	8	4	3	2
CGSDVLGRC	11	2	9	6	3	0	1	1	1	0	1	1	1	1	1	4	1	0	1	0	1	0
CLSTSNSRC	11	2	9	2	1	0	0	3	1	3	3	1	1	0	0	8	4	0	1	1	2	4
CGLDSGPMC	11	2	8	11	6	0	6	0	2	1	3	3	4	2	0	2	8	5	4	1	3	5
CTLGTTSLC	11	2	8	3	1	1	1	2	0	5	4	0	1	2	0	10	5	0	0	1	1	1
CDGSRTSLC	11	2	7	2	7	0	2	4	1	2	2	2	6	1	5	0	1	1	2	4	0	1
CDFDSSDTC	11	2	6	9	3	0	3	1	1	2	4	0	3	0	1	6	3	6	0	1	2	7
CSDGNIDEC	11	2	6	4	6	0	0	5	0	0	1	4	0	0	3	0	3	4	0	0	3	0
CASTLSATC	11	2	6	1	1	0	3	2	6	1	3	2	7	1	0	7	3	1	6	1	1	0
CFSTA	11	2	6	0	5	2	5	2	2	3	4	1	0	2	8	13	2	0	2	1	1	0
CLTVKDDLC	11	2	5	7	9	0	3	3	2	6	6	3	3	0	0	3	2	0	2	4	10	0
CVTIT	11	2	5	7	6	0	1	4	5	3	2	6	3	1	2	0	3	19	4	2	9	5
CRDLDTMGC	11	2	5	4	0	0	0	0	1	0	2	0	0	2	2	1	3	0	1	0	1	0
CFGRNGKTC	11	2	5	3	0	5	5	5	2	5	3	0	2	4	4	6	1	0	7	2	3	5
CVTGPNLKC	11	2	5	1	2	6	0	7	1	2	3	7	2	3	4	1	4	4	2	2	2	0
CTNRTSLTC	11	2	4	5	1	2	2	0	4	5	2	4	2	4	7	2	0	1	1	3	1	3
CLPVD	11	2	4	3	10	1	4	2	2	5	6	3	4	0	1	1	6	2	0	2	2	4
CNGADERRC	11	2	4	2	2	8	3	0	0	2	3	2	1	2	9	0	3	2	4	4	2	3
CNTTSR	11	2	4	2	1	0	3	4	4	3	2	0	2	1	2	3	3	3	6	3	2	1
CRFSDTQSC	11	2	3	10	4	12	0	1	3	2	1	2	5	0	1	0	6	0	0	1	4	1
CGRKVLTPC	11	2	3	8	4	0	2	5	1	0	2	2	2	3	1	2	2	0	3	1	1	0
CRKSDADLC	11	2	3	8	2	1	5	2	3	4	2	1	4	2	6	0	9	7	1	1	5	1
CFTEDSESC	11	2	3	7	2	0	1	2	2	10	3	0	1	0	8	0	3	2	6	2	3	0
CLSLMAQNC	11	2	3	2	0	0	0	0	0	1	1	0	1	0	0	3	1	0	1	0	1	0
CQDES	11	2	2	7	4	1	1	0	1	13	2	2	2	1	2	0	4	0	1	0	0	6
CPSDLDNQC	11	2	2	7	2	0	5	2	3	1	4	5	1	2	0	0	4	0	0	4	8	1
CSLAR	11	2	2	5	11	1	2	5	1	2	11	13	1	6	10	6	5	0	9	2	1	0
CSKRFGEHC	11	2	2	5	3	2	5	1	2	0	1	9	1	0	2	9	2	0	1	6	2	6
CTLTNKHDC	11	2	2	3	2	0	0	1	0	0	1	3	1	0	0	1	0	5	0	0	3	0
CETPR	11	2	2	2	5	4	9	1	3	3	7	2	6	2	0	10	9	1	1	4	4	0
CTSLPMKHC	11	2	2	1	2	7	3	2	5	3	2	10	1	1	0	2	2	0	2	0	2	1
CPRQHESLC	11	2	2	1	1	0	1	2	4	2	2	0	0	2	3	0	6	1	1	0	1	0
CARNRTMSC	11	2	2	0	4	3	3	9	5	6	7	4	5	6	5	6	6	0	7	2	1	2
CKMKR	11	2	0	4	6	3	4	7	4	0	2	16	4	4	9	0	5	6	10	5	5	5
CPAEDELMC	11	2	0	2	2	0	0	1	0	0	1	0	0	0	0	0	1	0	1	1	3	0
CALSNDPEC	11	2	0	1	2	0	2	0	1	0	8	0	1	3	8	0	7	4	3	1	1	6
CEHSMNNPC	11	1	11	6	3	0	0	1	5	1	6	9	3	3	1	8	6	1	3	8	1	4
CQQDT	11	1	10	5	2	13	2	2	2	1	2	2	4	3	4	0	2	0	0	3	3	1
CQLGDTTRC	11	1	8	10	8	2	7	0	1	8	8	0	5	5	0	5	8	12	1	3	0	0
CVSTDTNLC	11	1	8	2	1	2	0	2	1	7	5	6	1	1	1	0	5	0	0	2	7	7
CTPLSDHPC	11	1	7	8	2	0	2	4	2	3	5	8	1	1	0	8	3	0	6	0	0	0
CENRR	11	1	6	1	3	0	2	4	1	0	3	15	1	3	4	0	6	1	12	3	2	1
CPIHGMDKC	11	1	6	0	4	0	0	2	0	1	2	0	1	1	3	0	1	0	2	0	0	0
CGAPSLKDC	11	1	5	6	8	7	9	2	6	7	3	5	4	0	7	14	5	6	8	6	8	0
CSSTPAEKC	11	1	5	1	1	8	1	5	6	3	2	1	4	7	10	5	6	5	4	2	1	7
CMRDRDDLC	11	1	5	1	0	2	0	0	0	0	0	0	2	1	2	0	3	0	0	0	1	0
CKDVPEMLC	11	1	4	8	9	4	4	4	4	13	9	2	2	2	1	0	10	0	6	5	3	4
CAYESSNQC	11	1	4	8	4	6	1	0	1	0	3	0	2	1	1	0	0	0	3	0	1	15
CQDDSQDQC	11	1	4	5	2	0	1	0	0	5	0	3	0	6	2	1	2	3	4	2	5	0
CNVKDSPHC	11	1	3	13	3	3	2	4	1	0	8	2	5	3	1	11	5	2	3	3	4	1
CDSPRRR	11	1	3	7	6	16	6	6	1	1	7	6	9	3	3	2	1	0	3	8	1	2
CTTPSETLC	11	1	3	1	3	0	1	2	1	2	2	1	1	1	2	1	5	0	2	3	4	0
CMLREETLC	11	1	2	7	1	0	0	1	0	0	4	0	0	2	1	0	1	0	2	3	0	0
CCGTIPQ	11	1	2	5	2	3	3	3	3	8	3	0	2	3	2	1	0	4	10	3	5	0
CASQPPYLC	11	1	2	4	0	0	0	1	0	1	0	0	0	0	0	0	3	0	0	0	0	1
CPPLIVSDC	11	1	2	3	2	0	4	4	2	0	2	0	1	3	0	0	6	0	6	0	7	1
CRMNEYNEC	11	1	2	0	4	3	7	4	0	5	9	3	1	6	1	7	4	1	5	2	3	1
CSMLGEHQC	11	1	1	9	4	8	0	2	1	7	6	0	3	3	6	2	4	0	4	3	2	5
CYGDAEHVC	11	1	1	6	0	0	1	1	2	1	3	0	0	2	0	0	1	0	4	2	2	2
CVLR	11	1	1	3	6	12	2	1	0	1	5	6	1	7	1	1	5	0	4	2	5	2
CNDNPSLLC	11	1	1	3	3	6	2	0	1	0	0	3	2	3	3	0	2	2	1	0	0	3
CGFVPVDVC	11	1	1	2	4	1	1	0	1	9	7	2	1	1	0	9	5	1	5	0	1	0
CIDAGVSLC	11	1	1	2	2	0	2	1	0	0	1	0	1	0	7	3	4	0	3	1	4	4
CVAGVFAKC	11	1	1	2	0	2	0	0	6	2	2	0	2	1	0	0	4	0	2	0	0	1
CLKNMNSDC	11	1	1	1	1	3	2	4	1	2	2	1	0	0	3	0	0	1	0	1	1	3
CVEDRGMEC	11	1	1	0	2	0	4	1	3	1	4	7	2	5	2	5	8	3	4	2	0	0
CAFLKTGPC	11	1	1	0	2	0	0	0	2	1	1	0	1	1	0	0	0	0	0	0	0	0
CVVGRLKSC	11	1	0	4	4	0	2	4	0	3	3	1	3	3	1	0	1	4	2	3	0	0
CETL	11	1	0	4	1	0	0	2	0	0	2	2	7	2	1	1	3	0	0	4	0	0
CETGSIRVC	11	1	0	4	0	0	1	1	2	0	1	0	0	2	2	0	3	0	0	0	0	2
CANVLTSEC	11	1	0	2	2	1	4	4	5	6	11	5	4	3	11	0	4	1	4	3	4	2
CNSSCDTPC	11	1	0	2	0	0	1	1	1	4	1	0	1	2	0	0	6	0	6	0	5	1
CARSKSSPC	11	1	0	1	7	4	1	2	1	7	4	3	2	3	3	0	7	3	4	3	7	5
CVLPNTSDC	11	1	0	1	3	0	0	1	0	3	1	0	1	1	0	4	2	2	6	2	5	0
CDSPDAEGC	11	1	0	1	0	0	0	0	0	1	1	0	0	0	0	0	1	0	3	1	3	0
CSVVLR	11	1	0	0	1	0	6	1	0	0	1	0	1	2	0	4	0	11	3	0	3	4
CLIDQR	11	0	9	0	3	0	1	2	2	0	2	6	1	2	8	2	4	0	1	4	2	3
CESTGANIC	11	0	8	7	8	4	7	4	6	0	5	7	5	5	3	1	5	21	1	3	10	2
CSTMSDSKC	11	0	6	7	0	0	0	0	0	0	0	0	0	0	0	0	0	0	0	0	0	0
CNREKGERC	11	0	5	10	3	3	6	7	3	6	4	13	3	3	6	8	3	7	5	9	2	3
CTPGVPNMC	11	0	5	3	0	0	0	1	0	0	0	0	0	0	2	0	2	0	0	2	0	0
CRMALR	11	0	5	0	1	0	1	3	2	1	5	0	1	2	1	0	3	0	2	0	2	2
CTDMAAM	11	0	2	5	2	2	0	1	1	0	3	0	0	2	0	0	0	0	0	0	0	1
CEDTSMGEC	11	0	2	4	6	0	0	0	5	7	2	1	4	1	5	0	2	10	5	0	2	1
CGTRFTTSC	11	0	1	2	1	0	2	1	3	1	1	0	0	0	1	4	4	0	2	0	0	0
CSNVNDPDC	11	0	1	1	5	4	1	0	9	1	4	8	3	0	1	7	2	0	3	1	1	5
CTQYEQALC	11	0	1	1	0	12	1	0	0	0	0	2	1	0	1	0	0	0	0	0	0	0
CVKDRFSDC	11	0	1	0	5	1	4	2	6	1	2	1	9	1	0	5	4	0	2	0	4	1
CAPSHKQIC	11	0	0	7	0	0	0	0	0	0	0	0	0	0	0	0	3	0	0	0	0	0
SIRRLRSSAKLAAALE	11	0	0	6	0	0	0	0	19	4	0	0	1	0	0	0	0	0	0	0	0	0
CRVKSKNLC	11	0	0	4	1	0	1	1	5	0	2	7	4	7	1	19	1	0	1	2	4	1
CTGHDTDVC	11	0	0	3	4	0	7	2	0	1	3	0	1	1	2	2	2	0	4	1	2	0
CLLSEFSTC	11	0	0	3	1	1	0	0	0	4	2	0	1	4	1	0	4	0	5	0	1	0
CRPSTSRSC	11	0	0	2	6	9	5	2	2	4	9	4	7	8	1	0	6	3	8	7	0	6
CPSAGTVNC	11	0	0	2	0	0	0	1	0	0	0	1	0	0	0	0	0	0	0	2	0	0
CSSPLGANC	11	0	0	1	2	15	5	2	2	1	2	5	5	4	3	0	2	2	4	2	4	7
CITSKQPLC	11	0	0	1	2	0	0	2	0	0	1	4	3	3	0	0	1	0	2	0	1	1
CDPFSPEIC	11	0	0	1	1	4	2	1	0	2	1	1	2	1	0	0	6	3	2	1	1	0
CVAHAR	11	0	0	1	0	5	2	1	1	4	2	0	1	0	1	0	2	0	0	0	2	0
CPEGVR	11	0	0	0	6	1	4	0	2	5	3	3	6	4	2	0	2	0	1	3	0	3
CTHQTHSDC	11	0	0	0	3	0	4	2	4	1	3	1	5	7	0	2	4	5	0	3	4	8
CEVFSRLRC	11	0	0	0	1	1	0	0	0	0	1	0	0	0	0	0	0	0	0	0	0	1
CAIASNGPC	11	0	0	0	1	0	4	0	1	0	1	1	3	1	0	1	5	0	2	2	1	0
CRFSGMSRC	11	0	0	0	0	0	3	0	1	2	1	0	0	0	0	8	0	0	0	1	1	0
CTMSTYEVC	11	0	0	0	0	0	2	0	0	0	0	0	0	0	0	0	1	0	2	0	0	0
CRGNTTR	11	0	0	0	0	0	0	1	1	1	1	1	1	0	1	0	1	0	0	0	0	0
CVAGNAFTC	11	0	0	0	0	0	0	1	0	0	1	0	0	0	3	2	1	2	1	1	0	7
ASLL	11	0	0	0	0	0	0	0	0	0	0	0	1	0	0	0	0	0	0	0	0	0
CTGMLPLQC	11	0	0	0	0	0	0	0	0	0	0	0	0	0	0	0	0	0	0	0	0	0
CAPSLSKKC	11	0	0	0	0	0	0	0	0	0	0	0	0	0	0	0	0	0	0	0	0	0
CVSTRTTNC	11	0	0	0	0	0	0	0	0	0	0	0	0	0	0	0	0	0	0	0	0	0
CFSINREEC	11	0	0	0	0	0	0	0	0	0	0	0	0	0	0	0	0	0	0	0	0	0
CSNKAPESC	11	0	0	0	0	0	0	0	0	0	0	0	0	0	0	0	0	0	0	0	0	0
CPVSAV	11	0	0	0	0	0	0	0	0	0	0	0	0	0	0	0	0	0	0	0	0	0
CNHLNRVRC	11	0	0	0	0	0	0	0	0	0	0	0	0	0	0	0	0	0	0	0	0	0
CRASRNLPC	11	0	0	0	0	0	0	0	0	0	0	0	0	0	0	0	0	0	0	0	0	0
CFGVDSDPC	11	0	0	0	0	0	0	0	0	0	0	0	0	0	0	0	0	0	0	0	0	0
CSANKALDC	11	0	0	0	0	0	0	0	0	0	0	0	0	0	0	0	0	0	0	0	0	0
CRMTRNSHC	11	0	0	0	0	0	0	0	0	0	0	0	0	0	0	0	0	0	0	0	0	0
CPLPGVSEC	11	0	0	0	0	0	0	0	0	0	0	0	0	0	0	0	0	0	0	0	0	0
CFRDNAHHC	11	0	0	0	0	0	0	0	0	0	0	0	0	0	0	0	0	0	0	0	0	0
CAATISRMC	11	0	0	0	0	0	0	0	0	0	0	0	0	0	0	0	0	0	0	0	0	0
CTESSKPGC	11	0	0	0	0	0	0	0	0	0	0	0	0	0	0	0	0	0	0	0	0	0
CVTPDNPGC	11	0	0	0	0	0	0	0	0	0	0	0	0	0	0	0	0	0	0	0	0	0
CPGSP	11	0	0	0	0	0	0	0	0	0	0	0	0	0	0	0	0	0	0	0	0	0
CAGTISPSC	11	0	0	0	0	0	0	0	0	0	0	0	0	0	0	0	0	0	0	0	0	0
CDSQLGVDC	11	0	0	0	0	0	0	0	0	0	0	0	0	0	0	0	0	0	0	0	0	0
CRKTRSNGC	11	0	0	0	0	0	0	0	0	0	0	0	0	0	0	0	0	0	0	0	0	0
LLGRRRSAKLAAALE	11	0	0	0	0	0	0	0	0	0	0	0	0	0	0	0	0	0	0	0	0	0
CLKTRSQFC	11	0	0	0	0	0	0	0	0	0	0	0	0	0	0	0	0	0	0	0	0	0
CFGLVRAKLAAALE	11	0	0	0	0	0	0	0	0	0	0	0	0	0	0	0	0	0	0	0	0	0
CDHSPEGMC	11	0	0	0	0	0	0	0	0	0	0	0	0	0	0	0	0	0	0	0	0	0
CSNLP	11	0	0	0	0	0	0	0	0	0	0	0	0	0	0	0	0	0	0	0	0	0
CKTSRRQKC	11	0	0	0	0	0	0	0	0	0	0	0	0	0	0	0	0	0	0	0	0	0
CRNLPSTRC	11	0	0	0	0	0	0	0	0	0	0	0	0	0	0	0	0	0	0	0	0	0
CSTSVPSTC	11	0	0	0	0	0	0	0	0	0	0	0	0	0	0	0	0	0	0	0	0	0
CQKAGEDNC	11	0	0	0	0	0	0	0	0	0	0	0	0	0	0	0	0	0	0	0	0	0
CKSLSRMPC	11	0	0	0	0	0	0	0	0	0	0	0	0	0	0	0	0	0	0	0	0	0
CTA	10	26	17	27	46	16	32	34	12	25	38	46	25	39	30	19	33	15	24	34	37	60
CRRISGGGC	10	21	24	10	6	0	7	3	12	7	10	1	11	8	7	7	8	0	11	10	9	17
CSHKEKAPC	10	18	6	13	7	1	15	21	16	14	7	11	10	11	14	11	13	8	8	12	12	3
CAT	10	17	20	20	20	48	22	38	20	19	40	36	18	32	25	18	27	20	24	15	33	24
CHV	10	17	14	13	20	14	17	17	9	28	21	18	13	29	26	8	35	28	29	9	7	19
CFGKSAQQC	10	17	9	9	2	16	2	7	1	1	9	0	8	1	0	0	4	0	3	1	1	0
CIV	10	16	29	24	18	11	13	31	15	27	20	32	20	20	16	19	20	17	23	21	11	17
CAH	10	15	24	22	45	20	16	19	32	46	34	23	22	41	29	25	42	16	43	24	30	34
CRTSSKSSC	10	15	5	6	8	0	6	5	3	14	10	12	12	3	7	3	10	5	13	9	5	6
CGSNAQVEC	10	14	12	18	2	0	6	2	4	10	1	2	2	0	7	0	6	5	4	1	6	17
CKRNRQQGC	10	14	12	3	3	9	15	10	17	1	4	6	8	6	5	9	13	0	7	8	6	13
CDGRKLQGC	10	14	9	14	6	9	3	0	2	1	4	11	1	0	4	5	0	8	6	2	5	0
CKATSPKEC	10	14	5	13	11	1	6	3	4	4	8	9	7	7	10	2	11	4	3	11	6	3
CSPRSKVRC	10	13	9	8	6	1	11	3	8	1	7	4	10	11	8	6	6	0	4	12	2	0
CTPE	10	13	4	4	6	0	4	7	6	2	8	2	4	9	4	9	12	5	6	5	12	0
CNSQLRTIC	10	13	0	2	2	1	6	2	2	4	3	5	0	2	0	0	4	19	4	4	1	0
CPM	10	12	18	3	16	2	2	5	6	18	15	12	16	11	10	2	17	13	15	9	10	7
CPQKFDKSC	10	12	16	2	0	3	2	6	0	2	7	3	2	7	3	8	11	11	4	3	0	8
CSKKTMNKC	10	12	11	10	10	0	7	6	7	6	5	1	12	11	3	2	12	1	12	6	9	9
CKRNSTIEC	10	12	10	1	4	0	5	7	4	3	7	2	5	3	5	9	8	1	7	3	2	0
CNSASRELC	10	12	7	15	6	0	6	1	9	4	2	3	6	0	16	3	5	0	3	2	6	5
CGI	10	12	7	5	9	8	9	4	6	8	18	13	16	7	9	11	21	0	6	15	8	4
CSNTELTSC	10	12	5	22	8	5	9	8	6	3	6	5	3	8	4	11	4	7	5	6	10	17
CVRSSRKDC	10	12	4	11	9	18	9	9	6	8	7	9	8	7	4	14	7	1	7	5	4	16
CDDRSWKGC	10	12	4	8	1	0	5	2	0	0	3	0	0	4	4	3	4	5	4	0	0	0
CTPS	10	12	2	3	4	1	0	2	20	7	3	5	1	8	0	0	3	2	5	3	0	7
CTSKKQATC	10	11	22	17	14	8	7	8	0	8	6	2	12	8	7	7	11	3	14	7	10	0
CGMRPKETC	10	11	21	8	1	1	1	8	8	2	6	5	6	4	8	2	4	5	10	3	6	6
CSPSRSSPC	10	11	18	8	12	0	6	4	2	6	8	0	8	10	5	9	10	0	4	10	13	5
CDLKKGLRC	10	11	11	11	3	2	6	4	1	0	6	3	7	7	3	3	1	0	7	2	4	4
CSSSIRNAC	10	11	8	4	8	3	1	4	1	8	6	6	3	3	2	0	6	8	4	5	3	5
CTNRKGLVC	10	11	5	6	3	1	2	4	3	1	4	4	6	3	4	9	5	0	3	4	0	6
CFSDDPSGC	10	11	2	2	2	7	0	3	4	0	4	3	4	2	2	0	4	0	6	4	2	0
CEEGASRKC	10	10	12	18	6	7	9	7	5	4	6	6	5	6	7	7	7	9	2	2	5	4
CYEGAVPQC	10	10	10	11	4	2	0	3	0	5	9	4	7	2	5	4	1	0	8	0	5	12
CKSSPGRLC	10	10	4	13	8	6	3	7	1	1	8	4	3	1	2	0	5	10	3	4	2	5
CNKIKKGLC	10	10	3	2	5	7	1	2	1	3	5	8	3	6	2	1	2	4	5	4	7	2
CKEDAHLGC	10	10	2	5	4	1	3	2	4	1	5	7	2	4	6	1	5	1	5	9	3	5
CDPSSKLEC	10	10	0	2	5	2	1	1	2	0	0	3	1	0	0	0	2	0	4	1	0	0
CHS	10	9	14	7	19	4	22	20	19	7	22	14	24	17	14	22	21	7	24	20	15	12
CDTQLNGKC	10	9	10	8	3	1	1	0	2	1	2	9	2	3	1	0	2	0	2	1	2	1
CEHSGSC	10	9	9	17	2	0	5	1	0	1	2	3	1	5	1	6	4	0	2	1	0	0
CSTPPCETC	10	9	5	21	3	0	4	1	1	0	7	6	4	0	3	22	1	4	1	3	4	0
CGMSKATGC	10	9	5	5	3	0	4	1	0	0	4	4	2	1	0	0	4	0	3	2	0	0
CSGDFNAKC	10	9	5	4	6	13	1	0	0	5	3	0	14	3	0	1	4	4	3	1	9	0
CESMSQRAC	10	9	5	4	2	0	7	2	3	3	4	3	5	2	1	0	4	1	3	5	1	4
CHLGDPTNC	10	9	4	17	4	0	3	4	2	4	6	5	1	1	2	0	3	0	1	2	2	0
CESDKTDSC	10	9	3	8	3	12	4	3	0	4	5	5	0	7	4	11	1	15	1	7	0	3
CEGFGKGEC	10	9	2	5	8	11	1	7	3	8	9	5	2	3	0	7	7	4	5	6	6	3
CRD	10	8	19	16	28	19	31	32	33	29	29	24	39	32	20	58	28	25	18	18	36	37
CKRSSISNC	10	8	12	4	2	2	4	2	9	12	7	2	6	2	0	12	3	0	1	5	2	0
CSKEGNMKC	10	8	9	14	8	4	4	4	1	2	7	3	8	4	12	15	4	0	3	5	13	16
CHSTANREC	10	8	8	5	1	0	3	1	4	3	0	0	1	1	0	1	2	0	0	3	1	0
CLEDKKVPC	10	8	7	8	2	0	3	8	0	10	5	6	2	3	3	7	6	0	3	4	2	0
CVTSSRS	10	8	7	7	11	6	7	3	7	5	6	1	1	3	4	3	3	1	5	2	2	6
CERTRNMGC	10	8	3	5	2	2	0	3	2	0	0	3	0	2	0	2	2	0	0	3	1	0
CANIS	10	8	2	8	1	0	4	0	1	1	1	0	1	1	1	14	4	5	5	1	0	0
CSSGESSRC	10	8	2	5	10	1	7	6	3	10	5	1	7	6	11	3	8	8	9	4	10	8
CLRSPQGGC	10	8	2	0	2	0	2	5	0	1	1	1	0	2	1	0	4	0	2	0	0	8
CYTSRKREC	10	8	2	0	0	0	4	3	1	2	4	7	9	1	5	2	5	18	3	5	5	1
CAKHTDIPC	10	7	13	11	5	4	6	0	4	2	5	2	2	4	0	7	3	0	10	3	5	5
CLE	10	7	13	8	21	31	21	12	24	19	27	17	19	9	11	24	22	15	18	17	19	5
CSTYRKNGC	10	7	10	4	5	2	4	8	4	7	3	12	3	0	4	0	6	14	6	6	3	0
CHGNPKNGC	10	7	9	0	5	2	1	3	1	4	5	4	3	8	1	4	6	10	5	6	7	0
CNAVPDTFC	10	7	8	3	5	8	2	1	2	0	4	2	4	3	0	0	2	0	2	3	1	5
CRKSGS	10	7	5	3	6	6	5	4	4	4	3	0	3	2	2	0	5	15	2	7	1	5
CHEARC	10	7	4	19	1	5	4	1	0	1	3	3	5	3	0	1	2	1	2	5	4	4
CLRSRGSDC	10	7	4	9	3	4	1	4	1	2	5	2	0	3	4	4	6	4	1	5	2	7
PS	10	7	4	6	0	3	2	5	2	5	6	4	7	3	7	5	2	5	4	2	6	4
CNPQTHMKC	10	7	3	8	3	2	3	3	3	7	8	1	2	1	1	8	7	22	4	3	7	1
CSDVDIENC	10	7	3	7	4	3	0	2	2	5	1	3	7	1	6	4	4	0	3	1	2	6
CGKKLPLDC	10	7	3	6	1	7	3	3	4	2	3	0	2	1	1	4	4	0	5	2	1	5
CTDE	10	7	3	4	1	0	0	8	0	3	3	3	2	2	1	3	3	0	0	1	0	0
CKSPVVVDC	10	7	2	17	6	1	1	3	7	4	3	5	2	6	10	1	3	21	1	0	4	10
CIGGVPESC	10	7	2	3	6	0	7	3	8	0	7	4	3	4	8	0	6	23	1	2	4	6
CGEEGYVLC	10	7	2	3	3	0	1	1	3	2	0	0	3	0	1	1	5	0	1	2	0	3
CKTFTRGSC	10	7	1	0	2	0	7	2	2	2	9	0	3	11	6	0	6	0	4	3	7	0
CSDEAMTRC	10	6	22	17	7	0	6	8	7	8	4	15	4	6	5	2	11	1	2	1	3	3
CTSTKGVNC	10	6	11	9	8	2	7	8	10	13	5	8	6	21	7	11	8	17	6	18	19	6
CRSSSFTKC	10	6	8	6	0	0	4	3	2	11	2	6	1	1	1	0	0	0	2	1	1	6
CGDSNANNC	10	6	8	1	1	3	2	2	6	1	1	5	4	9	6	4	4	2	7	0	4	0
CAVN	10	6	7	4	0	0	5	6	1	3	0	1	4	0	5	12	1	0	0	2	4	3
CSDGLSQMC	10	6	6	11	1	0	1	1	0	0	0	2	2	0	2	0	1	0	1	0	0	0
CRLGQNETC	10	6	6	7	3	8	3	2	3	6	2	10	1	4	9	0	4	1	0	0	5	4
CSRELTVMC	10	6	6	1	6	3	1	2	5	0	3	5	2	6	4	0	7	2	2	1	3	0
CSLHVEGTC	10	6	4	5	1	0	0	2	0	0	4	0	1	2	2	0	4	0	0	0	2	2
CSEKGTKAC	10	6	3	8	6	0	3	6	2	1	8	8	2	2	4	21	13	0	7	3	3	1
CSTVIGKVC	10	6	2	23	3	0	2	2	8	4	6	5	2	1	2	3	7	1	1	3	6	6
CGLR	10	6	2	4	9	10	3	2	4	2	6	3	8	7	2	0	6	4	4	6	2	10
CLSTSPGLC	10	6	2	1	4	7	2	4	0	0	1	1	4	4	1	4	3	0	5	0	4	1
CYPTRDQAC	10	6	1	9	3	0	3	6	3	1	4	1	0	1	4	0	4	0	0	3	2	0
CIRPGYGRAKLAAALE	10	6	1	1	5	0	8	5	4	5	4	4	9	3	4	2	9	8	7	4	2	0
CDSHSPIGC	10	6	1	0	1	0	2	2	1	0	2	1	0	0	2	0	2	0	2	0	2	1
CGDRDVHLC	10	6	0	3	2	0	4	3	9	4	0	12	5	7	4	3	4	2	9	4	4	8
CLGDKLPGC	10	5	15	8	3	21	3	2	3	6	4	6	6	8	8	6	7	2	6	5	7	18
CESESVNEC	10	5	13	19	5	25	2	9	2	16	5	2	3	3	4	7	5	3	7	2	8	14
CGQANMREC	10	5	12	13	1	5	1	8	3	2	3	0	5	7	5	4	7	13	1	2	5	9
CNMGICGSGAKLAAALE	10	5	11	4	2	3	1	1	2	2	1	0	6	2	6	11	3	5	2	2	6	6
CSRKAEVNC	10	5	10	4	7	3	3	5	3	5	2	6	2	2	3	16	3	0	5	3	4	14
CHSGLPNDC	10	5	10	3	4	5	2	1	0	3	1	3	3	3	1	0	4	1	3	3	0	0
CSADIDVNC	10	5	9	8	4	13	3	4	4	9	6	8	0	2	1	13	2	2	2	4	6	5
[truncated: 344,584+ more rows]
